# Supplementary material for: The T Cell Receptor Immune Repertoire Protects the Liver From Reconsitution
Source: Front Immunol. 2020 Dec 18;11:584979. doi: 10.3389/fimmu.2020.584979 (PMC7775400; doi:10.3389/fimmu.2020.584979)
Supplement: Supplementary file 3 [file Table_2.xlsx]

## Sheet: DEGenes
gene	p_val	avg_logFC	pct.1	pct.2	p_val_adj	batch	cellType
Gm8797	0	1.4376	0.681	0.02	0	CtrlVs4W	T cells
Xist	0	1.30209	0.414	0	0	CtrlVs4W	T cells
Gm10260	0	1.16031	0.622	0.055	0	CtrlVs4W	T cells
Hspa8	0	0.693876	0.986	0.872	0	CtrlVs4W	T cells
Eef2	0	0.529252	0.983	0.9	0	CtrlVs4W	T cells
Eef1a1	0	0.434215	0.999	0.993	0	CtrlVs4W	T cells
mt-Nd3	0	-1.11889	0.16	0.6	0	CtrlVs4W	T cells
Rpl29	0	-1.21871	0.84	0.976	0	CtrlVs4W	T cells
Rpl14	7.33491e-283	0.444364	0.993	0.964	7.2623e-279	CtrlVs4W	T cells
Ly6a	3.85907e-258	0.888212	0.791	0.374	3.82086e-254	CtrlVs4W	T cells
Cd52	5.4251e-230	-0.61808	0.957	0.984	5.37139e-226	CtrlVs4W	T cells
Junb	2.76683e-218	0.612556	0.984	0.922	2.73944e-214	CtrlVs4W	T cells
Ms4a4b	3.03129e-217	-0.802958	0.643	0.827	3.00128e-213	CtrlVs4W	T cells
Jund	7.30695e-192	0.505084	0.982	0.882	7.23462e-188	CtrlVs4W	T cells
Fth1	6.81525e-182	0.387478	0.997	0.972	6.74778e-178	CtrlVs4W	T cells
H2-D1	8.45787e-179	0.394385	0.999	0.99	8.37414e-175	CtrlVs4W	T cells
Rpsa	7.67868e-178	0.293846	0.999	0.992	7.60267e-174	CtrlVs4W	T cells
H2-K1	8.24562e-177	-0.469832	0.991	0.996	8.16398e-173	CtrlVs4W	T cells
Ccl5	1.26568e-169	-1.53874	0.462	0.726	1.25315e-165	CtrlVs4W	T cells
Klrd1	5.70801e-167	-1.09009	0.175	0.448	5.6515e-163	CtrlVs4W	T cells
Cebpb	2.03382e-164	0.703085	0.645	0.308	2.01368e-160	CtrlVs4W	T cells
Ube2s	2.28905e-156	0.544793	0.599	0.257	2.26639e-152	CtrlVs4W	T cells
Fos	5.15534e-153	0.545752	0.889	0.658	5.10431e-149	CtrlVs4W	T cells
Rpl3	1.93578e-148	0.310816	0.995	0.96	1.91662e-144	CtrlVs4W	T cells
Rpl35a	7.16385e-147	-0.378207	0.988	0.977	7.09292e-143	CtrlVs4W	T cells
H2-Q1	7.10758e-144	0.459821	0.193	0	7.03722e-140	CtrlVs4W	T cells
Rplp0	8.375e-143	0.344547	0.998	0.988	8.29209e-139	CtrlVs4W	T cells
Thy1	4.73589e-131	-0.574361	0.542	0.751	4.68901e-127	CtrlVs4W	T cells
mt-Co3	1.63935e-124	0.254881	0.998	0.993	1.62312e-120	CtrlVs4W	T cells
Rps2	4.92528e-124	0.283322	0.998	0.983	4.87652e-120	CtrlVs4W	T cells
Actb	1.08697e-123	-0.403757	0.99	0.991	1.07621e-119	CtrlVs4W	T cells
Ppp1r15a	2.13803e-123	0.486986	0.825	0.572	2.11686e-119	CtrlVs4W	T cells
Rps29	2.19734e-123	0.278144	0.999	0.995	2.17559e-119	CtrlVs4W	T cells
Rcbtb2	4.3375e-121	0.748854	0.331	0.094	4.29456e-117	CtrlVs4W	T cells
Siah2	5.29522e-118	0.451975	0.29	0.064	5.2428e-114	CtrlVs4W	T cells
Pnrc1	3.62207e-117	0.37192	0.961	0.849	3.58621e-113	CtrlVs4W	T cells
Rps28	6.33598e-108	0.264135	0.998	0.986	6.27325e-104	CtrlVs4W	T cells
Maff	3.42297e-106	0.447497	0.278	0.067	3.38909e-102	CtrlVs4W	T cells
Dusp1	1.73522e-99	0.528158	0.868	0.661	1.71804e-95	CtrlVs4W	T cells
Rpl17	7.1124e-98	-0.265087	0.98	0.97	7.04198e-94	CtrlVs4W	T cells
Frat2	1.57368e-97	0.458587	0.402	0.158	1.5581e-93	CtrlVs4W	T cells
Hsp90ab1	2.3199e-97	0.314158	0.98	0.914	2.29693e-93	CtrlVs4W	T cells
Ier5	1.03467e-93	0.448713	0.646	0.38	1.02443e-89	CtrlVs4W	T cells
Tmsb4x	3.25869e-92	-0.252548	0.999	0.997	3.22642e-88	CtrlVs4W	T cells
Gm26917	7.59498e-92	0.557762	0.6	0.346	7.51979e-88	CtrlVs4W	T cells
H2-Q2	1.06062e-90	0.319013	0.126	0	1.05012e-86	CtrlVs4W	T cells
Tra2b	4.08762e-90	0.362302	0.862	0.665	4.04715e-86	CtrlVs4W	T cells
Emp3	4.00294e-89	-0.554859	0.486	0.645	3.96331e-85	CtrlVs4W	T cells
Ctse	1.59508e-88	0.34297	0.195	0.033	1.57929e-84	CtrlVs4W	T cells
Rpl4	2.20406e-85	0.266989	0.967	0.901	2.18224e-81	CtrlVs4W	T cells
Cd8b1	1.57949e-84	-0.689093	0.419	0.585	1.56386e-80	CtrlVs4W	T cells
Pabpc1	4.06604e-83	0.276244	0.952	0.853	4.02579e-79	CtrlVs4W	T cells
BC018473	1.70528e-82	0.294631	0.114	0	1.6884e-78	CtrlVs4W	T cells
Lars2	2.01501e-82	0.43754	0.923	0.781	1.99507e-78	CtrlVs4W	T cells
Gnas	1.53526e-81	0.337503	0.832	0.616	1.52006e-77	CtrlVs4W	T cells
Socs1	3.13202e-79	0.428058	0.353	0.144	3.10102e-75	CtrlVs4W	T cells
Gzma	4.34273e-79	-1.47496	0.081	0.242	4.29973e-75	CtrlVs4W	T cells
Nkg7	7.87745e-76	-0.81547	0.575	0.69	7.79947e-72	CtrlVs4W	T cells
Dusp10	1.10809e-75	0.450131	0.481	0.253	1.09712e-71	CtrlVs4W	T cells
Pfn1	6.29783e-73	-0.305007	0.978	0.982	6.23549e-69	CtrlVs4W	T cells
Ccl3	7.73194e-73	-0.984803	0.049	0.186	7.65539e-69	CtrlVs4W	T cells
Btg1	2.90493e-70	0.259136	0.979	0.915	2.87617e-66	CtrlVs4W	T cells
Gna13	7.21058e-70	0.380819	0.553	0.319	7.13919e-66	CtrlVs4W	T cells
Gzmk	5.61344e-69	-0.698338	0.072	0.215	5.55786e-65	CtrlVs4W	T cells
Sertad1	1.71061e-68	0.372169	0.431	0.214	1.69368e-64	CtrlVs4W	T cells
S100a11	2.56083e-67	-0.538575	0.543	0.658	2.53548e-63	CtrlVs4W	T cells
Zfp36	7.95032e-67	0.420318	0.776	0.567	7.87161e-63	CtrlVs4W	T cells
Cox8a	1.23872e-64	-0.271681	0.917	0.924	1.22646e-60	CtrlVs4W	T cells
Sh3bgrl3	1.9593e-64	-0.313533	0.885	0.922	1.9399e-60	CtrlVs4W	T cells
Irf1	4.38945e-64	0.347468	0.449	0.231	4.346e-60	CtrlVs4W	T cells
S100a6	5.09179e-64	-0.617581	0.38	0.545	5.04138e-60	CtrlVs4W	T cells
Trbv1	2.87356e-63	0.914697	0.199	0.059	2.84511e-59	CtrlVs4W	T cells
Klf4	1.17018e-62	0.379404	0.209	0.064	1.15859e-58	CtrlVs4W	T cells
Atf4	7.79265e-61	0.321779	0.567	0.342	7.7155e-57	CtrlVs4W	T cells
Ctbp1	3.73951e-59	0.286646	0.36	0.168	3.70248e-55	CtrlVs4W	T cells
Itga4	4.9773e-59	-0.54139	0.293	0.448	4.92803e-55	CtrlVs4W	T cells
Csrnp1	4.05033e-58	0.346882	0.312	0.139	4.01023e-54	CtrlVs4W	T cells
Nfkbia	1.14419e-57	0.329518	0.71	0.501	1.13287e-53	CtrlVs4W	T cells
1810041H14Rik	2.7428e-57	0.291746	0.216	0.072	2.71564e-53	CtrlVs4W	T cells
Slain1	6.08213e-57	0.268387	0.204	0.065	6.02192e-53	CtrlVs4W	T cells
Ifrd1	1.21197e-56	0.313983	0.372	0.184	1.19997e-52	CtrlVs4W	T cells
Ubc	9.6556e-56	0.307058	0.874	0.736	9.56001e-52	CtrlVs4W	T cells
H3f3a	5.81608e-55	-0.277471	0.831	0.854	5.7585e-51	CtrlVs4W	T cells
Rgcc	7.69276e-54	0.410114	0.448	0.258	7.6166e-50	CtrlVs4W	T cells
Il4ra	1.62258e-53	0.278229	0.31	0.14	1.60652e-49	CtrlVs4W	T cells
Jun	2.01153e-53	0.461245	0.736	0.563	1.99161e-49	CtrlVs4W	T cells
Gpi1	7.09863e-53	0.267672	0.653	0.441	7.02835e-49	CtrlVs4W	T cells
Cbx4	9.57191e-53	0.30336	0.394	0.206	9.47715e-49	CtrlVs4W	T cells
Rnf187	1.69178e-52	0.282727	0.545	0.332	1.67503e-48	CtrlVs4W	T cells
Arhgdib	8.07977e-51	-0.259444	0.899	0.908	7.99978e-47	CtrlVs4W	T cells
Snhg12	8.749e-51	0.294799	0.403	0.221	8.66239e-47	CtrlVs4W	T cells
Hspa5	9.88909e-51	0.269768	0.72	0.522	9.79119e-47	CtrlVs4W	T cells
S100a4	1.4409e-50	-0.512379	0.166	0.315	1.42663e-46	CtrlVs4W	T cells
Hcst	1.553e-50	-0.323362	0.883	0.894	1.53762e-46	CtrlVs4W	T cells
Cyba	1.80862e-50	-0.352528	0.75	0.805	1.79071e-46	CtrlVs4W	T cells
Snrpf	4.20451e-50	-0.337319	0.61	0.66	4.16288e-46	CtrlVs4W	T cells
Eif5a	4.01599e-49	0.271267	0.805	0.622	3.97624e-45	CtrlVs4W	T cells
Nr4a1	6.13525e-49	0.293297	0.406	0.224	6.07451e-45	CtrlVs4W	T cells
Cited2	1.23161e-48	0.376293	0.412	0.232	1.21942e-44	CtrlVs4W	T cells
Lgals1	1.95848e-48	-0.633611	0.504	0.589	1.93909e-44	CtrlVs4W	T cells
Cblb	2.21853e-48	0.259245	0.401	0.219	2.19657e-44	CtrlVs4W	T cells
Ppp1cc	2.27552e-48	0.250506	0.542	0.329	2.25299e-44	CtrlVs4W	T cells
Fam107b	4.38354e-48	0.296799	0.704	0.516	4.34014e-44	CtrlVs4W	T cells
Ly6c2	4.93238e-48	-1.00008	0.241	0.363	4.88355e-44	CtrlVs4W	T cells
Dnajb1	4.83453e-47	0.338737	0.408	0.226	4.78666e-43	CtrlVs4W	T cells
Rbm38	6.07487e-46	0.250639	0.389	0.209	6.01473e-42	CtrlVs4W	T cells
Kras	6.81817e-46	0.256814	0.303	0.147	6.75067e-42	CtrlVs4W	T cells
H2-T22	1.49985e-45	0.267331	0.634	0.438	1.48501e-41	CtrlVs4W	T cells
Dad1	6.15482e-45	-0.327198	0.592	0.658	6.09389e-41	CtrlVs4W	T cells
Cox5b	1.46906e-44	-0.294227	0.714	0.757	1.45452e-40	CtrlVs4W	T cells
Pim3	2.42825e-44	0.286124	0.222	0.091	2.40421e-40	CtrlVs4W	T cells
Ifi27l2a	3.57727e-44	0.346262	0.826	0.665	3.54186e-40	CtrlVs4W	T cells
Hmgn1	3.91038e-44	0.262082	0.481	0.294	3.87166e-40	CtrlVs4W	T cells
Ccnd3	4.438e-44	0.270252	0.577	0.38	4.39406e-40	CtrlVs4W	T cells
Ccl4	6.27777e-44	-0.75054	0.21	0.347	6.21562e-40	CtrlVs4W	T cells
Pde4b	1.03691e-43	0.312356	0.506	0.329	1.02665e-39	CtrlVs4W	T cells
Cd48	1.6899e-42	-0.463634	0.27	0.392	1.67317e-38	CtrlVs4W	T cells
Tsc22d3	2.68625e-42	0.273827	0.855	0.721	2.65966e-38	CtrlVs4W	T cells
Eif2s3y	5.48095e-42	-0.333033	0.07	0.172	5.42669e-38	CtrlVs4W	T cells
Gm8369	6.07112e-42	-0.376896	0.468	0.567	6.01102e-38	CtrlVs4W	T cells
Rbx1	6.23133e-41	-0.361223	0.361	0.471	6.16964e-37	CtrlVs4W	T cells
AW112010	1.16123e-40	-0.445027	0.795	0.819	1.14974e-36	CtrlVs4W	T cells
Cd6	1.25795e-40	0.250926	0.422	0.244	1.2455e-36	CtrlVs4W	T cells
Arf6	1.30714e-40	0.254074	0.636	0.443	1.2942e-36	CtrlVs4W	T cells
Foxo1	1.66597e-39	0.254548	0.38	0.219	1.64947e-35	CtrlVs4W	T cells
Ier2	5.44268e-39	0.291517	0.804	0.655	5.3888e-35	CtrlVs4W	T cells
Rps27rt	9.62419e-39	-0.352917	0.436	0.523	9.52891e-35	CtrlVs4W	T cells
Zeb2	1.37669e-38	-0.36447	0.029	0.107	1.36306e-34	CtrlVs4W	T cells
Ptprc	2.52068e-38	-0.323245	0.818	0.833	2.49573e-34	CtrlVs4W	T cells
Arhgap31	4.54496e-38	-0.35089	0.128	0.245	4.49996e-34	CtrlVs4W	T cells
Psmb3	4.60005e-38	-0.339217	0.474	0.554	4.55451e-34	CtrlVs4W	T cells
Lyz2	1.26023e-37	-0.297894	0.044	0.129	1.24775e-33	CtrlVs4W	T cells
Klre1	2.91576e-37	-0.405135	0.032	0.109	2.88689e-33	CtrlVs4W	T cells
Ndufa13	2.80565e-36	-0.27338	0.717	0.746	2.77788e-32	CtrlVs4W	T cells
H2-Q7	3.60759e-36	-0.268534	0.859	0.867	3.57187e-32	CtrlVs4W	T cells
Cd3g	5.27332e-35	-0.274059	0.917	0.912	5.22112e-31	CtrlVs4W	T cells
Arl6ip1	8.11234e-35	-0.388402	0.538	0.595	8.03203e-31	CtrlVs4W	T cells
Egr1	9.59439e-35	0.486624	0.395	0.243	9.4994e-31	CtrlVs4W	T cells
Gm42418	6.88236e-34	0.352374	1	1	6.81422e-30	CtrlVs4W	T cells
Cox6b1	4.44139e-33	-0.262226	0.692	0.717	4.39742e-29	CtrlVs4W	T cells
Gimap5	1.40561e-32	-0.352085	0.55	0.609	1.3917e-28	CtrlVs4W	T cells
Hist1h1e	5.68252e-32	-0.3599	0.083	0.172	5.62626e-28	CtrlVs4W	T cells
Id2	1.16231e-31	-0.412287	0.451	0.543	1.1508e-27	CtrlVs4W	T cells
AC149090.1	3.64696e-31	-0.334896	0.128	0.226	3.61085e-27	CtrlVs4W	T cells
Klrc1	1.24985e-30	-0.416284	0.069	0.153	1.23748e-26	CtrlVs4W	T cells
Socs3	3.90432e-30	0.260043	0.213	0.107	3.86567e-26	CtrlVs4W	T cells
Chd9	3.91617e-30	-0.258346	0.054	0.132	3.8774e-26	CtrlVs4W	T cells
Hmgb1	2.18447e-29	-0.251479	0.704	0.733	2.16284e-25	CtrlVs4W	T cells
Plac8	4.06134e-29	0.257369	0.413	0.276	4.02113e-25	CtrlVs4W	T cells
Serinc3	4.14715e-29	-0.396552	0.207	0.303	4.10609e-25	CtrlVs4W	T cells
Rhob	1.93791e-28	0.297641	0.299	0.178	1.91872e-24	CtrlVs4W	T cells
Sp100	2.31572e-28	-0.366554	0.387	0.46	2.29279e-24	CtrlVs4W	T cells
Mettl23	5.32468e-28	-0.319361	0.295	0.38	5.27196e-24	CtrlVs4W	T cells
Ptprcap	5.651e-27	-0.283996	0.745	0.774	5.59505e-23	CtrlVs4W	T cells
Atp6v1d	5.28457e-26	-0.303622	0.158	0.247	5.23225e-22	CtrlVs4W	T cells
Ccr7	2.12608e-25	0.25278	0.517	0.383	2.10503e-21	CtrlVs4W	T cells
Dpm1	2.26062e-25	-0.281557	0.103	0.185	2.23824e-21	CtrlVs4W	T cells
Ms4a6b	3.03489e-25	-0.259323	0.651	0.674	3.00484e-21	CtrlVs4W	T cells
Ly6e	7.26371e-25	-0.28199	0.756	0.767	7.1918e-21	CtrlVs4W	T cells
Uqcrb	1.90507e-23	-0.277331	0.469	0.525	1.88621e-19	CtrlVs4W	T cells
Morf4l1	2.38981e-23	-0.267259	0.577	0.612	2.36615e-19	CtrlVs4W	T cells
Slfn2	2.73519e-23	-0.310332	0.354	0.43	2.70812e-19	CtrlVs4W	T cells
Dnajc15	2.83838e-23	-0.330713	0.425	0.482	2.81028e-19	CtrlVs4W	T cells
Rgs2	1.09957e-22	0.253483	0.455	0.322	1.08868e-18	CtrlVs4W	T cells
Prdx1	1.48724e-22	-0.261299	0.423	0.494	1.47251e-18	CtrlVs4W	T cells
Pycard	3.09094e-22	-0.319359	0.279	0.358	3.06034e-18	CtrlVs4W	T cells
H2afz	3.44851e-22	-0.286246	0.728	0.743	3.41437e-18	CtrlVs4W	T cells
Snrpd3	4.31203e-22	-0.25484	0.432	0.493	4.26934e-18	CtrlVs4W	T cells
Xcl1	2.19117e-21	0.26712	0.234	0.14	2.16947e-17	CtrlVs4W	T cells
Cox17	4.72172e-21	-0.274442	0.583	0.598	4.67497e-17	CtrlVs4W	T cells
Cxcr6	7.01309e-21	-0.41005	0.216	0.3	6.94366e-17	CtrlVs4W	T cells
Scp2	9.43409e-21	-0.26014	0.381	0.442	9.34069e-17	CtrlVs4W	T cells
Dbi	2.19924e-20	-0.29606	0.252	0.324	2.17747e-16	CtrlVs4W	T cells
Ndufb4	2.60273e-20	-0.256452	0.425	0.476	2.57696e-16	CtrlVs4W	T cells
Cxcr4	8.24537e-20	-0.300429	0.184	0.26	8.16374e-16	CtrlVs4W	T cells
Ighm	1.01748e-19	-0.258145	0.173	0.252	1.0074e-15	CtrlVs4W	T cells
S100a13	1.25934e-19	-0.281257	0.52	0.551	1.24688e-15	CtrlVs4W	T cells
Atpif1	2.90689e-19	-0.291165	0.2	0.275	2.87811e-15	CtrlVs4W	T cells
Gimap7	8.0758e-19	-0.3214	0.295	0.366	7.99585e-15	CtrlVs4W	T cells
H2-T23	2.31477e-18	-0.272205	0.633	0.649	2.29185e-14	CtrlVs4W	T cells
Abracl	2.52666e-18	-0.260344	0.583	0.606	2.50165e-14	CtrlVs4W	T cells
Pttg1	3.45067e-17	-0.266917	0.207	0.278	3.41651e-13	CtrlVs4W	T cells
Mrps14	4.13745e-17	-0.267926	0.245	0.309	4.09649e-13	CtrlVs4W	T cells
Supt4a	4.14803e-17	-0.255523	0.501	0.526	4.10697e-13	CtrlVs4W	T cells
Cd2	8.86212e-17	-0.275288	0.516	0.546	8.77439e-13	CtrlVs4W	T cells
Tox	9.8776e-17	-0.329968	0.129	0.194	9.77981e-13	CtrlVs4W	T cells
Rwdd1	1.62396e-15	-0.259398	0.3	0.356	1.60788e-11	CtrlVs4W	T cells
Sh2d1a	4.80215e-15	-0.272751	0.253	0.311	4.75461e-11	CtrlVs4W	T cells
Bloc1s1	7.61075e-15	-0.251226	0.396	0.436	7.5354e-11	CtrlVs4W	T cells
Anxa2	8.10429e-15	-0.289954	0.161	0.225	8.02406e-11	CtrlVs4W	T cells
Nr4a2	4.04436e-14	-0.404185	0.173	0.234	4.00432e-10	CtrlVs4W	T cells
Tax1bp1	1.07112e-13	-0.257727	0.359	0.402	1.06052e-09	CtrlVs4W	T cells
Il10ra	8.01281e-13	-0.278293	0.068	0.114	7.93348e-09	CtrlVs4W	T cells
Hist1h2ap	5.32136e-12	-0.47574	0.166	0.221	5.26868e-08	CtrlVs4W	T cells
Trbc1	1.49805e-10	-0.322876	0.37	0.41	1.48322e-06	CtrlVs4W	T cells
Trbv19	1.54799e-10	0.326201	0.107	0.064	1.53266e-06	CtrlVs4W	T cells
Cmtm7	1.57515e-10	-0.256795	0.252	0.298	1.55956e-06	CtrlVs4W	T cells
Ctla4	7.77343e-10	-0.266887	0.196	0.252	7.69647e-06	CtrlVs4W	T cells
Ikzf3	3.89417e-09	-0.270495	0.206	0.25	3.85561e-05	CtrlVs4W	T cells
Ahnak	1.65363e-08	-0.344093	0.426	0.443	0.000163726	CtrlVs4W	T cells
Dennd4a	1.67638e-08	-0.275744	0.274	0.311	0.000165978	CtrlVs4W	T cells
Ly6c1	4.69898e-08	-0.261625	0.069	0.104	0.000465246	CtrlVs4W	T cells
Itgb1	8.4475e-08	-0.279627	0.28	0.317	0.000836387	CtrlVs4W	T cells
Tigit	1.77458e-06	-0.254495	0.146	0.179	0.0175701	CtrlVs4W	T cells
Dapl1	4.98892e-06	-0.300625	0.173	0.204	0.0493953	CtrlVs4W	T cells
Rpl9-ps6	0	2.06246	0.999	0.499	0	CtrlVs8W	T cells
Pfn1	0	1.81192	0.978	0.264	0	CtrlVs8W	T cells
Ly6a	0	1.72977	0.791	0.063	0	CtrlVs8W	T cells
Rpl10-ps3	0	1.69627	0.982	0.329	0	CtrlVs8W	T cells
Gm8797	0	1.42518	0.681	0.009	0	CtrlVs8W	T cells
Nme2	0	1.40918	0.871	0.127	0	CtrlVs8W	T cells
Rpl29	0	1.32582	0.84	0.137	0	CtrlVs8W	T cells
Cd52	0	1.32161	0.957	0.326	0	CtrlVs8W	T cells
Ppia	0	1.2806	0.997	0.577	0	CtrlVs8W	T cells
Tmsb10	0	1.26878	1	0.937	0	CtrlVs8W	T cells
Rps3	0	1.26257	0.999	0.769	0	CtrlVs8W	T cells
Sh3bgrl3	0	1.23709	0.885	0.194	0	CtrlVs8W	T cells
Rpl19	0	1.23168	0.999	0.857	0	CtrlVs8W	T cells
Rpl14	0	1.21346	0.993	0.61	0	CtrlVs8W	T cells
Gapdh	0	1.13846	0.959	0.326	0	CtrlVs8W	T cells
Psmb8	0	1.1132	0.793	0.111	0	CtrlVs8W	T cells
Uba52	0	1.09924	1	0.925	0	CtrlVs8W	T cells
Rplp0	0	1.07133	0.998	0.861	0	CtrlVs8W	T cells
Rpl32	0	1.06403	0.999	0.847	0	CtrlVs8W	T cells
Cd3g	0	1.04817	0.917	0.24	0	CtrlVs8W	T cells
Rac2	0	1.01515	0.951	0.344	0	CtrlVs8W	T cells
Arhgdib	0	0.982738	0.899	0.223	0	CtrlVs8W	T cells
Cox8a	0	0.978697	0.917	0.248	0	CtrlVs8W	T cells
Rpl15	0	0.975914	0.994	0.659	0	CtrlVs8W	T cells
Rps2	0	0.973187	0.998	0.826	0	CtrlVs8W	T cells
Limd2	0	0.967345	0.877	0.218	0	CtrlVs8W	T cells
Rpl28	0	0.963985	0.996	0.73	0	CtrlVs8W	T cells
Rps5	0	0.947072	0.999	0.874	0	CtrlVs8W	T cells
Rpl13a	0	0.940544	0.998	0.796	0	CtrlVs8W	T cells
Eef2	0	0.925877	0.983	0.524	0	CtrlVs8W	T cells
Rpl11	0	0.916414	0.998	0.804	0	CtrlVs8W	T cells
Edf1	0	0.906776	0.661	0.07	0	CtrlVs8W	T cells
Naca	0	0.902218	0.979	0.453	0	CtrlVs8W	T cells
Selenow	0	0.880154	0.873	0.193	0	CtrlVs8W	T cells
Rps10	0	0.876561	0.999	0.889	0	CtrlVs8W	T cells
Rpl26	0	0.868644	0.995	0.711	0	CtrlVs8W	T cells
Rpl18a	0	0.853499	0.999	0.915	0	CtrlVs8W	T cells
Rps4x	0	0.851476	1	0.901	0	CtrlVs8W	T cells
Pfdn5	0	0.84892	0.933	0.288	0	CtrlVs8W	T cells
mt-Nd4l	0	0.841587	0.984	0.544	0	CtrlVs8W	T cells
Rpl8	0	0.836693	0.997	0.842	0	CtrlVs8W	T cells
Rpl13	0	0.827084	0.999	0.943	0	CtrlVs8W	T cells
Rpl18	0	0.799555	0.999	0.878	0	CtrlVs8W	T cells
Rpl10a	0	0.785909	0.99	0.72	0	CtrlVs8W	T cells
Rps16	0	0.733546	1	0.948	0	CtrlVs8W	T cells
Rps11	0	0.732181	0.998	0.873	0	CtrlVs8W	T cells
Rps15a	0	0.722624	0.999	0.94	0	CtrlVs8W	T cells
Rpl21	0	0.712833	0.997	0.773	0	CtrlVs8W	T cells
Rpl3	0	0.687289	0.995	0.764	0	CtrlVs8W	T cells
Rps7	0	0.674011	0.999	0.927	0	CtrlVs8W	T cells
Rps24	0	0.619915	1	0.977	0	CtrlVs8W	T cells
Eef1a1	0	0.588762	0.999	0.979	0	CtrlVs8W	T cells
Rpl34	0	0.568253	0.999	0.948	0	CtrlVs8W	T cells
Rpl36	0	0.546792	0.999	0.919	0	CtrlVs8W	T cells
Fau	0	0.546233	1	0.971	0	CtrlVs8W	T cells
Rpl37a	0	-0.594934	0.998	0.991	0	CtrlVs8W	T cells
mt-Atp6	0	-0.84782	0.983	0.952	0	CtrlVs8W	T cells
mt-Co1	0	-0.852181	1	1	0	CtrlVs8W	T cells
Rpl41	0	-0.891055	0.982	0.951	0	CtrlVs8W	T cells
Rpl35a	0	-0.951455	0.988	0.966	0	CtrlVs8W	T cells
mt-Nd4	0	-1.13599	0.892	0.876	0	CtrlVs8W	T cells
Eef1d	1.47255e-301	0.844504	0.827	0.173	1.45798e-297	CtrlVs8W	T cells
Ppib	1.80917e-300	0.836447	0.75	0.123	1.79126e-296	CtrlVs8W	T cells
Rpl24	3.66459e-299	0.644207	0.994	0.75	3.62831e-295	CtrlVs8W	T cells
Fxyd5	1.45806e-298	0.847801	0.932	0.296	1.44362e-294	CtrlVs8W	T cells
Myl12b	1.52246e-297	0.855797	0.892	0.241	1.50739e-293	CtrlVs8W	T cells
Btg1	9.18474e-297	-0.834752	0.979	0.946	9.09382e-293	CtrlVs8W	T cells
Eif3h	7.17925e-296	0.854681	0.846	0.202	7.10817e-292	CtrlVs8W	T cells
Fus	3.40788e-295	-1.5289	0.519	0.743	3.37414e-291	CtrlVs8W	T cells
Gstp1	2.39296e-294	0.884084	0.671	0.086	2.36927e-290	CtrlVs8W	T cells
Atp5d	8.29376e-294	0.780045	0.76	0.135	8.21165e-290	CtrlVs8W	T cells
mt-Atp8	4.15831e-293	0.625623	0.999	0.792	4.11715e-289	CtrlVs8W	T cells
Rplp2	1.0593e-291	-0.578516	0.998	0.984	1.04881e-287	CtrlVs8W	T cells
Tnfaip3	1.82402e-286	-1.08248	0.89	0.887	1.80596e-282	CtrlVs8W	T cells
Clk1	6.73597e-286	-1.43732	0.59	0.76	6.66929e-282	CtrlVs8W	T cells
Elob	1.52167e-283	0.795914	0.775	0.151	1.50661e-279	CtrlVs8W	T cells
Rpl27	5.37159e-283	0.535783	0.997	0.823	5.31841e-279	CtrlVs8W	T cells
Fos	3.04497e-279	0.958436	0.889	0.301	3.01483e-275	CtrlVs8W	T cells
Itm2b	4.89451e-279	0.867151	0.887	0.26	4.84606e-275	CtrlVs8W	T cells
Ost4	1.09018e-276	0.749878	0.74	0.13	1.07939e-272	CtrlVs8W	T cells
Eno1	8.41035e-275	0.829928	0.683	0.105	8.32709e-271	CtrlVs8W	T cells
Aldoa	1.32577e-274	0.845617	0.647	0.085	1.31265e-270	CtrlVs8W	T cells
Grcc10	1.45921e-270	0.778411	0.795	0.181	1.44476e-266	CtrlVs8W	T cells
Ly6e	2.03532e-267	0.972697	0.756	0.177	2.01517e-263	CtrlVs8W	T cells
Ndufa13	6.41072e-262	0.750641	0.717	0.133	6.34725e-258	CtrlVs8W	T cells
Rpl35	1.37272e-260	0.658004	0.995	0.83	1.35913e-256	CtrlVs8W	T cells
Clic1	2.66916e-259	0.814672	0.698	0.126	2.64274e-255	CtrlVs8W	T cells
Ptprcap	2.76698e-257	0.831414	0.745	0.163	2.73959e-253	CtrlVs8W	T cells
Cd37	2.35828e-252	0.795976	0.568	0.056	2.33493e-248	CtrlVs8W	T cells
Ppp1ca	2.97527e-252	0.732011	0.704	0.13	2.94582e-248	CtrlVs8W	T cells
Ndufa3	1.05011e-251	0.691736	0.727	0.14	1.03971e-247	CtrlVs8W	T cells
Eif3f	1.14753e-247	0.718397	0.942	0.379	1.13617e-243	CtrlVs8W	T cells
Atp6v0c	2.04793e-241	0.886314	0.447	0.008	2.02765e-237	CtrlVs8W	T cells
mt-Nd1	2.36247e-241	-0.728539	0.976	0.924	2.33908e-237	CtrlVs8W	T cells
Rnf187	4.70476e-241	0.758435	0.545	0.053	4.65819e-237	CtrlVs8W	T cells
Gm11808	4.98849e-241	-1.61383	0.131	0.483	4.9391e-237	CtrlVs8W	T cells
Rps29	7.65571e-241	-0.54422	0.999	0.994	7.57992e-237	CtrlVs8W	T cells
Atp5c1	1.29654e-240	0.669851	0.656	0.112	1.28371e-236	CtrlVs8W	T cells
S100a10	3.67306e-240	0.857823	0.828	0.233	3.63669e-236	CtrlVs8W	T cells
Arpc1b	9.32042e-240	0.729687	0.843	0.243	9.22815e-236	CtrlVs8W	T cells
Cyba	2.10627e-239	0.802096	0.75	0.181	2.08541e-235	CtrlVs8W	T cells
Trmt112	3.10707e-239	0.698411	0.643	0.104	3.07631e-235	CtrlVs8W	T cells
Psme2	4.4618e-239	0.71036	0.721	0.151	4.41763e-235	CtrlVs8W	T cells
Fis1	9.23307e-239	0.662576	0.625	0.091	9.14166e-235	CtrlVs8W	T cells
Ypel3	5.84313e-238	0.697568	0.669	0.118	5.78528e-234	CtrlVs8W	T cells
Hspa8	9.30256e-238	0.635919	0.986	0.647	9.21047e-234	CtrlVs8W	T cells
Nfkbia	8.93585e-235	-1.13651	0.71	0.828	8.84739e-231	CtrlVs8W	T cells
Ptpn18	7.39202e-233	0.697236	0.935	0.369	7.31884e-229	CtrlVs8W	T cells
Tra2b	4.48052e-231	-1.03837	0.862	0.826	4.43616e-227	CtrlVs8W	T cells
Xist	1.88037e-230	1.30209	0.414	0	1.86175e-226	CtrlVs8W	T cells
Atp5j	2.73823e-230	0.631096	0.716	0.148	2.71112e-226	CtrlVs8W	T cells
Atp5g2	1.9917e-229	0.661215	0.861	0.261	1.97199e-225	CtrlVs8W	T cells
Rpl6	1.60197e-225	0.47478	0.998	0.885	1.58611e-221	CtrlVs8W	T cells
Gpsm3	6.00165e-224	0.670365	0.601	0.092	5.94223e-220	CtrlVs8W	T cells
Sumo2	6.12494e-224	0.63228	0.697	0.144	6.0643e-220	CtrlVs8W	T cells
Gpx4	1.33471e-221	0.648171	0.631	0.109	1.3215e-217	CtrlVs8W	T cells
Ndfip1	5.82906e-218	0.698515	0.602	0.1	5.77135e-214	CtrlVs8W	T cells
Nop10	8.33998e-217	0.643346	0.628	0.111	8.25741e-213	CtrlVs8W	T cells
Gng5	7.39842e-215	0.592017	0.772	0.198	7.32518e-211	CtrlVs8W	T cells
H3f3b	1.83015e-212	0.654719	0.998	0.883	1.81203e-208	CtrlVs8W	T cells
Ndufa7	9.55471e-212	0.604751	0.643	0.124	9.46012e-208	CtrlVs8W	T cells
Cnn2	6.85102e-211	0.661399	0.74	0.188	6.78319e-207	CtrlVs8W	T cells
Cd3e	2.03013e-210	0.638011	0.963	0.441	2.01003e-206	CtrlVs8W	T cells
Gabarap	2.09522e-210	0.597781	0.641	0.122	2.07448e-206	CtrlVs8W	T cells
Ccnd3	1.03531e-207	0.709305	0.577	0.094	1.02506e-203	CtrlVs8W	T cells
Rps18	4.60423e-207	0.521734	0.993	0.799	4.55865e-203	CtrlVs8W	T cells
Tagln2	1.31013e-205	0.650412	0.68	0.155	1.29716e-201	CtrlVs8W	T cells
mt-Nd2	5.05023e-205	-0.723686	0.96	0.903	5.00023e-201	CtrlVs8W	T cells
Cox6b1	6.44918e-204	0.549864	0.692	0.155	6.38534e-200	CtrlVs8W	T cells
Pim1	1.55726e-203	-1.54798	0.531	0.697	1.54184e-199	CtrlVs8W	T cells
Cox5b	3.22118e-203	0.562865	0.714	0.17	3.18929e-199	CtrlVs8W	T cells
Serf2	4.28681e-202	0.582308	0.984	0.532	4.24437e-198	CtrlVs8W	T cells
Jund	2.63593e-200	-0.787462	0.982	0.944	2.60984e-196	CtrlVs8W	T cells
Rpl12	5.98821e-200	0.535459	0.99	0.786	5.92893e-196	CtrlVs8W	T cells
Tmem258	5.90104e-199	0.592751	0.581	0.102	5.84262e-195	CtrlVs8W	T cells
Eif3i	2.17848e-198	0.593044	0.589	0.105	2.15691e-194	CtrlVs8W	T cells
Park7	2.912e-197	0.596122	0.51	0.065	2.88317e-193	CtrlVs8W	T cells
Atp5j2	9.88964e-195	0.547313	0.803	0.236	9.79173e-191	CtrlVs8W	T cells
Tspo	3.51602e-194	0.541572	0.674	0.152	3.48122e-190	CtrlVs8W	T cells
Sept1	3.64427e-192	0.575091	0.681	0.16	3.60819e-188	CtrlVs8W	T cells
mt-Nd3	1.39643e-191	-1.48356	0.16	0.463	1.38261e-187	CtrlVs8W	T cells
Lamtor2	1.54591e-191	0.599341	0.486	0.058	1.53061e-187	CtrlVs8W	T cells
AY036118	2.75209e-189	0.829645	0.861	0.37	2.72484e-185	CtrlVs8W	T cells
Klk8	5.26641e-189	0.643258	0.492	0.063	5.21428e-185	CtrlVs8W	T cells
Gabarapl2	2.04022e-188	0.55512	0.598	0.117	2.02002e-184	CtrlVs8W	T cells
Cd3d	4.38791e-188	0.57592	0.923	0.391	4.34447e-184	CtrlVs8W	T cells
mt-Co3	4.4635e-188	-0.490647	0.998	0.984	4.41931e-184	CtrlVs8W	T cells
2410015M20Rik	1.76475e-187	0.603375	0.46	0.048	1.74728e-183	CtrlVs8W	T cells
Hint1	4.38255e-185	0.548353	0.753	0.209	4.33916e-181	CtrlVs8W	T cells
Sri	1.78334e-184	0.588434	0.504	0.073	1.76569e-180	CtrlVs8W	T cells
Psenen	3.175e-182	0.589775	0.498	0.071	3.14357e-178	CtrlVs8W	T cells
Ppp1r18	9.35821e-182	0.523978	0.716	0.189	9.26556e-178	CtrlVs8W	T cells
Ubb	4.76329e-181	0.535509	0.997	0.77	4.71614e-177	CtrlVs8W	T cells
Sap18	1.17383e-180	0.548382	0.56	0.103	1.16221e-176	CtrlVs8W	T cells
Rpl23a	1.83886e-180	-0.660625	0.941	0.865	1.82066e-176	CtrlVs8W	T cells
H2afj	1.0436e-179	0.525696	0.775	0.227	1.03327e-175	CtrlVs8W	T cells
Psmb9	3.19497e-177	0.567527	0.507	0.08	3.16334e-173	CtrlVs8W	T cells
Ccnl1	4.98499e-177	-1.31363	0.52	0.656	4.93564e-173	CtrlVs8W	T cells
D8Ertd738e	8.15133e-177	0.490459	0.689	0.174	8.07064e-173	CtrlVs8W	T cells
Rabac1	8.84673e-177	0.464437	0.686	0.17	8.75915e-173	CtrlVs8W	T cells
Ftl1	3.72369e-176	0.569943	0.964	0.533	3.68682e-172	CtrlVs8W	T cells
Prelid1	4.57535e-176	0.528215	0.588	0.122	4.53006e-172	CtrlVs8W	T cells
Rps14	6.19459e-176	0.38083	0.998	0.906	6.13326e-172	CtrlVs8W	T cells
Krtcap2	6.87044e-176	0.458069	0.659	0.156	6.80242e-172	CtrlVs8W	T cells
Nedd8	1.37145e-175	0.522497	0.522	0.087	1.35787e-171	CtrlVs8W	T cells
Rpl36al	1.88331e-174	0.51163	0.965	0.494	1.86466e-170	CtrlVs8W	T cells
S100a11	2.64332e-174	0.725933	0.543	0.107	2.61715e-170	CtrlVs8W	T cells
Selenof	7.39077e-174	0.497564	0.502	0.077	7.3176e-170	CtrlVs8W	T cells
Fkbp1a	1.24303e-173	0.534805	0.546	0.101	1.23073e-169	CtrlVs8W	T cells
Rpl10	4.83293e-173	-0.804359	0.873	0.793	4.78508e-169	CtrlVs8W	T cells
Eif3k	1.17261e-172	0.487257	0.79	0.24	1.16101e-168	CtrlVs8W	T cells
Rpl38	6.38147e-172	-0.33853	0.999	0.988	6.3183e-168	CtrlVs8W	T cells
Oaz1	1.32655e-168	0.509246	0.987	0.598	1.31342e-164	CtrlVs8W	T cells
Mrps24	1.72108e-167	0.469815	0.509	0.086	1.70404e-163	CtrlVs8W	T cells
Ube2i	1.07312e-166	0.479808	0.516	0.09	1.0625e-162	CtrlVs8W	T cells
Psme1	1.9402e-165	0.482385	0.78	0.245	1.921e-161	CtrlVs8W	T cells
AW112010	5.19935e-165	0.689105	0.795	0.302	5.14788e-161	CtrlVs8W	T cells
Timm13	3.30084e-164	0.48413	0.492	0.08	3.26816e-160	CtrlVs8W	T cells
Bin2	1.15415e-163	0.498454	0.553	0.112	1.14272e-159	CtrlVs8W	T cells
Lars2	1.26902e-162	0.868899	0.923	0.475	1.25646e-158	CtrlVs8W	T cells
Rpl5	1.35668e-162	-0.589979	0.974	0.913	1.34325e-158	CtrlVs8W	T cells
Ldha	1.88717e-162	0.481413	0.722	0.213	1.86848e-158	CtrlVs8W	T cells
Arl6ip5	5.21186e-162	0.467702	0.568	0.122	5.16026e-158	CtrlVs8W	T cells
Rnaset2a	1.51059e-161	0.51904	0.485	0.08	1.49564e-157	CtrlVs8W	T cells
Polr1d	3.46653e-161	0.406395	0.699	0.192	3.43221e-157	CtrlVs8W	T cells
Ssr4	4.2936e-160	0.496515	0.479	0.078	4.25109e-156	CtrlVs8W	T cells
Ddx5	1.10504e-158	-0.653674	0.956	0.866	1.0941e-154	CtrlVs8W	T cells
Dynll1	5.07414e-158	0.454497	0.572	0.127	5.02391e-154	CtrlVs8W	T cells
Cox7b	1.18865e-157	0.435641	0.639	0.163	1.17688e-153	CtrlVs8W	T cells
Gmfg	2.12485e-157	0.46125	0.705	0.204	2.10381e-153	CtrlVs8W	T cells
Psmb3	2.05602e-156	0.4768	0.474	0.079	2.03567e-152	CtrlVs8W	T cells
Snx3	8.40842e-155	0.446611	0.489	0.087	8.32517e-151	CtrlVs8W	T cells
Ybx1	1.14658e-152	0.436287	0.764	0.244	1.13523e-148	CtrlVs8W	T cells
Mif	7.27833e-152	0.435789	0.663	0.183	7.20627e-148	CtrlVs8W	T cells
Vps28	2.22475e-151	0.461815	0.486	0.088	2.20272e-147	CtrlVs8W	T cells
Rpl9	5.04931e-151	-0.607462	0.96	0.867	4.99932e-147	CtrlVs8W	T cells
Btg2	1.49323e-150	0.532387	0.735	0.244	1.47845e-146	CtrlVs8W	T cells
Cycs	1.56919e-150	0.429457	0.523	0.107	1.55365e-146	CtrlVs8W	T cells
Chchd2	2.6395e-150	0.453646	0.896	0.354	2.61337e-146	CtrlVs8W	T cells
Rtraf	3.11634e-150	0.403331	0.489	0.089	3.08549e-146	CtrlVs8W	T cells
Ltb	2.72729e-149	0.550468	0.836	0.333	2.70029e-145	CtrlVs8W	T cells
Lsp1	1.66024e-148	0.451812	0.702	0.213	1.6438e-144	CtrlVs8W	T cells
Bloc1s1	1.83485e-148	0.517732	0.396	0.047	1.81669e-144	CtrlVs8W	T cells
Anapc11	7.45672e-148	0.526629	0.4	0.05	7.38289e-144	CtrlVs8W	T cells
Aup1	8.46695e-148	0.451658	0.47	0.084	8.38313e-144	CtrlVs8W	T cells
Plekhj1	3.40514e-147	0.495472	0.392	0.046	3.37143e-143	CtrlVs8W	T cells
Cox7a2	4.54168e-147	0.370953	0.728	0.218	4.49671e-143	CtrlVs8W	T cells
Hmgn2	5.63694e-147	0.505711	0.533	0.119	5.58114e-143	CtrlVs8W	T cells
Clta	1.36765e-146	0.366403	0.697	0.201	1.35411e-142	CtrlVs8W	T cells
Gm12355	1.94851e-146	-1.04716	0.015	0.215	1.92922e-142	CtrlVs8W	T cells
Dnajc15	9.44542e-146	0.525169	0.425	0.065	9.35191e-142	CtrlVs8W	T cells
Nt5c	1.43324e-145	0.494253	0.402	0.052	1.41905e-141	CtrlVs8W	T cells
Sod1	3.01399e-145	-1.36508	0.267	0.498	2.98415e-141	CtrlVs8W	T cells
H2-T22	5.98399e-145	0.43591	0.634	0.174	5.92475e-141	CtrlVs8W	T cells
Snu13	1.34542e-144	0.4029	0.616	0.163	1.3321e-140	CtrlVs8W	T cells
Ndufa1	1.40924e-144	0.377334	0.597	0.15	1.39529e-140	CtrlVs8W	T cells
Pole4	3.11231e-144	0.415207	0.476	0.089	3.0815e-140	CtrlVs8W	T cells
Gpi1	5.04588e-143	0.357431	0.653	0.18	4.99593e-139	CtrlVs8W	T cells
Cd247	1.7011e-142	0.392908	0.541	0.124	1.68426e-138	CtrlVs8W	T cells
Fth1	2.22809e-142	0.418109	0.997	0.813	2.20603e-138	CtrlVs8W	T cells
Abracl	5.08129e-142	0.410849	0.583	0.148	5.03098e-138	CtrlVs8W	T cells
Cenpx	9.65526e-142	0.526456	0.347	0.03	9.55967e-138	CtrlVs8W	T cells
Atox1	1.72392e-141	0.42078	0.48	0.093	1.70685e-137	CtrlVs8W	T cells
Ifi27	4.25713e-141	0.509122	0.418	0.064	4.21498e-137	CtrlVs8W	T cells
Rnaset2b	1.43579e-140	0.446345	0.417	0.063	1.42157e-136	CtrlVs8W	T cells
Anp32a	7.19989e-140	0.393471	0.56	0.137	7.12861e-136	CtrlVs8W	T cells
Erh	4.09229e-139	0.38417	0.49	0.1	4.05178e-135	CtrlVs8W	T cells
Swi5	6.87425e-139	0.413606	0.419	0.065	6.80619e-135	CtrlVs8W	T cells
Zgpat	8.86466e-139	0.49222	0.389	0.052	8.7769e-135	CtrlVs8W	T cells
Tomm22	2.66442e-138	0.380179	0.5	0.105	2.63804e-134	CtrlVs8W	T cells
Banf1	3.04874e-138	0.47372	0.39	0.053	3.01856e-134	CtrlVs8W	T cells
Ndufb10	1.24625e-137	0.371841	0.49	0.101	1.23391e-133	CtrlVs8W	T cells
Ms4a6b	2.42248e-137	0.378159	0.651	0.19	2.3985e-133	CtrlVs8W	T cells
Lck	4.65264e-136	0.383519	0.836	0.316	4.60658e-132	CtrlVs8W	T cells
Ndufb4	1.06314e-135	0.413229	0.425	0.071	1.05261e-131	CtrlVs8W	T cells
Coro1a	1.58043e-135	0.470994	0.948	0.465	1.56479e-131	CtrlVs8W	T cells
Gnas	2.49146e-135	0.419841	0.832	0.313	2.4668e-131	CtrlVs8W	T cells
Myl12a	2.91459e-135	0.329165	0.718	0.228	2.88574e-131	CtrlVs8W	T cells
Rps3a1	8.54177e-135	0.321961	0.999	0.97	8.45721e-131	CtrlVs8W	T cells
Mrpl30	1.69138e-134	0.377287	0.497	0.108	1.67464e-130	CtrlVs8W	T cells
Emp3	4.0538e-132	0.488155	0.486	0.109	4.01367e-128	CtrlVs8W	T cells
Hcst	4.96741e-132	0.467976	0.883	0.396	4.91824e-128	CtrlVs8W	T cells
Ndufv3	5.29972e-132	0.33422	0.555	0.139	5.24725e-128	CtrlVs8W	T cells
Uqcr10	8.90313e-132	0.309511	0.6	0.162	8.81499e-128	CtrlVs8W	T cells
Gm47283	1.02045e-131	-1.44531	0.276	0.49	1.01035e-127	CtrlVs8W	T cells
Tmem9b	7.48411e-131	0.430711	0.358	0.043	7.41002e-127	CtrlVs8W	T cells
Tbca	1.00409e-130	0.310324	0.679	0.203	9.94152e-127	CtrlVs8W	T cells
Kdm6b	1.03484e-130	-1.39989	0.26	0.478	1.0246e-126	CtrlVs8W	T cells
Srp14	1.44011e-130	0.340569	0.54	0.132	1.42585e-126	CtrlVs8W	T cells
Gm8369	1.63006e-130	0.484541	0.468	0.1	1.61392e-126	CtrlVs8W	T cells
Cox5a	2.01403e-130	0.34102	0.646	0.19	1.99409e-126	CtrlVs8W	T cells
Gimap4	2.26701e-130	0.469472	0.605	0.182	2.24457e-126	CtrlVs8W	T cells
Atp5g3	3.69269e-130	0.397807	0.794	0.287	3.65613e-126	CtrlVs8W	T cells
Cd7	1.05712e-129	1.12708	0.392	0.071	1.04665e-125	CtrlVs8W	T cells
Fam189b	1.66835e-129	0.439665	0.366	0.048	1.65183e-125	CtrlVs8W	T cells
Cd2	3.69531e-129	0.392592	0.516	0.125	3.65872e-125	CtrlVs8W	T cells
Atp6v0e	1.9175e-128	0.355073	0.549	0.14	1.89852e-124	CtrlVs8W	T cells
Nsa2	8.82843e-128	0.390693	0.826	0.326	8.74102e-124	CtrlVs8W	T cells
Arpp19	1.29637e-127	0.305157	0.602	0.167	1.28354e-123	CtrlVs8W	T cells
Psmb10	1.84159e-127	0.459656	0.378	0.056	1.82336e-123	CtrlVs8W	T cells
Tmed2	4.00045e-127	0.336591	0.495	0.113	3.96085e-123	CtrlVs8W	T cells
Rps19	5.08331e-127	0.413427	0.997	0.929	5.03298e-123	CtrlVs8W	T cells
Mrpl33	5.27653e-127	0.345381	0.531	0.132	5.22429e-123	CtrlVs8W	T cells
Ube2v1	3.20287e-126	0.488896	0.306	0.024	3.17116e-122	CtrlVs8W	T cells
Csnk2b	3.73969e-126	0.411349	0.395	0.065	3.70267e-122	CtrlVs8W	T cells
Snrpf	2.56033e-125	0.328787	0.61	0.175	2.53498e-121	CtrlVs8W	T cells
Prdx5	4.65921e-125	0.445122	0.362	0.05	4.61309e-121	CtrlVs8W	T cells
Cebpb	1.23341e-123	0.468555	0.645	0.214	1.2212e-119	CtrlVs8W	T cells
H2-T23	1.80426e-123	0.314346	0.633	0.191	1.7864e-119	CtrlVs8W	T cells
Atp6v1g1	2.43867e-123	0.330745	0.434	0.086	2.41453e-119	CtrlVs8W	T cells
AI413582	6.57519e-123	0.472624	0.317	0.031	6.5101e-119	CtrlVs8W	T cells
Epsti1	6.68552e-123	0.464592	0.464	0.106	6.61934e-119	CtrlVs8W	T cells
Supt4a	9.50825e-123	0.303761	0.501	0.12	9.41412e-119	CtrlVs8W	T cells
Ndufs5	2.13753e-122	0.425408	0.339	0.041	2.11637e-118	CtrlVs8W	T cells
Actr3	4.01481e-122	0.364721	0.692	0.23	3.97506e-118	CtrlVs8W	T cells
Bax	4.64153e-122	0.367181	0.413	0.077	4.59557e-118	CtrlVs8W	T cells
Aes	1.48698e-121	0.315515	0.625	0.189	1.47225e-117	CtrlVs8W	T cells
Fkbp3	1.96834e-121	0.364987	0.397	0.07	1.94885e-117	CtrlVs8W	T cells
BC031181	2.55551e-121	0.352378	0.48	0.112	2.53021e-117	CtrlVs8W	T cells
Ms4a4b	3.45516e-121	0.394532	0.643	0.207	3.42096e-117	CtrlVs8W	T cells
Atp5o.1	3.76956e-121	0.305364	0.503	0.122	3.73224e-117	CtrlVs8W	T cells
Zfp706	4.90926e-121	0.322857	0.46	0.101	4.86066e-117	CtrlVs8W	T cells
Pla2g16	5.02054e-121	0.422399	0.376	0.06	4.97084e-117	CtrlVs8W	T cells
Atp5h	1.57738e-120	0.366058	0.862	0.344	1.56177e-116	CtrlVs8W	T cells
Skap1	2.09548e-120	0.323791	0.675	0.221	2.07473e-116	CtrlVs8W	T cells
Mrps21	2.7614e-120	0.306547	0.445	0.094	2.73406e-116	CtrlVs8W	T cells
Mdh2	5.24217e-120	0.338282	0.438	0.091	5.19027e-116	CtrlVs8W	T cells
Smap1	6.08079e-120	0.384146	0.444	0.096	6.02059e-116	CtrlVs8W	T cells
Itgb2	7.96214e-120	0.437904	0.471	0.112	7.88331e-116	CtrlVs8W	T cells
Atp5g1	1.61175e-119	0.318809	0.444	0.094	1.59579e-115	CtrlVs8W	T cells
Rpl7a	2.24565e-119	0.375002	0.986	0.702	2.22342e-115	CtrlVs8W	T cells
Ifi27l2a	3.76906e-119	0.65058	0.826	0.386	3.73174e-115	CtrlVs8W	T cells
Gng10	4.79141e-119	0.498752	0.28	0.017	4.74398e-115	CtrlVs8W	T cells
Rcbtb2	4.16026e-118	0.732438	0.331	0.045	4.11908e-114	CtrlVs8W	T cells
Sec61g	1.02166e-117	0.303093	0.79	0.288	1.01155e-113	CtrlVs8W	T cells
Churc1	5.54305e-117	0.357042	0.395	0.073	5.48817e-113	CtrlVs8W	T cells
Gimap6	9.65104e-117	0.43224	0.862	0.394	9.5555e-113	CtrlVs8W	T cells
Bst2	1.52761e-116	0.389557	0.435	0.094	1.51248e-112	CtrlVs8W	T cells
Ccdc12	4.75742e-116	0.333702	0.388	0.07	4.71033e-112	CtrlVs8W	T cells
Cox16	6.062e-116	0.339845	0.383	0.067	6.00199e-112	CtrlVs8W	T cells
Uqcc2	6.26953e-116	0.472071	0.297	0.028	6.20746e-112	CtrlVs8W	T cells
Rpl4	7.44537e-116	0.400639	0.967	0.645	7.37166e-112	CtrlVs8W	T cells
Rhog	7.79721e-116	0.351988	0.41	0.082	7.72002e-112	CtrlVs8W	T cells
Tmem234	1.56046e-115	0.309743	0.534	0.144	1.54501e-111	CtrlVs8W	T cells
Higd2a	2.40929e-115	0.331393	0.379	0.066	2.38543e-111	CtrlVs8W	T cells
Mrpl23	3.98211e-115	0.340619	0.398	0.076	3.94269e-111	CtrlVs8W	T cells
Gpr132	7.00695e-115	-1.20769	0.476	0.579	6.93759e-111	CtrlVs8W	T cells
Gimap1	1.00666e-114	0.307439	0.5	0.13	9.96695e-111	CtrlVs8W	T cells
Tecr	4.14209e-114	0.429278	0.345	0.052	4.10109e-110	CtrlVs8W	T cells
Rer1	4.54304e-114	0.375403	0.357	0.057	4.49806e-110	CtrlVs8W	T cells
Nudc	5.78603e-113	0.34564	0.359	0.058	5.72875e-109	CtrlVs8W	T cells
Uqcrfs1	6.89875e-113	0.262564	0.533	0.146	6.83045e-109	CtrlVs8W	T cells
Stk17b	8.71725e-113	-0.859775	0.773	0.708	8.63095e-109	CtrlVs8W	T cells
Tma7	9.45101e-113	0.307573	0.788	0.291	9.35745e-109	CtrlVs8W	T cells
Wdr89	2.114e-112	-1.03978	0.042	0.231	2.09307e-108	CtrlVs8W	T cells
Eif5a	2.62865e-112	0.354774	0.805	0.31	2.60263e-108	CtrlVs8W	T cells
Sdhb	3.48359e-112	0.333104	0.369	0.064	3.44911e-108	CtrlVs8W	T cells
Arpc3	4.72969e-112	0.253694	0.702	0.238	4.68286e-108	CtrlVs8W	T cells
Cox14	5.45134e-112	0.33848	0.425	0.092	5.39738e-108	CtrlVs8W	T cells
Hnrnpa0	3.01412e-111	-1.2227	0.323	0.495	2.98428e-107	CtrlVs8W	T cells
Prr13	3.07171e-111	0.456395	0.455	0.115	3.0413e-107	CtrlVs8W	T cells
Mien1	6.07173e-111	0.361763	0.35	0.056	6.01162e-107	CtrlVs8W	T cells
Ndufb8	7.67923e-111	0.332777	0.385	0.074	7.6032e-107	CtrlVs8W	T cells
Ssu72	1.05157e-110	0.40474	0.302	0.034	1.04116e-106	CtrlVs8W	T cells
Zfp36	2.17949e-110	0.428845	0.776	0.339	2.15791e-106	CtrlVs8W	T cells
Ass1	2.35261e-110	0.52492	0.306	0.037	2.32932e-106	CtrlVs8W	T cells
Hspa5	2.66967e-110	-0.896664	0.72	0.689	2.64324e-106	CtrlVs8W	T cells
Med28	6.95377e-110	0.308795	0.408	0.085	6.88493e-106	CtrlVs8W	T cells
Rpp21	1.11369e-109	0.310116	0.427	0.096	1.10267e-105	CtrlVs8W	T cells
Mrps16	1.19317e-109	0.367862	0.35	0.058	1.18135e-105	CtrlVs8W	T cells
Lgals1	1.88201e-109	0.726756	0.504	0.154	1.86338e-105	CtrlVs8W	T cells
S100a13	5.66385e-109	0.280212	0.52	0.147	5.60778e-105	CtrlVs8W	T cells
Ppp4c	1.9226e-108	0.31752	0.444	0.105	1.90356e-104	CtrlVs8W	T cells
Vti1b	2.10169e-108	0.313846	0.374	0.069	2.08089e-104	CtrlVs8W	T cells
Ucp2	4.18944e-108	0.33814	0.667	0.236	4.14796e-104	CtrlVs8W	T cells
Rnaseh2c	5.15112e-108	0.385597	0.318	0.044	5.10013e-104	CtrlVs8W	T cells
Gimap7	6.36748e-108	0.50309	0.295	0.034	6.30444e-104	CtrlVs8W	T cells
Sept6	7.80478e-108	0.293446	0.392	0.079	7.72751e-104	CtrlVs8W	T cells
Ndufa6	1.73899e-107	0.280278	0.791	0.297	1.72177e-103	CtrlVs8W	T cells
Arhgdia	1.93192e-107	0.265092	0.625	0.201	1.91279e-103	CtrlVs8W	T cells
Psmb2	2.49119e-107	0.351937	0.338	0.054	2.46652e-103	CtrlVs8W	T cells
Lsm7	6.59608e-107	0.328676	0.35	0.06	6.53078e-103	CtrlVs8W	T cells
Rhoa	8.13654e-107	0.253062	0.668	0.227	8.05599e-103	CtrlVs8W	T cells
Jun	9.91207e-107	0.474947	0.736	0.326	9.81394e-103	CtrlVs8W	T cells
Taldo1	1.00904e-106	0.266378	0.393	0.08	9.99049e-103	CtrlVs8W	T cells
Lat	2.0526e-106	0.344386	0.908	0.418	2.03228e-102	CtrlVs8W	T cells
Dgka	2.09392e-106	0.29615	0.476	0.124	2.07319e-102	CtrlVs8W	T cells
Psma2	2.74115e-106	0.296932	0.465	0.118	2.71401e-102	CtrlVs8W	T cells
1810058I24Rik	2.91588e-106	0.279979	0.434	0.102	2.88701e-102	CtrlVs8W	T cells
Manf	3.37955e-106	0.349217	0.352	0.062	3.3461e-102	CtrlVs8W	T cells
Snrpd3	3.5899e-106	0.300405	0.432	0.102	3.55436e-102	CtrlVs8W	T cells
Shisa5	4.64661e-106	0.394918	0.951	0.532	4.60061e-102	CtrlVs8W	T cells
Pdia3	8.29903e-105	0.284479	0.506	0.144	8.21687e-101	CtrlVs8W	T cells
Tln1	1.05298e-104	0.295087	0.499	0.139	1.04255e-100	CtrlVs8W	T cells
Pgls	3.27754e-104	0.300157	0.405	0.09	3.24509e-100	CtrlVs8W	T cells
Vamp8	3.67747e-104	0.299728	0.412	0.094	3.64106e-100	CtrlVs8W	T cells
Npc2	7.77171e-104	0.383926	0.818	0.363	7.69477e-100	CtrlVs8W	T cells
Txn2	1.23756e-103	0.274391	0.395	0.085	1.22531e-99	CtrlVs8W	T cells
Ndufab1	1.56852e-103	0.363859	0.294	0.036	1.55299e-99	CtrlVs8W	T cells
Ndufa4	1.95106e-103	0.273653	0.745	0.279	1.93174e-99	CtrlVs8W	T cells
Il2rg	7.93873e-103	0.271374	0.752	0.287	7.86014e-99	CtrlVs8W	T cells
Pnrc1	3.12584e-102	0.404349	0.961	0.584	3.09489e-98	CtrlVs8W	T cells
Mrpl54	3.32906e-102	0.324899	0.303	0.041	3.2961e-98	CtrlVs8W	T cells
Cyb5a	3.81659e-102	0.375004	0.326	0.053	3.77881e-98	CtrlVs8W	T cells
Rbx1	1.00683e-101	0.317628	0.361	0.07	9.9686e-98	CtrlVs8W	T cells
Ostc	1.22968e-101	0.312504	0.345	0.062	1.2175e-97	CtrlVs8W	T cells
Scp2	2.46302e-101	0.289454	0.381	0.08	2.43863e-97	CtrlVs8W	T cells
Hspa4	2.47313e-101	0.272331	0.487	0.136	2.44865e-97	CtrlVs8W	T cells
Dynlrb1	4.93494e-101	0.295981	0.373	0.077	4.88609e-97	CtrlVs8W	T cells
Spcs2	7.5177e-101	0.316681	0.367	0.075	7.44327e-97	CtrlVs8W	T cells
Ndufa12	7.93642e-101	0.375233	0.256	0.021	7.85785e-97	CtrlVs8W	T cells
Ubl5	8.78747e-101	0.265006	0.761	0.288	8.70048e-97	CtrlVs8W	T cells
Ndufc1	1.04578e-100	0.300522	0.342	0.062	1.03543e-96	CtrlVs8W	T cells
Dnajc19	2.70102e-100	0.290394	0.304	0.043	2.67428e-96	CtrlVs8W	T cells
Ccdc124	3.21274e-100	0.345934	0.294	0.039	3.18094e-96	CtrlVs8W	T cells
Borcs8	8.24412e-100	0.367082	0.293	0.039	8.1625e-96	CtrlVs8W	T cells
Tmem59	1.63184e-99	0.314324	0.402	0.093	1.61569e-95	CtrlVs8W	T cells
Psmb5	5.65096e-99	0.325829	0.338	0.062	5.59501e-95	CtrlVs8W	T cells
Phb2	3.82536e-98	0.250737	0.393	0.089	3.78749e-94	CtrlVs8W	T cells
Arpc5l	5.33711e-98	0.348521	0.294	0.041	5.28428e-94	CtrlVs8W	T cells
Rpl39	7.0866e-98	0.263445	0.999	0.974	7.01645e-94	CtrlVs8W	T cells
Capns1	2.78743e-97	0.300599	0.368	0.078	2.75984e-93	CtrlVs8W	T cells
Higd1a	4.07827e-97	0.279968	0.375	0.082	4.0379e-93	CtrlVs8W	T cells
Ndufs7	5.5563e-97	0.324618	0.33	0.06	5.5013e-93	CtrlVs8W	T cells
Npm1	1.51549e-96	0.377117	0.902	0.488	1.50049e-92	CtrlVs8W	T cells
Ppp1r11	1.54241e-96	0.381893	0.264	0.028	1.52714e-92	CtrlVs8W	T cells
Timm23	1.93512e-96	0.332846	0.324	0.057	1.91597e-92	CtrlVs8W	T cells
Rap1a	1.99931e-96	0.318585	0.328	0.06	1.97952e-92	CtrlVs8W	T cells
Cdk4	1.01495e-95	0.338886	0.313	0.053	1.0049e-91	CtrlVs8W	T cells
Aurkaip1	3.18149e-95	0.299382	0.344	0.068	3.14999e-91	CtrlVs8W	T cells
Pop5	3.88946e-95	0.337035	0.274	0.034	3.85095e-91	CtrlVs8W	T cells
Nkg7	6.25876e-95	0.614594	0.575	0.247	6.1968e-91	CtrlVs8W	T cells
Ndufb3	2.95705e-94	0.320236	0.306	0.051	2.92777e-90	CtrlVs8W	T cells
Abhd8	6.05748e-94	0.386327	0.259	0.028	5.99751e-90	CtrlVs8W	T cells
Idnk	1.53884e-93	0.320019	0.284	0.04	1.52361e-89	CtrlVs8W	T cells
Mettl23	2.09766e-93	0.322715	0.295	0.045	2.07689e-89	CtrlVs8W	T cells
Ndufv2	3.32686e-93	0.357366	0.251	0.025	3.29392e-89	CtrlVs8W	T cells
Zyx	4.12608e-93	0.299888	0.378	0.089	4.08523e-89	CtrlVs8W	T cells
Rgs10	5.8501e-93	0.316047	0.482	0.146	5.79219e-89	CtrlVs8W	T cells
March2	7.14766e-93	0.321663	0.283	0.04	7.0769e-89	CtrlVs8W	T cells
Sptssa	1.69797e-92	0.32574	0.306	0.052	1.68116e-88	CtrlVs8W	T cells
Dnajb1	4.51723e-92	0.284467	0.408	0.105	4.47251e-88	CtrlVs8W	T cells
Cnp	9.5691e-92	0.352448	0.253	0.028	9.47436e-88	CtrlVs8W	T cells
Rab1b	1.5257e-91	0.355765	0.275	0.038	1.51059e-87	CtrlVs8W	T cells
Ywhah	2.47054e-91	0.271331	0.402	0.102	2.44608e-87	CtrlVs8W	T cells
Iscu	5.30019e-91	0.306837	0.284	0.042	5.24772e-87	CtrlVs8W	T cells
H2-Ke6	7.04228e-91	0.357318	0.257	0.03	6.97257e-87	CtrlVs8W	T cells
Ctsw	1.14583e-90	0.307906	0.451	0.133	1.13448e-86	CtrlVs8W	T cells
Tmem14c	5.72474e-90	0.341347	0.299	0.051	5.66807e-86	CtrlVs8W	T cells
Fam96a	1.86583e-89	0.303467	0.314	0.059	1.84736e-85	CtrlVs8W	T cells
Cfl1	2.74057e-89	0.359343	0.943	0.54	2.71344e-85	CtrlVs8W	T cells
Ptges3	3.00329e-89	0.263096	0.364	0.084	2.97356e-85	CtrlVs8W	T cells
Eef1b2	5.0277e-89	0.350716	0.975	0.711	4.97793e-85	CtrlVs8W	T cells
Rexo2	1.17543e-88	0.258702	0.351	0.078	1.1638e-84	CtrlVs8W	T cells
Fkbp4	1.39982e-88	0.287416	0.301	0.053	1.38597e-84	CtrlVs8W	T cells
Pycard	1.41855e-88	0.355191	0.279	0.043	1.40451e-84	CtrlVs8W	T cells
Mrps15	1.75279e-88	0.31079	0.274	0.04	1.73544e-84	CtrlVs8W	T cells
Slc50a1	2.14854e-88	0.260529	0.335	0.07	2.12727e-84	CtrlVs8W	T cells
1110008P14Rik	3.495e-88	0.305126	0.273	0.04	3.46039e-84	CtrlVs8W	T cells
Rpl7	3.89783e-88	0.297778	0.99	0.835	3.85924e-84	CtrlVs8W	T cells
Ptp4a2	4.79653e-88	-1.07637	0.484	0.548	4.74905e-84	CtrlVs8W	T cells
Cd8b1	5.31433e-88	0.634605	0.419	0.136	5.26172e-84	CtrlVs8W	T cells
Cd27	8.94378e-88	0.286	0.305	0.056	8.85524e-84	CtrlVs8W	T cells
Coa3	9.17254e-88	0.349694	0.217	0.015	9.08173e-84	CtrlVs8W	T cells
Mea1	1.08961e-87	0.339897	0.236	0.023	1.07883e-83	CtrlVs8W	T cells
Ifitm10	6.09329e-87	0.427908	0.22	0.017	6.03297e-83	CtrlVs8W	T cells
Selenoh	1.25935e-86	0.299618	0.279	0.044	1.24688e-82	CtrlVs8W	T cells
Rps8	5.16426e-86	0.282561	0.999	0.97	5.11313e-82	CtrlVs8W	T cells
Spint2	5.73835e-86	0.334979	0.236	0.025	5.68154e-82	CtrlVs8W	T cells
Hsbp1	1.43023e-85	0.304151	0.285	0.049	1.41607e-81	CtrlVs8W	T cells
Rab4b	1.73883e-85	0.366993	0.222	0.019	1.72162e-81	CtrlVs8W	T cells
Srgn	1.95622e-85	0.366137	0.956	0.548	1.93686e-81	CtrlVs8W	T cells
Rbm39	6.29892e-85	-0.522257	0.946	0.815	6.23656e-81	CtrlVs8W	T cells
Zc3hav1	7.404e-85	-1.03959	0.561	0.581	7.3307e-81	CtrlVs8W	T cells
Atp5e	1.06375e-84	0.309212	0.964	0.575	1.05322e-80	CtrlVs8W	T cells
Txndc17	1.65577e-84	0.255736	0.292	0.052	1.63938e-80	CtrlVs8W	T cells
C1qbp	2.66163e-84	0.28978	0.274	0.044	2.63528e-80	CtrlVs8W	T cells
Bola3	2.75711e-84	0.275217	0.277	0.045	2.72981e-80	CtrlVs8W	T cells
Plac8	4.8219e-84	0.445202	0.413	0.126	4.77417e-80	CtrlVs8W	T cells
Ppm1g	6.73095e-84	0.267548	0.277	0.046	6.66431e-80	CtrlVs8W	T cells
Ssr2	2.11701e-83	0.34038	0.207	0.014	2.09605e-79	CtrlVs8W	T cells
Prdx2	3.17723e-83	0.308738	0.256	0.037	3.14578e-79	CtrlVs8W	T cells
Mrps14	3.24613e-83	0.296634	0.245	0.031	3.214e-79	CtrlVs8W	T cells
Socs1	1.00899e-82	0.296768	0.353	0.087	9.98998e-79	CtrlVs8W	T cells
Fam105a	2.66064e-82	0.298683	0.274	0.046	2.6343e-78	CtrlVs8W	T cells
Pa2g4	2.68377e-82	0.268606	0.301	0.06	2.6572e-78	CtrlVs8W	T cells
Sh2d1a	5.31456e-82	0.333099	0.253	0.037	5.26194e-78	CtrlVs8W	T cells
Cd28	5.68527e-82	-0.990578	0.638	0.617	5.62899e-78	CtrlVs8W	T cells
Timm17b	6.96348e-82	0.334754	0.206	0.015	6.89454e-78	CtrlVs8W	T cells
Rps28	7.066e-82	-0.326397	0.998	0.985	6.99605e-78	CtrlVs8W	T cells
Cmc1	9.33788e-82	0.291698	0.26	0.04	9.24543e-78	CtrlVs8W	T cells
Hmga1	9.48709e-82	0.388955	0.175	0.002	9.39317e-78	CtrlVs8W	T cells
Lime1	1.2728e-81	0.378416	0.182	0.005	1.2602e-77	CtrlVs8W	T cells
Pold4	1.5006e-81	0.318885	0.216	0.019	1.48575e-77	CtrlVs8W	T cells
Nutf2	2.87921e-81	0.346365	0.195	0.01	2.85071e-77	CtrlVs8W	T cells
Trbv1	3.8454e-81	1.53249	0.199	0.016	3.80733e-77	CtrlVs8W	T cells
Lgals9	4.19966e-81	0.315262	0.285	0.053	4.15809e-77	CtrlVs8W	T cells
Cope	5.0156e-81	0.268435	0.285	0.053	4.96594e-77	CtrlVs8W	T cells
Cops6	5.70833e-81	0.311557	0.219	0.021	5.65182e-77	CtrlVs8W	T cells
Srsf5	9.05792e-81	-0.651264	0.849	0.723	8.96824e-77	CtrlVs8W	T cells
Prkca	1.0751e-80	0.283066	0.296	0.059	1.06445e-76	CtrlVs8W	T cells
Rhob	2.85482e-80	0.477416	0.299	0.064	2.82656e-76	CtrlVs8W	T cells
Gm19585	6.78789e-80	0.339489	0.251	0.038	6.72069e-76	CtrlVs8W	T cells
Aph1a	9.80574e-80	0.31614	0.258	0.041	9.70867e-76	CtrlVs8W	T cells
Xcl1	2.35961e-79	0.6796	0.234	0.032	2.33625e-75	CtrlVs8W	T cells
Idh3b	5.63135e-79	0.253304	0.291	0.058	5.5756e-75	CtrlVs8W	T cells
Mrpl58	9.83649e-79	0.283847	0.236	0.031	9.73911e-75	CtrlVs8W	T cells
Cst7	1.21736e-78	0.281199	0.277	0.052	1.20531e-74	CtrlVs8W	T cells
Kxd1	2.04091e-77	0.255157	0.27	0.049	2.0207e-73	CtrlVs8W	T cells
Trappc6b	4.15123e-77	0.281884	0.248	0.039	4.11013e-73	CtrlVs8W	T cells
Tbrg1	1.86478e-75	0.257967	0.282	0.057	1.84632e-71	CtrlVs8W	T cells
Fundc2	3.48885e-75	0.280767	0.228	0.031	3.45431e-71	CtrlVs8W	T cells
Ufc1	4.12263e-75	0.277422	0.24	0.037	4.08182e-71	CtrlVs8W	T cells
Naa10	5.6024e-75	0.281963	0.235	0.034	5.54694e-71	CtrlVs8W	T cells
Tesc	1.96214e-74	0.367689	0.217	0.027	1.94272e-70	CtrlVs8W	T cells
Med30	3.72328e-74	0.253452	0.253	0.044	3.68642e-70	CtrlVs8W	T cells
Ech1	8.9694e-74	0.344094	0.192	0.016	8.88061e-70	CtrlVs8W	T cells
Hsd17b10	2.00927e-73	0.291174	0.194	0.017	1.98938e-69	CtrlVs8W	T cells
Klf10	3.58774e-73	-1.03466	0.053	0.2	3.55222e-69	CtrlVs8W	T cells
Cfdp1	3.7098e-73	0.259845	0.216	0.027	3.67308e-69	CtrlVs8W	T cells
Pam16	1.54889e-72	0.270185	0.217	0.028	1.53356e-68	CtrlVs8W	T cells
Gemin7	1.76908e-72	0.282966	0.207	0.023	1.75157e-68	CtrlVs8W	T cells
Eif4g2	1.8262e-72	-0.9246	0.604	0.581	1.80812e-68	CtrlVs8W	T cells
Phb	1.87584e-72	0.256037	0.222	0.031	1.85727e-68	CtrlVs8W	T cells
Krcc1	2.85809e-72	0.308549	0.206	0.023	2.82979e-68	CtrlVs8W	T cells
Pfdn6	5.22113e-72	0.276546	0.204	0.022	5.16944e-68	CtrlVs8W	T cells
Ssna1	8.17911e-71	0.304004	0.211	0.027	8.09814e-67	CtrlVs8W	T cells
Mrpl12	1.0024e-70	0.257882	0.222	0.032	9.92476e-67	CtrlVs8W	T cells
Rpl36a	2.11205e-70	0.286247	0.992	0.845	2.09114e-66	CtrlVs8W	T cells
Hnrnph1	1.95629e-69	-1.07652	0.417	0.495	1.93692e-65	CtrlVs8W	T cells
Mgst2	4.75705e-69	0.287222	0.2	0.023	4.70995e-65	CtrlVs8W	T cells
Hopx	2.23973e-68	0.294864	0.262	0.055	2.21755e-64	CtrlVs8W	T cells
Trbv5	2.57211e-68	0.701357	0.149	0.002	2.54665e-64	CtrlVs8W	T cells
Pigx	5.50267e-68	0.272257	0.199	0.024	5.44819e-64	CtrlVs8W	T cells
Fam162a	7.56723e-68	0.266121	0.187	0.019	7.49231e-64	CtrlVs8W	T cells
Them6	2.31419e-67	0.260125	0.195	0.023	2.29128e-63	CtrlVs8W	T cells
Tmsb4x	2.91203e-67	0.271054	0.999	0.975	2.8832e-63	CtrlVs8W	T cells
Fdx1l	9.71967e-67	0.294813	0.161	0.008	9.62345e-63	CtrlVs8W	T cells
Abhd17a	1.17178e-66	0.257247	0.199	0.025	1.16018e-62	CtrlVs8W	T cells
Pabpc1	2.32397e-66	-0.420013	0.952	0.816	2.30096e-62	CtrlVs8W	T cells
2300009A05Rik	9.87696e-66	0.264815	0.187	0.021	9.77918e-62	CtrlVs8W	T cells
Tob2	1.73006e-65	-1.23763	0.231	0.373	1.71293e-61	CtrlVs8W	T cells
Mrps12	1.86288e-65	0.251839	0.195	0.025	1.84443e-61	CtrlVs8W	T cells
Pglyrp2	3.49704e-65	0.300944	0.179	0.017	3.46242e-61	CtrlVs8W	T cells
Ccdc85b	3.69032e-65	0.263598	0.206	0.03	3.65379e-61	CtrlVs8W	T cells
B3gnt2	1.04303e-64	0.323045	0.148	0.004	1.03271e-60	CtrlVs8W	T cells
Pglyrp1	2.92191e-64	0.308693	0.209	0.033	2.89298e-60	CtrlVs8W	T cells
Dpy30	4.71482e-64	0.256286	0.185	0.021	4.66815e-60	CtrlVs8W	T cells
Dtx1	6.06856e-64	0.263024	0.227	0.042	6.00848e-60	CtrlVs8W	T cells
Irs2	6.71193e-64	-1.12659	0.166	0.315	6.64548e-60	CtrlVs8W	T cells
Rnasek	7.79961e-64	0.303978	0.161	0.01	7.72239e-60	CtrlVs8W	T cells
Klf13	1.07489e-63	-1.04184	0.445	0.499	1.06425e-59	CtrlVs8W	T cells
Mppe1	4.39772e-63	0.250421	0.188	0.023	4.35418e-59	CtrlVs8W	T cells
Calm1	4.65453e-63	0.250363	0.865	0.444	4.60845e-59	CtrlVs8W	T cells
Eif3j1	1.88529e-62	0.263286	0.179	0.02	1.86662e-58	CtrlVs8W	T cells
Sssca1	7.7972e-62	0.259325	0.173	0.018	7.72001e-58	CtrlVs8W	T cells
Snapc5	9.44958e-60	0.251657	0.159	0.014	9.35603e-56	CtrlVs8W	T cells
Cd160	1.12275e-59	0.467243	0.149	0.009	1.11164e-55	CtrlVs8W	T cells
1810009A15Rik	2.1654e-59	0.288888	0.138	0.005	2.14396e-55	CtrlVs8W	T cells
Per1	2.06083e-58	-1.0536	0.364	0.448	2.04042e-54	CtrlVs8W	T cells
Ly6c2	2.8375e-58	0.505033	0.241	0.06	2.80941e-54	CtrlVs8W	T cells
Cxcr3	6.74434e-58	0.309301	0.166	0.018	6.67757e-54	CtrlVs8W	T cells
Ddx3x	2.37045e-57	-0.997933	0.386	0.461	2.34698e-53	CtrlVs8W	T cells
Smad7	2.87491e-57	-1.00076	0.493	0.516	2.84645e-53	CtrlVs8W	T cells
Dapl1	1.31982e-56	0.391665	0.173	0.023	1.30676e-52	CtrlVs8W	T cells
Gm45552	1.37073e-54	0.298878	0.117	0	1.35716e-50	CtrlVs8W	T cells
Ptprc	1.43233e-54	-0.624194	0.818	0.676	1.41815e-50	CtrlVs8W	T cells
Rps15	1.7429e-54	-0.369541	0.969	0.845	1.72565e-50	CtrlVs8W	T cells
Cd40lg	1.93377e-53	0.336543	0.183	0.032	1.91462e-49	CtrlVs8W	T cells
Birc2	1.06633e-50	-0.984284	0.15	0.28	1.05577e-46	CtrlVs8W	T cells
Rpl17	2.10149e-50	-0.31786	0.98	0.881	2.08068e-46	CtrlVs8W	T cells
Cxcl2	3.35382e-50	-0.685714	0.017	0.105	3.32061e-46	CtrlVs8W	T cells
Actn2	5.77499e-49	0.290019	0.153	0.021	5.71782e-45	CtrlVs8W	T cells
Nr4a3	6.09406e-49	-1.019	0.13	0.257	6.03373e-45	CtrlVs8W	T cells
Trbv4	1.22371e-47	0.580527	0.103	0	1.21159e-43	CtrlVs8W	T cells
Vim	6.18536e-47	0.250067	0.606	0.304	6.12412e-43	CtrlVs8W	T cells
Ythdc1	2.21544e-46	-0.933746	0.498	0.498	2.19351e-42	CtrlVs8W	T cells
Ddx3y	2.62063e-46	-0.819444	0.077	0.194	2.59469e-42	CtrlVs8W	T cells
Gm11361	3.30363e-46	-0.563629	0.019	0.103	3.27092e-42	CtrlVs8W	T cells
Gramd3	1.3067e-45	-1.05662	0.398	0.443	1.29377e-41	CtrlVs8W	T cells
BC005537	1.4832e-45	-1.0214	0.272	0.368	1.46852e-41	CtrlVs8W	T cells
Slc38a2	1.53965e-45	-1.01198	0.368	0.434	1.52441e-41	CtrlVs8W	T cells
Klf2	3.53692e-44	0.26032	0.856	0.597	3.5019e-40	CtrlVs8W	T cells
Skil	5.50849e-44	-0.954068	0.136	0.255	5.45396e-40	CtrlVs8W	T cells
Ifng	1.69543e-43	0.311402	0.248	0.083	1.67865e-39	CtrlVs8W	T cells
Irf2bp2	1.83386e-43	-0.998944	0.199	0.31	1.8157e-39	CtrlVs8W	T cells
Nfkbid	6.02512e-42	-1.05597	0.093	0.206	5.96547e-38	CtrlVs8W	T cells
Trbv19	1.24944e-40	0.706395	0.107	0.009	1.23708e-36	CtrlVs8W	T cells
Rps12	3.83435e-40	-0.257058	0.995	0.952	3.79639e-36	CtrlVs8W	T cells
Cxcr4	7.67324e-40	-1.02991	0.184	0.292	7.59727e-36	CtrlVs8W	T cells
Cd8a	2.23471e-39	0.367904	0.346	0.157	2.21259e-35	CtrlVs8W	T cells
Srsf3	1.34368e-38	-0.810742	0.498	0.488	1.33038e-34	CtrlVs8W	T cells
Mef2d	6.9306e-38	-0.966495	0.254	0.341	6.86198e-34	CtrlVs8W	T cells
Laptm5	1.15909e-37	-0.545931	0.881	0.697	1.14761e-33	CtrlVs8W	T cells
Gtf3c2	2.75748e-36	-0.760811	0.084	0.185	2.73018e-32	CtrlVs8W	T cells
Tfrc	5.51329e-36	-0.699837	0.049	0.139	5.45871e-32	CtrlVs8W	T cells
Atf4	1.70215e-35	-0.829647	0.567	0.516	1.6853e-31	CtrlVs8W	T cells
Rora	1.71234e-35	-1.1606	0.178	0.281	1.69538e-31	CtrlVs8W	T cells
Ncl	3.06873e-35	-0.764733	0.591	0.525	3.03835e-31	CtrlVs8W	T cells
Elmsan1	6.02469e-35	-0.942423	0.196	0.291	5.96504e-31	CtrlVs8W	T cells
Rel	1.01572e-34	-0.926933	0.159	0.259	1.00567e-30	CtrlVs8W	T cells
Nfkb1	1.09619e-33	-0.958197	0.248	0.33	1.08533e-29	CtrlVs8W	T cells
Odc1	3.36775e-33	-1.09782	0.325	0.381	3.33441e-29	CtrlVs8W	T cells
mt-Cytb	2.90559e-32	-0.276214	0.991	0.905	2.87682e-28	CtrlVs8W	T cells
Mcl1	3.29409e-32	-0.846962	0.515	0.48	3.26148e-28	CtrlVs8W	T cells
Egr1	4.77872e-32	0.585244	0.395	0.215	4.73141e-28	CtrlVs8W	T cells
Gm2000	6.13291e-32	-0.573389	0.039	0.118	6.0722e-28	CtrlVs8W	T cells
Ramp3	5.38501e-31	-0.775576	0.055	0.138	5.3317e-27	CtrlVs8W	T cells
Snrnp70	8.86238e-31	-0.850016	0.415	0.427	8.77465e-27	CtrlVs8W	T cells
Kdm2b	2.42605e-30	-0.901757	0.131	0.224	2.40203e-26	CtrlVs8W	T cells
Ets1	9.79267e-30	-0.58645	0.776	0.611	9.69572e-26	CtrlVs8W	T cells
Satb1	1.33732e-29	-0.920423	0.523	0.486	1.32408e-25	CtrlVs8W	T cells
Zc3h12a	1.8948e-29	-0.931467	0.303	0.357	1.87604e-25	CtrlVs8W	T cells
Klf6	7.58525e-29	-0.600713	0.8	0.67	7.51015e-25	CtrlVs8W	T cells
Wsb1	4.20726e-28	-0.862966	0.187	0.27	4.16561e-24	CtrlVs8W	T cells
Rgs2	5.20142e-28	-0.818712	0.455	0.472	5.14993e-24	CtrlVs8W	T cells
Gls	7.38249e-28	-0.869731	0.189	0.271	7.3094e-24	CtrlVs8W	T cells
Nr1d2	3.09546e-27	-0.736476	0.072	0.154	3.06482e-23	CtrlVs8W	T cells
Lmna	6.57724e-27	-0.79944	0.057	0.134	6.51213e-23	CtrlVs8W	T cells
Nxf1	1.27969e-26	-0.859862	0.363	0.387	1.26702e-22	CtrlVs8W	T cells
Nfkbiz	1.94975e-26	-0.890434	0.261	0.327	1.93044e-22	CtrlVs8W	T cells
Lyz2	2.41567e-26	-0.614916	0.044	0.115	2.39176e-22	CtrlVs8W	T cells
Gzmb	2.82385e-26	0.689649	0.207	0.094	2.79589e-22	CtrlVs8W	T cells
Eif3j2	3.02762e-26	-0.749365	0.107	0.191	2.99764e-22	CtrlVs8W	T cells
Rps17	8.888e-26	-0.443335	0.872	0.668	8.80001e-22	CtrlVs8W	T cells
Mbnl1	1.93582e-25	-0.626118	0.703	0.562	1.91666e-21	CtrlVs8W	T cells
Gadd45b	2.9327e-25	-1.03678	0.237	0.309	2.90366e-21	CtrlVs8W	T cells
Ccl4	6.52713e-25	0.694739	0.21	0.096	6.46251e-21	CtrlVs8W	T cells
Pan3	2.43301e-24	-0.696176	0.095	0.174	2.40893e-20	CtrlVs8W	T cells
Malat1	3.21642e-24	-0.340675	0.993	0.951	3.18458e-20	CtrlVs8W	T cells
Hnrnpdl	1.28451e-22	-0.709537	0.559	0.483	1.27179e-18	CtrlVs8W	T cells
Il4ra	2.64668e-22	-0.892668	0.31	0.345	2.62047e-18	CtrlVs8W	T cells
Akap13	2.7507e-22	-0.681636	0.637	0.521	2.72347e-18	CtrlVs8W	T cells
Tgif2	5.51802e-22	-0.61823	0.054	0.121	5.46339e-18	CtrlVs8W	T cells
Wnk1	6.19019e-21	-0.905048	0.398	0.393	6.12891e-17	CtrlVs8W	T cells
Rps25	6.26648e-21	-0.316072	0.943	0.738	6.20444e-17	CtrlVs8W	T cells
Tgif1	1.13626e-20	-0.784794	0.136	0.208	1.12502e-16	CtrlVs8W	T cells
Rpl27-ps3	1.83922e-20	-0.61953	0.074	0.142	1.82101e-16	CtrlVs8W	T cells
Ubc	4.14322e-20	-0.378298	0.874	0.69	4.1022e-16	CtrlVs8W	T cells
H2-Q10	1.38453e-19	-0.663115	0.081	0.148	1.37082e-15	CtrlVs8W	T cells
Rictor	1.43085e-19	-0.761934	0.14	0.208	1.41668e-15	CtrlVs8W	T cells
Ifngr1	1.60638e-19	-0.635684	0.642	0.526	1.59048e-15	CtrlVs8W	T cells
Fosl2	2.06129e-19	-0.883885	0.206	0.265	2.04088e-15	CtrlVs8W	T cells
Strn3	2.11043e-19	-0.607775	0.067	0.131	2.08953e-15	CtrlVs8W	T cells
Bhlhe40	2.33958e-19	-0.981767	0.301	0.347	2.31642e-15	CtrlVs8W	T cells
Eif4a2	2.94518e-19	-0.652902	0.634	0.51	2.91602e-15	CtrlVs8W	T cells
Leng8	3.16174e-19	-0.80683	0.172	0.236	3.13044e-15	CtrlVs8W	T cells
Ccl5	3.41956e-19	0.700184	0.462	0.325	3.3857e-15	CtrlVs8W	T cells
Impact	5.34206e-19	-0.620713	0.063	0.126	5.28917e-15	CtrlVs8W	T cells
Purb	1.09804e-18	-0.844015	0.19	0.249	1.08717e-14	CtrlVs8W	T cells
Gm10036	1.50104e-18	-0.522505	0.053	0.112	1.48618e-14	CtrlVs8W	T cells
Uqcrh	1.63654e-18	-0.289052	0.927	0.707	1.62034e-14	CtrlVs8W	T cells
Slc25a36	2.5288e-18	-0.727575	0.114	0.18	2.50376e-14	CtrlVs8W	T cells
Aebp2	3.52448e-18	-0.793494	0.163	0.226	3.48959e-14	CtrlVs8W	T cells
Wdr45b	8.33462e-18	-0.74744	0.133	0.197	8.25211e-14	CtrlVs8W	T cells
Tatdn2	8.73068e-18	-0.708132	0.123	0.187	8.64424e-14	CtrlVs8W	T cells
Hif1a	1.80742e-17	-0.839277	0.299	0.331	1.78952e-13	CtrlVs8W	T cells
Usp7	1.83395e-17	-0.775184	0.154	0.215	1.81579e-13	CtrlVs8W	T cells
Hnrnpc	2.03492e-17	-0.799404	0.368	0.366	2.01477e-13	CtrlVs8W	T cells
Ppp2ca	3.03584e-17	-0.809664	0.23	0.276	3.00579e-13	CtrlVs8W	T cells
Rbm34	5.44296e-17	-0.57783	0.068	0.127	5.38907e-13	CtrlVs8W	T cells
Rbbp6	5.53671e-17	-0.760962	0.169	0.228	5.4819e-13	CtrlVs8W	T cells
Rnf19b	7.96745e-17	-0.761892	0.131	0.194	7.88857e-13	CtrlVs8W	T cells
Mir142hg	8.30307e-17	-0.527273	0.047	0.101	8.22087e-13	CtrlVs8W	T cells
Hsp90aa1	9.55385e-17	-0.656427	0.64	0.511	9.45927e-13	CtrlVs8W	T cells
Baiap2	1.73768e-16	-0.566096	0.067	0.125	1.72048e-12	CtrlVs8W	T cells
Arl4c	2.07251e-16	-0.274958	0.461	0.25	2.05199e-12	CtrlVs8W	T cells
Luc7l2	4.9789e-16	-0.768573	0.417	0.393	4.92961e-12	CtrlVs8W	T cells
Syf2	2.21761e-15	-0.282022	0.441	0.238	2.19565e-11	CtrlVs8W	T cells
Aff1	3.40704e-15	-0.590045	0.068	0.123	3.37331e-11	CtrlVs8W	T cells
Lpin1	3.47878e-15	-0.568746	0.058	0.111	3.44434e-11	CtrlVs8W	T cells
Dazap2	6.52758e-15	-0.685344	0.619	0.486	6.46296e-11	CtrlVs8W	T cells
Gnl3	1.23195e-14	-0.758916	0.189	0.237	1.21975e-10	CtrlVs8W	T cells
Kpna1	1.66572e-14	-0.739357	0.141	0.195	1.64923e-10	CtrlVs8W	T cells
Serinc3	1.89139e-14	-0.786785	0.207	0.251	1.87267e-10	CtrlVs8W	T cells
Pnisr	3.64072e-14	-0.261733	0.276	0.148	3.60467e-10	CtrlVs8W	T cells
Cdk6	4.53146e-14	-0.55463	0.054	0.104	4.4866e-10	CtrlVs8W	T cells
Spata2	6.78683e-14	-0.515883	0.053	0.102	6.71964e-10	CtrlVs8W	T cells
Eif3a	8.49635e-14	-0.743843	0.346	0.343	8.41224e-10	CtrlVs8W	T cells
Nrip1	8.93528e-14	-0.884753	0.189	0.235	8.84682e-10	CtrlVs8W	T cells
Tecpr1	1.60811e-13	-0.287885	0.45	0.251	1.59219e-09	CtrlVs8W	T cells
Ripor2	2.12893e-13	-0.250585	0.315	0.174	2.10785e-09	CtrlVs8W	T cells
Azin1	2.67568e-13	-0.641483	0.11	0.163	2.64919e-09	CtrlVs8W	T cells
Zap70	2.73532e-13	-0.283177	0.39	0.219	2.70824e-09	CtrlVs8W	T cells
Cops8	2.81716e-13	-0.287154	0.316	0.174	2.78927e-09	CtrlVs8W	T cells
Srsf7	3.0851e-13	-0.728151	0.454	0.403	3.05456e-09	CtrlVs8W	T cells
Cand1	3.35294e-13	-0.599259	0.091	0.143	3.31974e-09	CtrlVs8W	T cells
Sdcbp	3.41615e-13	-0.29665	0.263	0.143	3.38233e-09	CtrlVs8W	T cells
Srrm2	4.02476e-13	-0.435718	0.809	0.595	3.98492e-09	CtrlVs8W	T cells
Snx5	5.08319e-13	-0.263703	0.335	0.186	5.03287e-09	CtrlVs8W	T cells
Itga4	5.51435e-13	-0.81708	0.293	0.313	5.45976e-09	CtrlVs8W	T cells
Ccr7	8.00951e-13	-0.783263	0.517	0.466	7.93022e-09	CtrlVs8W	T cells
Canx	8.25492e-13	-0.278024	0.293	0.161	8.17319e-09	CtrlVs8W	T cells
Atp8b2	8.86696e-13	-0.498404	0.059	0.107	8.77918e-09	CtrlVs8W	T cells
Nsd3	9.26857e-13	-0.313403	0.38	0.213	9.17681e-09	CtrlVs8W	T cells
Vps37b	9.62237e-13	-0.510126	0.74	0.569	9.52711e-09	CtrlVs8W	T cells
Dock10	1.04753e-12	-0.316616	0.338	0.189	1.03716e-08	CtrlVs8W	T cells
Dhx38	1.58606e-12	-0.617687	0.116	0.166	1.57036e-08	CtrlVs8W	T cells
Csde1	2.74409e-12	-0.805852	0.286	0.299	2.71692e-08	CtrlVs8W	T cells
Foxp1	2.91476e-12	-0.754192	0.462	0.404	2.8859e-08	CtrlVs8W	T cells
Actr2	3.05401e-12	-0.273519	0.36	0.203	3.02378e-08	CtrlVs8W	T cells
Mex3c	3.45727e-12	-0.533068	0.061	0.107	3.42304e-08	CtrlVs8W	T cells
Ssr3	3.83614e-12	-0.717716	0.174	0.216	3.79816e-08	CtrlVs8W	T cells
Safb2	3.92151e-12	-0.742848	0.217	0.251	3.88268e-08	CtrlVs8W	T cells
H2afy	4.26493e-12	-0.262613	0.464	0.263	4.22271e-08	CtrlVs8W	T cells
Becn1	4.7154e-12	-0.25006	0.249	0.137	4.66872e-08	CtrlVs8W	T cells
Nme1	4.77754e-12	-0.303418	0.265	0.147	4.73024e-08	CtrlVs8W	T cells
Pik3cd	8.64713e-12	-0.720818	0.466	0.403	8.56152e-08	CtrlVs8W	T cells
Rsrc2	8.74537e-12	-0.737919	0.281	0.295	8.65879e-08	CtrlVs8W	T cells
Aff4	9.65719e-12	-0.316127	0.308	0.174	9.56158e-08	CtrlVs8W	T cells
Hist1h1c	1.0427e-11	-0.273978	0.228	0.127	1.03237e-07	CtrlVs8W	T cells
Fam168b	1.0745e-11	-0.264163	0.257	0.143	1.06387e-07	CtrlVs8W	T cells
Slc38a1	1.12413e-11	-0.748439	0.247	0.272	1.113e-07	CtrlVs8W	T cells
Sptbn1	1.2559e-11	-0.259301	0.24	0.133	1.24346e-07	CtrlVs8W	T cells
Dusp11	1.27182e-11	-0.29423	0.368	0.209	1.25923e-07	CtrlVs8W	T cells
Ifrd1	1.38083e-11	-0.82148	0.372	0.352	1.36716e-07	CtrlVs8W	T cells
Ggnbp2	1.41916e-11	-0.274239	0.322	0.183	1.40511e-07	CtrlVs8W	T cells
Phf20l1	1.60721e-11	-0.298315	0.385	0.22	1.5913e-07	CtrlVs8W	T cells
Ski	1.75303e-11	-0.731021	0.177	0.217	1.73568e-07	CtrlVs8W	T cells
Amd1	1.82487e-11	-0.66705	0.138	0.183	1.80681e-07	CtrlVs8W	T cells
Itsn2	2.4198e-11	-0.254481	0.213	0.117	2.39585e-07	CtrlVs8W	T cells
Atp2b1	2.52829e-11	-0.836398	0.278	0.293	2.50326e-07	CtrlVs8W	T cells
Tnpo3	2.5576e-11	-0.638912	0.104	0.15	2.53228e-07	CtrlVs8W	T cells
Arhgap9	2.71991e-11	-0.275072	0.32	0.184	2.69298e-07	CtrlVs8W	T cells
Birc3	2.73328e-11	-0.758187	0.173	0.213	2.70622e-07	CtrlVs8W	T cells
Selenot	2.8302e-11	-0.251737	0.239	0.133	2.80218e-07	CtrlVs8W	T cells
Stk4	3.06574e-11	-0.319318	0.384	0.22	3.03539e-07	CtrlVs8W	T cells
Cct4	3.63693e-11	-0.297715	0.334	0.19	3.60093e-07	CtrlVs8W	T cells
Psmb4	4.10267e-11	-0.354315	0.386	0.221	4.06206e-07	CtrlVs8W	T cells
Dgkd	4.16517e-11	-0.261383	0.271	0.155	4.12394e-07	CtrlVs8W	T cells
Dnaja1	5.59728e-11	-0.250242	0.524	0.304	5.54187e-07	CtrlVs8W	T cells
Snx18	6.11308e-11	-0.705393	0.138	0.182	6.05256e-07	CtrlVs8W	T cells
Ppig	7.27836e-11	-0.265111	0.256	0.146	7.20631e-07	CtrlVs8W	T cells
Brd4	8.29361e-11	-0.299966	0.453	0.26	8.2115e-07	CtrlVs8W	T cells
Matr3	8.83464e-11	-0.772487	0.296	0.301	8.74718e-07	CtrlVs8W	T cells
Uspl1	8.89129e-11	-0.468415	0.059	0.102	8.80327e-07	CtrlVs8W	T cells
Zranb1	1.19464e-10	-0.53601	0.071	0.115	1.18282e-06	CtrlVs8W	T cells
Ythdf1	1.24601e-10	-0.61643	0.117	0.161	1.23368e-06	CtrlVs8W	T cells
Bcl10	1.39859e-10	-0.294453	0.287	0.166	1.38475e-06	CtrlVs8W	T cells
Map4k4	1.4571e-10	-0.695301	0.23	0.255	1.44268e-06	CtrlVs8W	T cells
Arhgap30	1.5466e-10	-0.258676	0.299	0.174	1.53128e-06	CtrlVs8W	T cells
Gm26917	1.58845e-10	-0.659368	0.6	0.497	1.57272e-06	CtrlVs8W	T cells
Cops9	1.64086e-10	-0.349067	0.496	0.282	1.62462e-06	CtrlVs8W	T cells
Rnf145	1.72667e-10	-0.256674	0.184	0.101	1.70958e-06	CtrlVs8W	T cells
Slc3a2	1.7299e-10	-0.663446	0.545	0.448	1.71278e-06	CtrlVs8W	T cells
Tollip	2.06004e-10	-0.539813	0.072	0.115	2.03964e-06	CtrlVs8W	T cells
Slc20a1	2.08125e-10	-0.68524	0.146	0.187	2.06064e-06	CtrlVs8W	T cells
Efr3a	2.10127e-10	-0.25507	0.254	0.146	2.08046e-06	CtrlVs8W	T cells
Igkc	2.475e-10	-0.718776	0.073	0.116	2.4505e-06	CtrlVs8W	T cells
Crebrf	2.88832e-10	-0.669762	0.135	0.177	2.85973e-06	CtrlVs8W	T cells
Taf1d	3.21011e-10	-0.704953	0.409	0.368	3.17833e-06	CtrlVs8W	T cells
Mepce	3.30491e-10	-0.711984	0.182	0.217	3.2722e-06	CtrlVs8W	T cells
Hnrnpl	3.51327e-10	-0.284681	0.472	0.272	3.47849e-06	CtrlVs8W	T cells
Polr2m	3.57799e-10	-0.252201	0.277	0.161	3.54257e-06	CtrlVs8W	T cells
Iqgap1	3.68326e-10	-0.750614	0.447	0.39	3.6468e-06	CtrlVs8W	T cells
Itpkb	3.69982e-10	-0.737104	0.425	0.378	3.66319e-06	CtrlVs8W	T cells
Isca1	4.0177e-10	-0.289948	0.242	0.139	3.97793e-06	CtrlVs8W	T cells
Cnot1	4.51341e-10	-0.676102	0.181	0.215	4.46872e-06	CtrlVs8W	T cells
Ivns1abp	4.57517e-10	-0.666858	0.166	0.203	4.52988e-06	CtrlVs8W	T cells
Spag9	5.3185e-10	-0.569811	0.091	0.134	5.26584e-06	CtrlVs8W	T cells
Yeats4	5.84216e-10	-0.274185	0.246	0.142	5.78432e-06	CtrlVs8W	T cells
Slc25a3	5.87791e-10	-0.488056	0.75	0.544	5.81972e-06	CtrlVs8W	T cells
Hexim1	8.37281e-10	-0.785024	0.309	0.306	8.28992e-06	CtrlVs8W	T cells
Wdr43	9.30676e-10	-0.660886	0.168	0.204	9.21463e-06	CtrlVs8W	T cells
Mknk2	1.0782e-09	-0.278978	0.301	0.178	1.06752e-05	CtrlVs8W	T cells
Tmem30a	1.14009e-09	-0.254187	0.186	0.105	1.12881e-05	CtrlVs8W	T cells
Sh3kbp1	1.19105e-09	-0.327194	0.316	0.185	1.17925e-05	CtrlVs8W	T cells
Set	1.19612e-09	-0.307289	0.465	0.269	1.18428e-05	CtrlVs8W	T cells
Kdm2a	1.58582e-09	-0.667804	0.142	0.18	1.57012e-05	CtrlVs8W	T cells
Nr4a2	1.68095e-09	-0.759829	0.173	0.211	1.66431e-05	CtrlVs8W	T cells
Macf1	2.30701e-09	-0.299879	0.42	0.248	2.28417e-05	CtrlVs8W	T cells
Ezr	2.65668e-09	-0.328805	0.49	0.286	2.63038e-05	CtrlVs8W	T cells
Arid5a	2.73557e-09	-0.725487	0.343	0.326	2.70848e-05	CtrlVs8W	T cells
Sik1	2.8445e-09	-0.680296	0.169	0.203	2.81634e-05	CtrlVs8W	T cells
Kif5b	3.2714e-09	-0.333277	0.318	0.189	3.23901e-05	CtrlVs8W	T cells
Nop53	4.35222e-09	-0.255747	0.536	0.312	4.30913e-05	CtrlVs8W	T cells
Csrnp1	4.48555e-09	-0.742879	0.312	0.309	4.44114e-05	CtrlVs8W	T cells
Ppm1h	5.36287e-09	-0.27866	0.21	0.122	5.30978e-05	CtrlVs8W	T cells
Cebpz	5.39464e-09	-0.316933	0.283	0.168	5.34123e-05	CtrlVs8W	T cells
Sla	5.69339e-09	-0.271949	0.281	0.17	5.63702e-05	CtrlVs8W	T cells
Spata13	5.74739e-09	-0.623108	0.168	0.201	5.69049e-05	CtrlVs8W	T cells
Smarca5	6.13167e-09	-0.302656	0.29	0.173	6.07097e-05	CtrlVs8W	T cells
Ets2	6.26749e-09	-0.561037	0.085	0.124	6.20544e-05	CtrlVs8W	T cells
Eif4ebp2	7.51353e-09	-0.311259	0.34	0.202	7.43915e-05	CtrlVs8W	T cells
Ubr4	8.23695e-09	-0.254992	0.233	0.138	8.15541e-05	CtrlVs8W	T cells
Maff	9.00793e-09	-0.296731	0.278	0.168	8.91875e-05	CtrlVs8W	T cells
Psma3	9.62743e-09	-0.368671	0.436	0.257	9.53212e-05	CtrlVs8W	T cells
Notch1	1.00335e-08	-0.252301	0.212	0.126	9.93413e-05	CtrlVs8W	T cells
Rbm7	1.03297e-08	-0.264709	0.183	0.107	0.000102274	CtrlVs8W	T cells
Ist1	1.06099e-08	-0.587652	0.124	0.161	0.000105048	CtrlVs8W	T cells
Cast	1.13453e-08	-0.286102	0.245	0.147	0.00011233	CtrlVs8W	T cells
Cd164	1.16818e-08	-0.343008	0.287	0.172	0.000115662	CtrlVs8W	T cells
2810474O19Rik	1.18699e-08	-0.755569	0.275	0.28	0.000117524	CtrlVs8W	T cells
Mgea5	1.29075e-08	-0.707585	0.238	0.252	0.000127797	CtrlVs8W	T cells
Rassf3	1.44305e-08	-0.50383	0.072	0.109	0.000142876	CtrlVs8W	T cells
Ugcg	1.559e-08	-0.764106	0.238	0.252	0.000154357	CtrlVs8W	T cells
Stat5a	1.5836e-08	-0.599918	0.107	0.145	0.000156792	CtrlVs8W	T cells
Aamp	1.58487e-08	-0.252656	0.215	0.127	0.000156918	CtrlVs8W	T cells
Smg1	1.61547e-08	-0.30307	0.261	0.157	0.000159948	CtrlVs8W	T cells
Map2k3	1.64512e-08	-0.662831	0.118	0.155	0.000162883	CtrlVs8W	T cells
Pik3r5	1.64721e-08	-0.308985	0.25	0.15	0.00016309	CtrlVs8W	T cells
Anp32e	1.73238e-08	-0.280275	0.227	0.135	0.000171523	CtrlVs8W	T cells
Cep120	1.81758e-08	-0.523866	0.067	0.104	0.000179959	CtrlVs8W	T cells
Lbr	2.25562e-08	-0.278514	0.256	0.155	0.000223329	CtrlVs8W	T cells
Gpr183	3.19482e-08	-0.280383	0.278	0.171	0.000316319	CtrlVs8W	T cells
Inpp5d	4.25656e-08	-0.285723	0.254	0.155	0.000421442	CtrlVs8W	T cells
Mob1a	4.61955e-08	-0.651097	0.172	0.201	0.000457382	CtrlVs8W	T cells
Pitpnc1	5.37396e-08	-0.319656	0.275	0.168	0.000532076	CtrlVs8W	T cells
Sltm	5.58105e-08	-0.309389	0.248	0.15	0.00055258	CtrlVs8W	T cells
Avl9	5.82071e-08	-0.282511	0.19	0.113	0.000576308	CtrlVs8W	T cells
Tab2	6.007e-08	-0.661412	0.144	0.177	0.000594753	CtrlVs8W	T cells
Rtn4	6.03588e-08	-0.310341	0.223	0.135	0.000597612	CtrlVs8W	T cells
Ppp6r3	6.52613e-08	-0.512266	0.084	0.12	0.000646152	CtrlVs8W	T cells
Pbxip1	7.32497e-08	-0.341772	0.268	0.163	0.000725246	CtrlVs8W	T cells
Mllt3	8.94974e-08	-0.309896	0.24	0.146	0.000886114	CtrlVs8W	T cells
Cish	9.08521e-08	-0.710977	0.127	0.162	0.000899527	CtrlVs8W	T cells
Rasgrp1	1.00278e-07	-0.338297	0.292	0.18	0.00099285	CtrlVs8W	T cells
Tshz1	1.0278e-07	-0.470491	0.068	0.102	0.00101762	CtrlVs8W	T cells
Sfswap	1.08798e-07	-0.612476	0.121	0.155	0.00107721	CtrlVs8W	T cells
Fosb	1.16689e-07	-0.338913	0.544	0.347	0.00115534	CtrlVs8W	T cells
Cyfip2	1.25813e-07	-0.335725	0.355	0.217	0.00124568	CtrlVs8W	T cells
Rps12-ps3	1.536e-07	-0.316017	0.493	0.294	0.00152079	CtrlVs8W	T cells
Dbf4	1.63004e-07	-0.252088	0.18	0.109	0.0016139	CtrlVs8W	T cells
Hectd1	1.71309e-07	-0.322528	0.355	0.218	0.00169613	CtrlVs8W	T cells
Sema4d	1.81772e-07	-0.285542	0.235	0.145	0.00179972	CtrlVs8W	T cells
Map2k7	1.87644e-07	-0.514837	0.084	0.119	0.00185786	CtrlVs8W	T cells
Ranbp2	1.96123e-07	-0.683921	0.2	0.22	0.00194181	CtrlVs8W	T cells
Ppp2r1a	2.76868e-07	-0.291765	0.255	0.158	0.00274127	CtrlVs8W	T cells
Csnk1a1	2.86248e-07	-0.636627	0.47	0.387	0.00283415	CtrlVs8W	T cells
Ddx6	3.01437e-07	-0.697453	0.266	0.267	0.00298453	CtrlVs8W	T cells
S100a4	3.14453e-07	-0.713675	0.166	0.202	0.0031134	CtrlVs8W	T cells
Usp19	3.3266e-07	-0.59912	0.138	0.168	0.00329367	CtrlVs8W	T cells
Ncor1	4.10359e-07	-0.336355	0.457	0.278	0.00406296	CtrlVs8W	T cells
Puf60	4.73029e-07	-0.364601	0.383	0.234	0.00468346	CtrlVs8W	T cells
Oser1	4.80599e-07	-0.346175	0.308	0.191	0.00475841	CtrlVs8W	T cells
Uhrf2	4.96029e-07	-0.625089	0.127	0.158	0.00491118	CtrlVs8W	T cells
Riok1	5.03553e-07	-0.675468	0.213	0.228	0.00498567	CtrlVs8W	T cells
Serinc1	5.51452e-07	-0.663428	0.211	0.225	0.00545992	CtrlVs8W	T cells
Arcn1	5.66946e-07	-0.557275	0.116	0.147	0.00561333	CtrlVs8W	T cells
Grb2	5.68593e-07	-0.350751	0.244	0.151	0.00562964	CtrlVs8W	T cells
Fnbp1	5.86666e-07	-0.320405	0.298	0.187	0.00580858	CtrlVs8W	T cells
Scaf11	6.44694e-07	-0.363393	0.275	0.172	0.00638311	CtrlVs8W	T cells
Traf1	6.59452e-07	-0.334686	0.281	0.178	0.00652924	CtrlVs8W	T cells
Nlrc5	6.90176e-07	-0.285265	0.202	0.125	0.00683343	CtrlVs8W	T cells
Fbxo33	8.20628e-07	-0.649459	0.198	0.216	0.00812504	CtrlVs8W	T cells
Copa	9.47754e-07	-0.281717	0.176	0.108	0.00938371	CtrlVs8W	T cells
H13	9.66609e-07	-0.355777	0.352	0.219	0.00957039	CtrlVs8W	T cells
Map3k1	1.06583e-06	-0.449744	0.073	0.104	0.0105528	CtrlVs8W	T cells
Adss	1.06945e-06	-0.259186	0.155	0.094	0.0105886	CtrlVs8W	T cells
Gtpbp2	1.09767e-06	-0.266532	0.174	0.107	0.010868	CtrlVs8W	T cells
1700017B05Rik	1.1407e-06	-0.460041	0.074	0.105	0.0112941	CtrlVs8W	T cells
Ipcef1	1.2035e-06	-0.277106	0.197	0.123	0.0119158	CtrlVs8W	T cells
Eif5b	1.2552e-06	-0.326211	0.28	0.177	0.0124278	CtrlVs8W	T cells
Il21r	1.29393e-06	-0.356984	0.252	0.159	0.0128112	CtrlVs8W	T cells
Cyth1	1.38285e-06	-0.328853	0.259	0.163	0.0136916	CtrlVs8W	T cells
Snrnp200	1.43795e-06	-0.261756	0.164	0.101	0.0142372	CtrlVs8W	T cells
Peli1	1.5746e-06	-0.331206	0.489	0.299	0.0155901	CtrlVs8W	T cells
Gm20186	1.62925e-06	-0.257863	0.166	0.102	0.0161312	CtrlVs8W	T cells
Vps13a	1.67224e-06	-0.252909	0.135	0.081	0.0165569	CtrlVs8W	T cells
Prex1	1.68271e-06	-0.339311	0.263	0.167	0.0166605	CtrlVs8W	T cells
Pfkp	1.68399e-06	-0.300027	0.174	0.109	0.0166732	CtrlVs8W	T cells
Hspa9	1.69589e-06	-0.670303	0.186	0.204	0.016791	CtrlVs8W	T cells
Zfp91	1.74768e-06	-0.612633	0.172	0.194	0.0173038	CtrlVs8W	T cells
Rbpj	1.75442e-06	-0.481634	0.071	0.101	0.0173705	CtrlVs8W	T cells
Pdcd4	1.79719e-06	-0.631501	0.509	0.404	0.017794	CtrlVs8W	T cells
Twistnb	2.11874e-06	-0.308304	0.233	0.148	0.0209777	CtrlVs8W	T cells
Pafah1b1	2.49352e-06	-0.372862	0.413	0.257	0.0246884	CtrlVs8W	T cells
Herc4	3.09409e-06	-0.314636	0.205	0.13	0.0306345	CtrlVs8W	T cells
Sh2d2a	3.14072e-06	-0.722395	0.422	0.363	0.0310962	CtrlVs8W	T cells
Pnn	3.19029e-06	-0.254463	0.17	0.107	0.031587	CtrlVs8W	T cells
Celf1	3.4197e-06	-0.634554	0.144	0.169	0.0338584	CtrlVs8W	T cells
Trpm7	3.75992e-06	-0.506169	0.087	0.116	0.037227	CtrlVs8W	T cells
Dync1h1	4.10197e-06	-0.303933	0.224	0.143	0.0406136	CtrlVs8W	T cells
Rps27rt	4.37907e-06	-0.407762	0.436	0.268	0.0433572	CtrlVs8W	T cells
Bcl2	4.48759e-06	-0.328367	0.494	0.309	0.0444316	CtrlVs8W	T cells
Napa	4.61243e-06	-0.340181	0.232	0.148	0.0456677	CtrlVs8W	T cells
Ube2g2	5.00936e-06	-0.25633	0.145	0.09	0.0495977	CtrlVs8W	T cells
Rpl29	1.42256e-141	-1.41944	0.686	0.981	1.40848e-137	CtrlVs4W	ILCs
Klrb1c	4.62928e-131	-1.76554	0.072	0.724	4.58345e-127	CtrlVs4W	ILCs
Gm8797	1.13756e-127	1.83588	0.801	0.021	1.1263e-123	CtrlVs4W	ILCs
Gzmb	4.25213e-96	1.64954	0.927	0.488	4.21004e-92	CtrlVs4W	ILCs
mt-Nd3	2.13328e-75	-1.11081	0.127	0.607	2.11216e-71	CtrlVs4W	ILCs
Cd3g	3.31922e-74	1.01516	0.936	0.507	3.28636e-70	CtrlVs4W	ILCs
Rps15a	6.12442e-71	-0.411825	1	0.995	6.06379e-67	CtrlVs4W	ILCs
Hspa8	6.26839e-71	0.764911	0.966	0.843	6.20633e-67	CtrlVs4W	ILCs
Rpl27a	4.05396e-69	-0.457792	0.991	0.995	4.01382e-65	CtrlVs4W	ILCs
Rps24	6.10641e-68	-0.367593	1	1	6.04596e-64	CtrlVs4W	ILCs
H2-D1	1.27628e-65	0.484606	1	0.995	1.26365e-61	CtrlVs4W	ILCs
Dusp1	1.99236e-64	1.04898	0.961	0.764	1.97264e-60	CtrlVs4W	ILCs
Jund	2.36745e-64	0.763735	0.992	0.902	2.34401e-60	CtrlVs4W	ILCs
Rpl30	4.48294e-64	-0.412336	0.999	0.998	4.43856e-60	CtrlVs4W	ILCs
Rpl35a	1.62074e-57	-0.565348	0.95	0.979	1.6047e-53	CtrlVs4W	ILCs
Fos	6.15424e-57	0.961545	0.94	0.741	6.09331e-53	CtrlVs4W	ILCs
Rps27a	7.77725e-56	-0.40188	0.993	0.995	7.70026e-52	CtrlVs4W	ILCs
Ms4a4b	3.44234e-54	-0.874623	0.485	0.825	3.40826e-50	CtrlVs4W	ILCs
Cd3e	3.639e-54	0.856844	0.837	0.47	3.60297e-50	CtrlVs4W	ILCs
Rpl21	3.89653e-54	-0.4709	0.979	0.984	3.85795e-50	CtrlVs4W	ILCs
Rps23	7.38275e-54	-0.424991	0.992	0.988	7.30966e-50	CtrlVs4W	ILCs
Lgals3	1.09248e-53	1.06608	0.588	0.119	1.08166e-49	CtrlVs4W	ILCs
Rpl18	5.48794e-53	-0.400025	0.997	0.998	5.43361e-49	CtrlVs4W	ILCs
Rgs1	3.45239e-50	0.985435	0.957	0.804	3.41821e-46	CtrlVs4W	ILCs
Rpl32	3.03811e-49	-0.416721	0.997	0.988	3.00803e-45	CtrlVs4W	ILCs
Tmem176b	6.45124e-48	-1.06432	0.034	0.341	6.38737e-44	CtrlVs4W	ILCs
Rps18	1.91648e-47	-0.478254	0.976	0.986	1.89751e-43	CtrlVs4W	ILCs
Ly6a	3.80636e-47	1.25112	0.537	0.114	3.76868e-43	CtrlVs4W	ILCs
Jun	5.18638e-47	1.06836	0.882	0.633	5.13504e-43	CtrlVs4W	ILCs
Fth1	6.48167e-47	0.411431	0.999	0.977	6.4175e-43	CtrlVs4W	ILCs
Rpl39	7.00255e-47	-0.350123	0.997	0.993	6.93323e-43	CtrlVs4W	ILCs
Rpl10	2.11395e-46	-0.620545	0.784	0.907	2.09303e-42	CtrlVs4W	ILCs
Cd7	1.52323e-45	0.581284	0.953	0.864	1.50815e-41	CtrlVs4W	ILCs
Ly6c2	1.57784e-45	-1.71252	0.082	0.407	1.56222e-41	CtrlVs4W	ILCs
Xist	2.3928e-45	1.25887	0.366	0	2.36911e-41	CtrlVs4W	ILCs
Rps13	3.04531e-45	-0.364205	0.992	0.998	3.01516e-41	CtrlVs4W	ILCs
Rpl23	7.70784e-45	-0.33413	0.997	0.995	7.63153e-41	CtrlVs4W	ILCs
Rpl17	5.01586e-42	-0.488792	0.933	0.953	4.9662e-38	CtrlVs4W	ILCs
Ubc	1.09098e-40	0.581188	0.958	0.79	1.08018e-36	CtrlVs4W	ILCs
Fau	1.62789e-40	-0.256427	1	0.998	1.61178e-36	CtrlVs4W	ILCs
Junb	3.51302e-39	0.577336	0.978	0.984	3.47824e-35	CtrlVs4W	ILCs
Rpl10a	1.01174e-38	-0.425798	0.952	0.981	1.00172e-34	CtrlVs4W	ILCs
Gm10260	1.63344e-38	0.743381	0.391	0.04	1.61727e-34	CtrlVs4W	ILCs
Rpl18a	5.4889e-38	-0.299309	0.999	0.991	5.43456e-34	CtrlVs4W	ILCs
Gnas	4.30991e-37	0.501043	0.933	0.75	4.26724e-33	CtrlVs4W	ILCs
Rps26	5.03691e-36	-0.380102	0.99	0.988	4.98705e-32	CtrlVs4W	ILCs
St6galnac2	5.46816e-36	0.774888	0.301	0	5.41403e-32	CtrlVs4W	ILCs
Trbc2	3.50881e-35	0.605144	0.906	0.647	3.47407e-31	CtrlVs4W	ILCs
Rps10	4.91457e-35	-0.276314	0.999	0.991	4.86592e-31	CtrlVs4W	ILCs
Rpl36	5.43221e-35	-0.282784	0.999	0.993	5.37843e-31	CtrlVs4W	ILCs
Rpl24	7.80758e-35	-0.392619	0.969	0.984	7.73028e-31	CtrlVs4W	ILCs
Rps7	1.20224e-34	-0.3152	0.993	0.993	1.19034e-30	CtrlVs4W	ILCs
Eif1	1.83472e-34	0.278628	0.999	0.993	1.81656e-30	CtrlVs4W	ILCs
Cd69	3.21709e-34	0.692458	0.818	0.516	3.18524e-30	CtrlVs4W	ILCs
Pnrc1	4.4955e-34	0.462233	0.983	0.893	4.45099e-30	CtrlVs4W	ILCs
Klrd1	6.03364e-34	-0.706903	0.741	0.874	5.97391e-30	CtrlVs4W	ILCs
Itgav	8.17907e-34	0.815906	0.469	0.124	8.0981e-30	CtrlVs4W	ILCs
Rpl27	1.11667e-33	-0.287134	0.995	0.991	1.10562e-29	CtrlVs4W	ILCs
Trdc	1.23447e-33	0.905285	0.455	0.11	1.22225e-29	CtrlVs4W	ILCs
Slc3a2	1.96979e-33	0.678483	0.784	0.481	1.95029e-29	CtrlVs4W	ILCs
Rpl37	8.75529e-33	-0.276516	1	0.995	8.66861e-29	CtrlVs4W	ILCs
Emb	9.89444e-33	-0.783189	0.212	0.519	9.79649e-29	CtrlVs4W	ILCs
Rpl9	9.89609e-33	-0.432	0.873	0.949	9.79812e-29	CtrlVs4W	ILCs
Il7r	6.79589e-32	-0.858149	0.093	0.362	6.72861e-28	CtrlVs4W	ILCs
Rpl22	7.67835e-32	-0.324486	0.987	0.991	7.60233e-28	CtrlVs4W	ILCs
Tmem176a	3.72811e-31	-0.75328	0.02	0.222	3.6912e-27	CtrlVs4W	ILCs
Ccdc136	2.24877e-30	0.760987	0.349	0.051	2.22651e-26	CtrlVs4W	ILCs
Prkch	3.15437e-30	0.640327	0.688	0.364	3.12315e-26	CtrlVs4W	ILCs
Cxcr4	3.29416e-30	-0.735211	0.06	0.294	3.26155e-26	CtrlVs4W	ILCs
Ube2s	7.89096e-30	0.671305	0.624	0.287	7.81284e-26	CtrlVs4W	ILCs
BC018473	1.0379e-29	0.685428	0.254	0	1.02763e-25	CtrlVs4W	ILCs
Cd9	1.30323e-29	-0.671312	0.075	0.315	1.29033e-25	CtrlVs4W	ILCs
Rps19	4.16271e-29	-0.346772	0.98	0.984	4.1215e-25	CtrlVs4W	ILCs
Cebpb	1.09187e-28	0.632251	0.843	0.603	1.08106e-24	CtrlVs4W	ILCs
Zfp36	1.3463e-28	0.676739	0.854	0.626	1.33298e-24	CtrlVs4W	ILCs
Ly6e	2.38635e-28	-0.549363	0.83	0.902	2.36272e-24	CtrlVs4W	ILCs
Gapdh	2.03751e-27	0.438635	0.979	0.93	2.01734e-23	CtrlVs4W	ILCs
Gm2682	2.51124e-27	-0.637273	0.073	0.306	2.48638e-23	CtrlVs4W	ILCs
Cbx4	5.20136e-27	0.639611	0.531	0.206	5.14986e-23	CtrlVs4W	ILCs
Rps5	7.49374e-27	-0.269295	0.993	0.991	7.41955e-23	CtrlVs4W	ILCs
Dapk2	2.53211e-26	0.610151	0.357	0.075	2.50704e-22	CtrlVs4W	ILCs
Ccr2	3.02958e-26	-0.645497	0.042	0.243	2.99959e-22	CtrlVs4W	ILCs
Itm2b	8.77237e-26	0.409783	0.965	0.888	8.68552e-22	CtrlVs4W	ILCs
Eef2	1.59112e-25	0.386563	0.945	0.855	1.57537e-21	CtrlVs4W	ILCs
Klra5	2.52325e-25	1.38097	0.285	0.04	2.49827e-21	CtrlVs4W	ILCs
Oaz1	2.61297e-25	0.304935	0.988	0.953	2.5871e-21	CtrlVs4W	ILCs
Rpl10-ps3	3.39974e-25	-0.336272	0.967	0.967	3.36609e-21	CtrlVs4W	ILCs
H2-T22	3.43885e-25	0.561418	0.699	0.414	3.40481e-21	CtrlVs4W	ILCs
Tsc22d3	5.86226e-25	0.632706	0.865	0.72	5.80423e-21	CtrlVs4W	ILCs
Rps11	1.11533e-24	-0.273621	0.996	0.984	1.10429e-20	CtrlVs4W	ILCs
Pabpc1	2.03137e-24	0.394088	0.945	0.848	2.01126e-20	CtrlVs4W	ILCs
Hsp90ab1	2.51821e-24	0.412785	0.962	0.881	2.49328e-20	CtrlVs4W	ILCs
Ppp1r15a	3.50859e-24	0.569347	0.818	0.6	3.47385e-20	CtrlVs4W	ILCs
Rac2	5.26216e-24	0.300074	0.987	0.937	5.21006e-20	CtrlVs4W	ILCs
Ccnd3	9.16102e-24	0.564752	0.75	0.498	9.07033e-20	CtrlVs4W	ILCs
Rpl36a	1.76719e-23	-0.332614	0.954	0.974	1.7497e-19	CtrlVs4W	ILCs
Arpc1b	2.09277e-23	0.364998	0.948	0.82	2.07205e-19	CtrlVs4W	ILCs
Rnf187	3.27886e-23	0.500779	0.668	0.355	3.2464e-19	CtrlVs4W	ILCs
Klrc1	3.3229e-23	-0.647589	0.305	0.572	3.29e-19	CtrlVs4W	ILCs
Tigit	1.05875e-22	0.624575	0.493	0.208	1.04827e-18	CtrlVs4W	ILCs
Ighm	3.10943e-22	-0.597957	0.093	0.301	3.07864e-18	CtrlVs4W	ILCs
Ccl4	3.29962e-22	0.657095	0.878	0.643	3.26696e-18	CtrlVs4W	ILCs
Sertad1	4.48502e-22	0.61324	0.48	0.206	4.44062e-18	CtrlVs4W	ILCs
Rpl35	5.21982e-22	-0.313707	0.995	0.984	5.16814e-18	CtrlVs4W	ILCs
Klrb1f	5.88603e-22	-0.61077	0.09	0.297	5.82775e-18	CtrlVs4W	ILCs
Lat	5.94617e-22	0.479757	0.722	0.442	5.88731e-18	CtrlVs4W	ILCs
Btg1	1.51388e-21	0.36139	0.979	0.923	1.49889e-17	CtrlVs4W	ILCs
Serinc3	2.51957e-21	-0.564216	0.391	0.603	2.49463e-17	CtrlVs4W	ILCs
H3f3b	1.27212e-20	0.346637	0.997	0.998	1.25953e-16	CtrlVs4W	ILCs
Gm26532	1.52071e-20	0.647762	0.41	0.15	1.50565e-16	CtrlVs4W	ILCs
Lck	1.66373e-20	0.380441	0.901	0.757	1.64726e-16	CtrlVs4W	ILCs
Anxa1	1.72871e-20	-0.543113	0.046	0.215	1.71159e-16	CtrlVs4W	ILCs
Tra2b	2.21594e-20	0.400187	0.886	0.743	2.194e-16	CtrlVs4W	ILCs
Il18r1	2.73599e-20	-0.557805	0.073	0.259	2.7089e-16	CtrlVs4W	ILCs
Actn2	3.70589e-20	0.581946	0.242	0.035	3.6692e-16	CtrlVs4W	ILCs
Car2	5.13579e-20	-0.558611	0.078	0.271	5.08494e-16	CtrlVs4W	ILCs
Satb1	6.56216e-20	-0.550007	0.156	0.371	6.49719e-16	CtrlVs4W	ILCs
Arf6	1.04195e-19	0.460085	0.786	0.556	1.03163e-15	CtrlVs4W	ILCs
Tpst2	1.13473e-19	0.453685	0.669	0.409	1.1235e-15	CtrlVs4W	ILCs
Cd8a	1.25147e-19	0.971866	0.427	0.196	1.23908e-15	CtrlVs4W	ILCs
Klf3	1.57066e-19	-0.576949	0.125	0.332	1.55511e-15	CtrlVs4W	ILCs
Klra1	1.57509e-19	0.446161	0.38	0.117	1.5595e-15	CtrlVs4W	ILCs
Rbm38	1.93042e-19	0.492075	0.48	0.203	1.91131e-15	CtrlVs4W	ILCs
Itga1	1.95225e-19	0.559565	0.447	0.185	1.93292e-15	CtrlVs4W	ILCs
Siah2	2.08045e-19	0.519978	0.281	0.061	2.05985e-15	CtrlVs4W	ILCs
Lat2	2.63428e-19	0.506425	0.465	0.199	2.6082e-15	CtrlVs4W	ILCs
Ubb	4.1345e-19	0.260216	0.997	0.993	4.09356e-15	CtrlVs4W	ILCs
Rhob	6.48276e-19	0.686802	0.665	0.446	6.41858e-15	CtrlVs4W	ILCs
Crip1	7.15233e-19	0.357468	0.99	0.949	7.08152e-15	CtrlVs4W	ILCs
H2-Q1	1.1791e-18	0.426046	0.163	0	1.16743e-14	CtrlVs4W	ILCs
mt-Cytb	1.30228e-18	-0.291252	0.973	0.993	1.28939e-14	CtrlVs4W	ILCs
H3f3a	1.40155e-18	-0.325133	0.838	0.897	1.38767e-14	CtrlVs4W	ILCs
Cd52	1.88918e-18	-0.272468	0.996	0.995	1.87048e-14	CtrlVs4W	ILCs
Ucp2	4.34595e-18	0.419909	0.826	0.626	4.30292e-14	CtrlVs4W	ILCs
Ptpn18	5.05652e-18	-0.307179	0.912	0.932	5.00646e-14	CtrlVs4W	ILCs
Ehd1	5.42012e-18	0.492092	0.272	0.065	5.36646e-14	CtrlVs4W	ILCs
Cd28	7.33947e-18	-0.504629	0.161	0.374	7.26681e-14	CtrlVs4W	ILCs
Lrmp	3.65459e-17	0.471597	0.365	0.131	3.61841e-13	CtrlVs4W	ILCs
Rbm39	4.2744e-17	0.28318	0.962	0.925	4.23208e-13	CtrlVs4W	ILCs
Laptm5	5.73323e-17	0.311663	0.932	0.846	5.67647e-13	CtrlVs4W	ILCs
Efhd2	6.15482e-17	0.37989	0.833	0.643	6.09389e-13	CtrlVs4W	ILCs
Chn2	7.11598e-17	0.469444	0.422	0.18	7.04553e-13	CtrlVs4W	ILCs
Ier2	7.15046e-17	0.428585	0.886	0.769	7.07967e-13	CtrlVs4W	ILCs
1810041H14Rik	7.88984e-17	0.50064	0.348	0.124	7.81173e-13	CtrlVs4W	ILCs
Klf6	1.17846e-16	0.441778	0.885	0.759	1.1668e-12	CtrlVs4W	ILCs
Atf4	4.12646e-16	0.43634	0.669	0.423	4.08561e-12	CtrlVs4W	ILCs
Hspa5	4.55634e-16	0.419573	0.82	0.638	4.51123e-12	CtrlVs4W	ILCs
H2-Q2	5.94687e-16	0.383296	0.15	0.005	5.88799e-12	CtrlVs4W	ILCs
Lars2	6.03932e-16	0.447396	0.897	0.778	5.97953e-12	CtrlVs4W	ILCs
Sipa1l1	8.21366e-16	0.419561	0.268	0.072	8.13235e-12	CtrlVs4W	ILCs
Cytip	1.17682e-15	0.41746	0.71	0.523	1.16517e-11	CtrlVs4W	ILCs
Itgb1	1.30797e-15	-0.501499	0.362	0.561	1.29502e-11	CtrlVs4W	ILCs
Calr	1.52978e-15	0.418061	0.634	0.404	1.51464e-11	CtrlVs4W	ILCs
Lyst	1.59503e-15	-0.5612	0.102	0.273	1.57924e-11	CtrlVs4W	ILCs
Gcnt2	2.68786e-15	0.49072	0.281	0.084	2.66125e-11	CtrlVs4W	ILCs
Ifi27l2a	2.73621e-15	0.593563	0.451	0.217	2.70912e-11	CtrlVs4W	ILCs
Vim	2.88258e-15	0.476764	0.782	0.629	2.85404e-11	CtrlVs4W	ILCs
Atp8a2	2.8846e-15	0.429814	0.212	0.04	2.85605e-11	CtrlVs4W	ILCs
Sytl3	4.46207e-15	0.404036	0.622	0.374	4.41789e-11	CtrlVs4W	ILCs
Nr4a2	7.3835e-15	0.419349	0.61	0.379	7.3104e-11	CtrlVs4W	ILCs
Abcb9	8.33535e-15	0.417765	0.303	0.1	8.25283e-11	CtrlVs4W	ILCs
Gmfg	8.53598e-15	-0.39343	0.552	0.703	8.45148e-11	CtrlVs4W	ILCs
H2-Q4	1.26947e-14	0.327296	0.829	0.645	1.25691e-10	CtrlVs4W	ILCs
Il18rap	1.32439e-14	-0.439474	0.099	0.262	1.31128e-10	CtrlVs4W	ILCs
Frat2	1.37339e-14	0.438471	0.327	0.121	1.35979e-10	CtrlVs4W	ILCs
Glrx	1.98535e-14	0.455529	0.349	0.138	1.9657e-10	CtrlVs4W	ILCs
Tcrg-V1	2.38336e-14	0.49597	0.213	0.047	2.35977e-10	CtrlVs4W	ILCs
Tnfaip3	2.52225e-14	0.31609	0.933	0.883	2.49728e-10	CtrlVs4W	ILCs
Litaf	2.69562e-14	0.424388	0.57	0.355	2.66893e-10	CtrlVs4W	ILCs
Slc9a3r1	3.5607e-14	0.367409	0.614	0.374	3.52545e-10	CtrlVs4W	ILCs
Gpx1	4.94731e-14	0.971908	0.62	0.467	4.89833e-10	CtrlVs4W	ILCs
Sytl1	4.9789e-14	0.374402	0.187	0.033	4.92961e-10	CtrlVs4W	ILCs
Ppp1cc	5.72711e-14	0.390871	0.595	0.346	5.67041e-10	CtrlVs4W	ILCs
Ifngr1	6.25421e-14	-0.382923	0.707	0.829	6.1923e-10	CtrlVs4W	ILCs
Bhlhe40	9.76813e-14	0.421076	0.775	0.598	9.67142e-10	CtrlVs4W	ILCs
Sell	1.461e-13	-0.465669	0.065	0.206	1.44654e-09	CtrlVs4W	ILCs
Rps6ka1	1.53567e-13	0.417714	0.412	0.194	1.52047e-09	CtrlVs4W	ILCs
Tesc	1.64467e-13	0.392468	0.311	0.112	1.62839e-09	CtrlVs4W	ILCs
Itpkb	2.02781e-13	0.416511	0.478	0.262	2.00773e-09	CtrlVs4W	ILCs
Dad1	2.32541e-13	-0.333867	0.651	0.771	2.30239e-09	CtrlVs4W	ILCs
Pim3	4.03226e-13	0.472676	0.439	0.231	3.99234e-09	CtrlVs4W	ILCs
Pik3ap1	4.27852e-13	0.350392	0.184	0.035	4.23617e-09	CtrlVs4W	ILCs
Csrnp1	5.85959e-13	0.42247	0.348	0.154	5.80158e-09	CtrlVs4W	ILCs
Klre1	6.55427e-13	-0.40489	0.578	0.685	6.48938e-09	CtrlVs4W	ILCs
Rbpms	6.87099e-13	-0.433657	0.068	0.201	6.80296e-09	CtrlVs4W	ILCs
Ppp1r18	6.93201e-13	0.301947	0.827	0.657	6.86338e-09	CtrlVs4W	ILCs
Fkbp4	6.98763e-13	0.379787	0.366	0.164	6.91845e-09	CtrlVs4W	ILCs
Trp53i11	7.5813e-13	0.375688	0.272	0.091	7.50624e-09	CtrlVs4W	ILCs
Srsf2	1.0836e-12	0.375242	0.672	0.449	1.07287e-08	CtrlVs4W	ILCs
Icam1	1.49109e-12	0.380987	0.311	0.126	1.47632e-08	CtrlVs4W	ILCs
Ctbp1	1.66566e-12	0.386886	0.393	0.192	1.64917e-08	CtrlVs4W	ILCs
Gnai2	1.78652e-12	0.337037	0.767	0.584	1.76884e-08	CtrlVs4W	ILCs
Fosb	1.84437e-12	0.376246	0.695	0.481	1.82611e-08	CtrlVs4W	ILCs
AC163354.1	1.99569e-12	-0.562913	0.149	0.306	1.97593e-08	CtrlVs4W	ILCs
Cnbp	2.53572e-12	0.275462	0.877	0.75	2.51062e-08	CtrlVs4W	ILCs
Myl12b	2.63089e-12	-0.302364	0.871	0.881	2.60485e-08	CtrlVs4W	ILCs
Snrpf	2.81129e-12	-0.383356	0.541	0.645	2.78346e-08	CtrlVs4W	ILCs
Aldoa	3.6169e-12	0.319184	0.766	0.582	3.58109e-08	CtrlVs4W	ILCs
Egr1	5.33225e-12	0.50567	0.382	0.18	5.27947e-08	CtrlVs4W	ILCs
mt-Nd4	7.16347e-12	-0.279022	0.829	0.883	7.09255e-08	CtrlVs4W	ILCs
Baiap3	7.90281e-12	0.337512	0.261	0.091	7.82457e-08	CtrlVs4W	ILCs
Vasp	8.86007e-12	0.338578	0.665	0.47	8.77236e-08	CtrlVs4W	ILCs
Prdx2	1.15317e-11	-0.37288	0.208	0.371	1.14175e-07	CtrlVs4W	ILCs
Gm11127	1.21775e-11	0.26263	0.101	0	1.20569e-07	CtrlVs4W	ILCs
Hsp90aa1	1.23945e-11	0.34104	0.663	0.472	1.22718e-07	CtrlVs4W	ILCs
Gm10282	1.25366e-11	0.331419	0.156	0.028	1.24125e-07	CtrlVs4W	ILCs
Unc119	1.29842e-11	0.325433	0.348	0.157	1.28557e-07	CtrlVs4W	ILCs
Klrb1b	1.31575e-11	-0.574563	0.169	0.322	1.30273e-07	CtrlVs4W	ILCs
Zfp36l2	1.41442e-11	0.287243	0.967	0.93	1.40042e-07	CtrlVs4W	ILCs
Dtx1	1.42893e-11	0.392552	0.264	0.096	1.41478e-07	CtrlVs4W	ILCs
Ptp4a1	1.49211e-11	0.362447	0.486	0.28	1.47734e-07	CtrlVs4W	ILCs
mt-Nd5	1.54389e-11	-0.321363	0.787	0.846	1.5286e-07	CtrlVs4W	ILCs
Ncr1	1.58111e-11	-0.389921	0.366	0.565	1.56545e-07	CtrlVs4W	ILCs
Gimap5	1.73327e-11	-0.354364	0.714	0.797	1.71611e-07	CtrlVs4W	ILCs
Ubac2	1.84255e-11	0.356085	0.529	0.325	1.82431e-07	CtrlVs4W	ILCs
Ptpn6	2.0715e-11	0.393997	0.399	0.201	2.05099e-07	CtrlVs4W	ILCs
Klra3	2.10557e-11	0.442374	0.268	0.1	2.08472e-07	CtrlVs4W	ILCs
Cst7	2.10719e-11	0.336334	0.648	0.432	2.08632e-07	CtrlVs4W	ILCs
Rack1	2.43244e-11	-0.263704	0.91	0.9	2.40835e-07	CtrlVs4W	ILCs
Hmgn1	2.64097e-11	0.380913	0.455	0.255	2.61482e-07	CtrlVs4W	ILCs
Itk	2.7492e-11	0.333952	0.567	0.36	2.72198e-07	CtrlVs4W	ILCs
Runx3	3.12731e-11	0.360398	0.527	0.332	3.09635e-07	CtrlVs4W	ILCs
Ube2g2	3.66622e-11	0.381312	0.339	0.159	3.62992e-07	CtrlVs4W	ILCs
Btg2	4.53064e-11	0.332157	0.89	0.794	4.48579e-07	CtrlVs4W	ILCs
Osgin1	4.55328e-11	0.453124	0.258	0.096	4.5082e-07	CtrlVs4W	ILCs
Thy1	5.6619e-11	-0.406907	0.626	0.71	5.60585e-07	CtrlVs4W	ILCs
Sh3bp1	6.10452e-11	0.366155	0.342	0.164	6.04409e-07	CtrlVs4W	ILCs
Plac8	6.27035e-11	0.460974	0.401	0.227	6.20827e-07	CtrlVs4W	ILCs
Stk10	6.44413e-11	0.370456	0.459	0.269	6.38033e-07	CtrlVs4W	ILCs
Zdhhc18	6.53331e-11	0.330287	0.422	0.217	6.46863e-07	CtrlVs4W	ILCs
Lag3	9.10632e-11	0.351611	0.306	0.131	9.01617e-07	CtrlVs4W	ILCs
Trim27	1.01822e-10	0.319153	0.241	0.086	1.00814e-06	CtrlVs4W	ILCs
Sept4	1.05207e-10	0.288447	0.127	0.016	1.04166e-06	CtrlVs4W	ILCs
Irf2bpl	1.07071e-10	0.385808	0.307	0.138	1.06011e-06	CtrlVs4W	ILCs
Stk32c	1.15291e-10	0.317371	0.218	0.07	1.1415e-06	CtrlVs4W	ILCs
Ptger4	1.20275e-10	0.378416	0.258	0.1	1.19084e-06	CtrlVs4W	ILCs
Cnn2	1.23581e-10	0.282432	0.829	0.689	1.22358e-06	CtrlVs4W	ILCs
Rps27rt	1.27737e-10	-0.421582	0.272	0.418	1.26473e-06	CtrlVs4W	ILCs
Trat1	1.39017e-10	0.30161	0.192	0.054	1.37641e-06	CtrlVs4W	ILCs
Arpc3	1.51176e-10	-0.2914	0.782	0.846	1.49679e-06	CtrlVs4W	ILCs
Rin3	1.51405e-10	0.32773	0.39	0.203	1.49906e-06	CtrlVs4W	ILCs
Prkca	2.03314e-10	0.35715	0.344	0.173	2.01302e-06	CtrlVs4W	ILCs
Sult2b1	2.10016e-10	0.361759	0.174	0.047	2.07937e-06	CtrlVs4W	ILCs
Srsf5	2.13782e-10	0.255568	0.868	0.743	2.11665e-06	CtrlVs4W	ILCs
Dnajb1	2.34138e-10	0.284406	0.425	0.231	2.3182e-06	CtrlVs4W	ILCs
Tsc22d4	2.40082e-10	0.3379	0.578	0.388	2.37705e-06	CtrlVs4W	ILCs
Map4k1	2.40476e-10	0.302886	0.251	0.098	2.38095e-06	CtrlVs4W	ILCs
Ntan1	2.64395e-10	0.372257	0.4	0.217	2.61777e-06	CtrlVs4W	ILCs
Snhg12	3.73325e-10	0.368733	0.365	0.192	3.69629e-06	CtrlVs4W	ILCs
Tgfb1	4.76624e-10	0.333836	0.448	0.259	4.71905e-06	CtrlVs4W	ILCs
Pycard	5.26569e-10	-0.393736	0.269	0.418	5.21356e-06	CtrlVs4W	ILCs
5430416N02Rik	5.84826e-10	0.302615	0.244	0.093	5.79036e-06	CtrlVs4W	ILCs
Dgkd	6.30996e-10	0.276085	0.391	0.201	6.24749e-06	CtrlVs4W	ILCs
Csk	6.62395e-10	0.337134	0.537	0.36	6.55837e-06	CtrlVs4W	ILCs
Chic2	6.64915e-10	0.354231	0.4	0.224	6.58333e-06	CtrlVs4W	ILCs
Chka	7.12013e-10	0.364526	0.289	0.131	7.04964e-06	CtrlVs4W	ILCs
Stip1	7.12395e-10	0.315756	0.265	0.11	7.05342e-06	CtrlVs4W	ILCs
R3hdm4	7.78043e-10	0.308783	0.404	0.22	7.70341e-06	CtrlVs4W	ILCs
Snx3	7.83146e-10	0.280738	0.613	0.4	7.75392e-06	CtrlVs4W	ILCs
Ndfip2	7.99673e-10	0.34097	0.353	0.18	7.91756e-06	CtrlVs4W	ILCs
Ier5	8.13489e-10	0.34764	0.695	0.521	8.05435e-06	CtrlVs4W	ILCs
Fbxw4	8.65451e-10	0.384017	0.248	0.103	8.56883e-06	CtrlVs4W	ILCs
Ifi27	9.8085e-10	0.344225	0.535	0.346	9.71139e-06	CtrlVs4W	ILCs
Klri2	1.28055e-09	-0.420147	0.061	0.168	1.26787e-05	CtrlVs4W	ILCs
Ccnd2	1.29604e-09	0.34434	0.654	0.474	1.28321e-05	CtrlVs4W	ILCs
Rftn1	1.46188e-09	0.31763	0.241	0.096	1.44741e-05	CtrlVs4W	ILCs
Ptms	1.82666e-09	0.338161	0.527	0.334	1.80858e-05	CtrlVs4W	ILCs
Fkbp8	1.84718e-09	0.287934	0.489	0.306	1.8289e-05	CtrlVs4W	ILCs
Emp3	1.86252e-09	-0.377682	0.537	0.638	1.84408e-05	CtrlVs4W	ILCs
Gtf2i	2.12006e-09	0.312305	0.375	0.206	2.09908e-05	CtrlVs4W	ILCs
Rgs2	2.52919e-09	0.357901	0.745	0.582	2.50416e-05	CtrlVs4W	ILCs
Prdx1	2.53285e-09	-0.328517	0.384	0.523	2.50778e-05	CtrlVs4W	ILCs
Klrk1	2.55038e-09	-0.292917	0.63	0.75	2.52513e-05	CtrlVs4W	ILCs
Saraf	2.76278e-09	0.274242	0.694	0.516	2.73542e-05	CtrlVs4W	ILCs
Entpd1	2.76813e-09	0.316312	0.196	0.065	2.74073e-05	CtrlVs4W	ILCs
Pld3	2.86454e-09	0.312958	0.426	0.248	2.83618e-05	CtrlVs4W	ILCs
Ptbp1	3.40395e-09	0.309842	0.422	0.25	3.37025e-05	CtrlVs4W	ILCs
Hsph1	3.57364e-09	0.308871	0.175	0.054	3.53826e-05	CtrlVs4W	ILCs
Ctla2a	3.68683e-09	-0.432692	0.311	0.458	3.65033e-05	CtrlVs4W	ILCs
Tmed2	4.04199e-09	0.306489	0.605	0.409	4.00198e-05	CtrlVs4W	ILCs
Gpi1	4.06368e-09	0.290425	0.582	0.397	4.02345e-05	CtrlVs4W	ILCs
S1pr1	4.06599e-09	-0.253923	0.025	0.103	4.02574e-05	CtrlVs4W	ILCs
Gng2	4.20704e-09	0.305388	0.443	0.257	4.16539e-05	CtrlVs4W	ILCs
Stat1	4.41991e-09	0.3106	0.339	0.175	4.37616e-05	CtrlVs4W	ILCs
Npm1	4.87496e-09	-0.253419	0.783	0.834	4.8267e-05	CtrlVs4W	ILCs
Tapbp	5.1785e-09	0.301221	0.565	0.376	5.12723e-05	CtrlVs4W	ILCs
Arhgdia	5.35716e-09	0.260307	0.749	0.57	5.30412e-05	CtrlVs4W	ILCs
Ada	6.26461e-09	0.296733	0.146	0.037	6.20259e-05	CtrlVs4W	ILCs
Tubb5	7.14414e-09	0.322786	0.567	0.379	7.07342e-05	CtrlVs4W	ILCs
Ncald	8.10017e-09	0.279382	0.153	0.042	8.01998e-05	CtrlVs4W	ILCs
Tmcc3	8.95509e-09	0.285564	0.175	0.056	8.86644e-05	CtrlVs4W	ILCs
Selenop	9.11902e-09	-0.363221	0.09	0.201	9.02874e-05	CtrlVs4W	ILCs
Ddit3	9.62988e-09	0.346982	0.203	0.079	9.53455e-05	CtrlVs4W	ILCs
Klf9	1.13347e-08	0.277321	0.149	0.04	0.000112225	CtrlVs4W	ILCs
Ccni	1.26187e-08	0.288258	0.303	0.147	0.000124938	CtrlVs4W	ILCs
Igflr1	1.77559e-08	0.26834	0.135	0.033	0.000175801	CtrlVs4W	ILCs
Kras	1.91041e-08	0.312529	0.303	0.157	0.000189149	CtrlVs4W	ILCs
Inpp5d	1.93556e-08	0.289189	0.408	0.241	0.00019164	CtrlVs4W	ILCs
Srsf7	1.95571e-08	0.302394	0.501	0.32	0.000193635	CtrlVs4W	ILCs
Trim28	2.02406e-08	0.256196	0.256	0.114	0.000200402	CtrlVs4W	ILCs
2010111I01Rik	2.04702e-08	0.321761	0.26	0.119	0.000202675	CtrlVs4W	ILCs
Dpm1	2.40484e-08	-0.337591	0.101	0.213	0.000238103	CtrlVs4W	ILCs
Dnaja1	2.5251e-08	0.294106	0.58	0.397	0.00025001	CtrlVs4W	ILCs
Fabp5	2.70605e-08	0.336975	0.153	0.047	0.000267926	CtrlVs4W	ILCs
Sesn3	2.74436e-08	0.288229	0.298	0.147	0.000271719	CtrlVs4W	ILCs
Zap70	3.13527e-08	0.263845	0.586	0.404	0.000310423	CtrlVs4W	ILCs
Sipa1	3.23225e-08	0.266494	0.489	0.306	0.000320025	CtrlVs4W	ILCs
Hnrnpab	3.23241e-08	0.289055	0.584	0.404	0.000320041	CtrlVs4W	ILCs
Brd2	3.35459e-08	0.270359	0.507	0.336	0.000332138	CtrlVs4W	ILCs
Tcrg-C2	3.37595e-08	0.297529	0.243	0.107	0.000334253	CtrlVs4W	ILCs
Bspry	3.38724e-08	0.267933	0.142	0.04	0.00033537	CtrlVs4W	ILCs
Surf4	3.44137e-08	0.253722	0.312	0.159	0.00034073	CtrlVs4W	ILCs
Psmb3	3.78078e-08	-0.263297	0.561	0.666	0.000374335	CtrlVs4W	ILCs
Ltb	3.91969e-08	0.307663	0.807	0.687	0.000388088	CtrlVs4W	ILCs
Hspa4	4.17556e-08	0.274633	0.558	0.381	0.000413422	CtrlVs4W	ILCs
Klrb1a	4.28239e-08	-0.380166	0.17	0.292	0.000423999	CtrlVs4W	ILCs
Gadd45b	4.33747e-08	0.315361	0.297	0.147	0.000429453	CtrlVs4W	ILCs
Cd53	4.40148e-08	-0.307962	0.506	0.607	0.000435791	CtrlVs4W	ILCs
Wbp1	4.47025e-08	0.270128	0.314	0.166	0.000442599	CtrlVs4W	ILCs
Elmo2	4.90032e-08	0.254531	0.21	0.086	0.000485181	CtrlVs4W	ILCs
Mbd2	5.07252e-08	0.281436	0.328	0.175	0.00050223	CtrlVs4W	ILCs
Snrpe	5.44019e-08	-0.264514	0.627	0.724	0.000538634	CtrlVs4W	ILCs
Icos	5.65527e-08	-0.332734	0.061	0.154	0.000559928	CtrlVs4W	ILCs
Wnk1	6.44582e-08	0.275717	0.452	0.29	0.000638201	CtrlVs4W	ILCs
Cmc1	6.77529e-08	-0.323386	0.21	0.336	0.000670821	CtrlVs4W	ILCs
2900026A02Rik	7.09893e-08	0.268225	0.214	0.091	0.000702866	CtrlVs4W	ILCs
Map2k2	7.28405e-08	0.262166	0.455	0.278	0.000721194	CtrlVs4W	ILCs
Mrpl23	7.5675e-08	-0.322401	0.297	0.425	0.000749259	CtrlVs4W	ILCs
D1Ertd622e	7.75696e-08	-0.259232	0.034	0.11	0.000768016	CtrlVs4W	ILCs
Mxd4	7.93507e-08	0.291763	0.448	0.285	0.000785652	CtrlVs4W	ILCs
Polr2m	8.75479e-08	0.266139	0.35	0.192	0.000866812	CtrlVs4W	ILCs
Ctsd	9.93291e-08	0.253668	0.769	0.619	0.000983457	CtrlVs4W	ILCs
Gramd4	1.1393e-07	-0.269855	0.068	0.164	0.00112802	CtrlVs4W	ILCs
Cited2	1.2205e-07	0.385551	0.409	0.259	0.00120841	CtrlVs4W	ILCs
Gpr183	1.36929e-07	-0.342122	0.089	0.187	0.00135573	CtrlVs4W	ILCs
Hmgb1	1.55466e-07	-0.250492	0.788	0.822	0.00153926	CtrlVs4W	ILCs
Anxa11	1.65438e-07	0.311424	0.38	0.231	0.00163801	CtrlVs4W	ILCs
Pdcd4	1.9259e-07	0.278198	0.545	0.386	0.00190683	CtrlVs4W	ILCs
Fam46c	2.06078e-07	0.277427	0.15	0.051	0.00204038	CtrlVs4W	ILCs
Hist1h1e	2.18469e-07	-0.334253	0.122	0.231	0.00216307	CtrlVs4W	ILCs
Tyrobp	2.27459e-07	-0.275223	0.752	0.829	0.00225207	CtrlVs4W	ILCs
Sft2d2	2.78929e-07	-0.274431	0.088	0.187	0.00276168	CtrlVs4W	ILCs
Wrnip1	2.88549e-07	0.251793	0.205	0.089	0.00285693	CtrlVs4W	ILCs
Arhgap31	2.95764e-07	-0.330942	0.072	0.164	0.00292836	CtrlVs4W	ILCs
Nsa2	2.9663e-07	-0.273684	0.644	0.703	0.00293693	CtrlVs4W	ILCs
Chd7	2.97455e-07	0.265419	0.315	0.175	0.0029451	CtrlVs4W	ILCs
Ccnl1	3.07255e-07	0.266394	0.553	0.395	0.00304213	CtrlVs4W	ILCs
Wac	3.08009e-07	0.297866	0.396	0.255	0.00304959	CtrlVs4W	ILCs
Bcl2a1b	3.17143e-07	0.304847	0.395	0.241	0.00314004	CtrlVs4W	ILCs
Snrpd3	3.61103e-07	-0.297255	0.391	0.5	0.00357528	CtrlVs4W	ILCs
Sdf2l1	3.99824e-07	0.28022	0.337	0.196	0.00395866	CtrlVs4W	ILCs
H2afx	4.01558e-07	0.266681	0.251	0.126	0.00397582	CtrlVs4W	ILCs
Eomes	4.25988e-07	-0.268348	0.064	0.152	0.0042177	CtrlVs4W	ILCs
Btbd1	4.33421e-07	0.262154	0.217	0.1	0.0042913	CtrlVs4W	ILCs
Rnf114	4.69122e-07	0.25351	0.341	0.189	0.00464478	CtrlVs4W	ILCs
Jaml	5.02455e-07	0.281884	0.218	0.1	0.00497481	CtrlVs4W	ILCs
Ankrd11	5.20088e-07	0.26095	0.549	0.367	0.00514939	CtrlVs4W	ILCs
Emc10	7.0493e-07	0.250367	0.458	0.308	0.00697951	CtrlVs4W	ILCs
March2	7.73352e-07	0.252895	0.319	0.185	0.00765696	CtrlVs4W	ILCs
Odc1	7.811e-07	-0.476189	0.312	0.418	0.00773367	CtrlVs4W	ILCs
Irf1	9.48342e-07	0.307456	0.363	0.224	0.00938954	CtrlVs4W	ILCs
E2f4	9.57763e-07	0.26837	0.275	0.15	0.00948281	CtrlVs4W	ILCs
Asna1	1.00238e-06	0.255342	0.204	0.093	0.0099246	CtrlVs4W	ILCs
Dusp5	1.03352e-06	0.262324	0.733	0.591	0.0102329	CtrlVs4W	ILCs
Hmgn2	1.07835e-06	0.282116	0.57	0.421	0.0106767	CtrlVs4W	ILCs
Nrip1	1.18028e-06	-0.292622	0.124	0.227	0.0116859	CtrlVs4W	ILCs
Nptn	1.33841e-06	-0.344877	0.191	0.292	0.0132515	CtrlVs4W	ILCs
Gadd45g	1.54967e-06	0.347098	0.186	0.082	0.0153433	CtrlVs4W	ILCs
Metrnl	1.65832e-06	0.279769	0.231	0.117	0.016419	CtrlVs4W	ILCs
Tmem160	2.04971e-06	-0.298301	0.409	0.498	0.0202941	CtrlVs4W	ILCs
Nedd9	2.3253e-06	0.25221	0.391	0.25	0.0230228	CtrlVs4W	ILCs
Trac	2.33872e-06	0.253681	0.396	0.248	0.0231556	CtrlVs4W	ILCs
Gm42418	2.45481e-06	0.369297	1	1	0.024305	CtrlVs4W	ILCs
Cd8b1	2.49982e-06	-0.551109	0.054	0.129	0.0247507	CtrlVs4W	ILCs
Tnfrsf18	2.55226e-06	-0.352031	0.324	0.425	0.02527	CtrlVs4W	ILCs
S100a6	2.62149e-06	0.290465	0.833	0.748	0.0259554	CtrlVs4W	ILCs
Tmem181a	2.77722e-06	0.275702	0.192	0.089	0.0274973	CtrlVs4W	ILCs
Id2	2.80768e-06	-0.264871	0.746	0.787	0.0277988	CtrlVs4W	ILCs
Pmaip1	2.8104e-06	0.253548	0.112	0.035	0.0278257	CtrlVs4W	ILCs
Tuba1b	3.04021e-06	0.30208	0.482	0.339	0.0301011	CtrlVs4W	ILCs
H2-Aa	3.39084e-06	-0.250537	0.046	0.117	0.0335727	CtrlVs4W	ILCs
Sh2d1a	3.47598e-06	-0.299578	0.135	0.234	0.0344156	CtrlVs4W	ILCs
Cbl	3.65866e-06	-0.340174	0.239	0.343	0.0362244	CtrlVs4W	ILCs
Socs1	4.12978e-06	0.33005	0.371	0.238	0.0408889	CtrlVs4W	ILCs
Trappc1	4.58646e-06	-0.278221	0.119	0.21	0.0454106	CtrlVs4W	ILCs
Atp1b3	4.91794e-06	-0.299222	0.251	0.353	0.0486926	CtrlVs4W	ILCs
Calm3	4.99546e-06	0.263694	0.518	0.371	0.04946	CtrlVs4W	ILCs
Pfn1	1.99298e-129	1.78596	0.999	0.507	1.97325e-125	CtrlVs8W	ILCs
Rpl9-ps6	3.00869e-127	1.82295	0.996	0.399	2.9789e-123	CtrlVs8W	ILCs
Tmsb10	4.32616e-124	1.21435	1	0.944	4.28333e-120	CtrlVs8W	ILCs
Uba52	2.68241e-113	1.02391	1	0.872	2.65585e-109	CtrlVs8W	ILCs
Ppia	1.34877e-110	1.24361	0.997	0.649	1.33542e-106	CtrlVs8W	ILCs
Rpl19	6.98756e-100	1.03371	0.999	0.771	6.91839e-96	CtrlVs8W	ILCs
Ccl5	1.49758e-99	1.2837	0.996	0.861	1.48276e-95	CtrlVs8W	ILCs
Rps3	1.97694e-96	1.08674	0.995	0.649	1.95737e-92	CtrlVs8W	ILCs
Cd7	2.11528e-94	1.71006	0.953	0.438	2.09433e-90	CtrlVs8W	ILCs
mt-Co1	1.0312e-93	-0.867145	1	1	1.02099e-89	CtrlVs8W	ILCs
Cd52	7.70709e-93	1.26825	0.996	0.549	7.63079e-89	CtrlVs8W	ILCs
Rpl10-ps3	7.95066e-91	1.43505	0.967	0.285	7.87195e-87	CtrlVs8W	ILCs
Gm8797	1.37166e-90	1.7533	0.801	0.021	1.35808e-86	CtrlVs8W	ILCs
Rpl13a	7.39638e-82	0.893021	0.996	0.701	7.32315e-78	CtrlVs8W	ILCs
Cd3g	5.221e-81	1.43038	0.936	0.312	5.16931e-77	CtrlVs8W	ILCs
Gapdh	1.38618e-80	1.28171	0.979	0.385	1.37246e-76	CtrlVs8W	ILCs
Rpl37a	1.53258e-79	-0.719656	0.999	0.993	1.51741e-75	CtrlVs8W	ILCs
Rac2	2.37816e-79	1.0519	0.987	0.465	2.35462e-75	CtrlVs8W	ILCs
Rps29	7.88926e-79	-0.645003	1	0.993	7.81116e-75	CtrlVs8W	ILCs
Sh3bgrl3	7.56299e-77	1.20031	0.982	0.34	7.48812e-73	CtrlVs8W	ILCs
Rpl35a	1.64109e-74	-1.0058	0.95	0.944	1.62484e-70	CtrlVs8W	ILCs
Fcer1g	9.0289e-73	1.13284	0.969	0.538	8.93952e-69	CtrlVs8W	ILCs
Fos	3.19118e-70	1.28977	0.94	0.34	3.15959e-66	CtrlVs8W	ILCs
Nkg7	3.35716e-70	0.892757	0.997	0.684	3.32392e-66	CtrlVs8W	ILCs
Cox8a	1.93726e-69	0.942858	0.992	0.458	1.91808e-65	CtrlVs8W	ILCs
Psmb8	3.47628e-69	1.18227	0.882	0.163	3.44186e-65	CtrlVs8W	ILCs
Rpl14	4.5531e-68	0.9419	0.983	0.514	4.50802e-64	CtrlVs8W	ILCs
Rpl32	7.51434e-66	0.803198	0.997	0.715	7.43995e-62	CtrlVs8W	ILCs
Rps10	1.36351e-65	0.722812	0.999	0.816	1.35001e-61	CtrlVs8W	ILCs
Ndfip1	8.19944e-65	1.18742	0.758	0.083	8.11826e-61	CtrlVs8W	ILCs
Rps2	6.51969e-64	0.840953	0.995	0.684	6.45515e-60	CtrlVs8W	ILCs
mt-Atp6	2.43048e-62	-0.900048	0.962	0.934	2.40642e-58	CtrlVs8W	ILCs
Rps4x	3.30466e-61	0.752111	0.997	0.767	3.27194e-57	CtrlVs8W	ILCs
Elob	5.11328e-61	1.03498	0.848	0.16	5.06266e-57	CtrlVs8W	ILCs
Aldoa	5.40782e-61	1.11802	0.766	0.101	5.35428e-57	CtrlVs8W	ILCs
Rps5	6.55609e-61	0.747749	0.993	0.767	6.49118e-57	CtrlVs8W	ILCs
Ptprcap	7.92914e-61	0.986412	0.927	0.25	7.85064e-57	CtrlVs8W	ILCs
Edf1	1.56247e-60	1.06107	0.767	0.101	1.547e-56	CtrlVs8W	ILCs
Rpl18a	2.3986e-60	0.675617	0.999	0.865	2.37485e-56	CtrlVs8W	ILCs
Rpl11	2.66252e-60	0.705085	0.997	0.743	2.63617e-56	CtrlVs8W	ILCs
Rps15a	6.95838e-60	0.613375	1	0.91	6.88949e-56	CtrlVs8W	ILCs
Rps16	1.8616e-58	0.605631	0.999	0.875	1.84317e-54	CtrlVs8W	ILCs
Cd3e	1.09051e-57	1.19581	0.837	0.288	1.07971e-53	CtrlVs8W	ILCs
Gzmb	5.92462e-57	1.23249	0.927	0.458	5.86596e-53	CtrlVs8W	ILCs
Arhgdib	2.55843e-56	0.992883	0.888	0.24	2.5331e-52	CtrlVs8W	ILCs
Rnf187	2.22628e-55	0.920268	0.668	0.052	2.20424e-51	CtrlVs8W	ILCs
Rpl13	3.61248e-55	0.562632	1	0.924	3.57672e-51	CtrlVs8W	ILCs
Nme2	4.35281e-55	1.12004	0.676	0.069	4.30972e-51	CtrlVs8W	ILCs
Rplp2	8.19577e-55	-0.631132	0.999	0.979	8.11463e-51	CtrlVs8W	ILCs
Rpl41	8.21437e-55	-0.758934	0.975	0.958	8.13304e-51	CtrlVs8W	ILCs
Ost4	1.88717e-54	0.856996	0.813	0.153	1.86849e-50	CtrlVs8W	ILCs
Arpc1b	2.56853e-54	0.881787	0.948	0.316	2.5431e-50	CtrlVs8W	ILCs
Ubb	1.49341e-53	0.661513	0.997	0.819	1.47863e-49	CtrlVs8W	ILCs
Eef1a1	2.87554e-53	0.472982	1	0.972	2.84707e-49	CtrlVs8W	ILCs
Tnfaip3	3.42402e-53	-1.09533	0.933	0.92	3.39012e-49	CtrlVs8W	ILCs
S100a11	9.11542e-53	1.07443	0.803	0.174	9.02518e-49	CtrlVs8W	ILCs
Atp6v0c	9.85053e-53	1.10684	0.565	0.014	9.75301e-49	CtrlVs8W	ILCs
Rpl28	1.18333e-52	0.749186	0.99	0.67	1.17161e-48	CtrlVs8W	ILCs
Ccnd3	1.2204e-52	1.021	0.75	0.128	1.20832e-48	CtrlVs8W	ILCs
Limd2	3.47442e-52	0.907051	0.81	0.177	3.44002e-48	CtrlVs8W	ILCs
mt-Nd4l	4.21389e-52	0.871943	0.961	0.441	4.17217e-48	CtrlVs8W	ILCs
S100a10	4.23417e-52	0.902211	0.911	0.278	4.19226e-48	CtrlVs8W	ILCs
Itm2b	4.34475e-52	0.888428	0.965	0.448	4.30174e-48	CtrlVs8W	ILCs
Selenow	9.14773e-52	0.883162	0.846	0.177	9.05716e-48	CtrlVs8W	ILCs
Clk1	9.47476e-52	-1.47506	0.57	0.764	9.38096e-48	CtrlVs8W	ILCs
H3f3b	3.7319e-51	0.733092	0.997	0.906	3.69495e-47	CtrlVs8W	ILCs
Cnn2	6.7442e-51	0.942257	0.829	0.191	6.67743e-47	CtrlVs8W	ILCs
Cd37	1.47387e-50	0.916742	0.675	0.08	1.45928e-46	CtrlVs8W	ILCs
Eef1d	1.85179e-50	0.830372	0.758	0.132	1.83346e-46	CtrlVs8W	ILCs
Ndufa13	6.37983e-50	0.818171	0.817	0.16	6.31667e-46	CtrlVs8W	ILCs
Fus	7.7112e-50	-1.4268	0.561	0.753	7.63486e-46	CtrlVs8W	ILCs
Clic1	2.71438e-49	0.854556	0.852	0.226	2.68751e-45	CtrlVs8W	ILCs
Sumo2	3.78249e-49	0.799981	0.807	0.167	3.74504e-45	CtrlVs8W	ILCs
Gstp1	1.55276e-47	0.861237	0.675	0.09	1.53739e-43	CtrlVs8W	ILCs
Cox5b	2.7102e-47	0.773158	0.838	0.194	2.68337e-43	CtrlVs8W	ILCs
Atp5d	7.16691e-47	0.793545	0.803	0.184	7.09596e-43	CtrlVs8W	ILCs
Eef2	1.78691e-46	0.769255	0.945	0.399	1.76922e-42	CtrlVs8W	ILCs
Rps11	1.82121e-46	0.563791	0.996	0.823	1.80318e-42	CtrlVs8W	ILCs
Krtcap2	2.21427e-46	0.80033	0.729	0.128	2.19235e-42	CtrlVs8W	ILCs
Ly6a	2.72014e-46	1.44929	0.537	0.028	2.69321e-42	CtrlVs8W	ILCs
Fau	1.73103e-45	0.449709	1	0.931	1.71389e-41	CtrlVs8W	ILCs
Fth1	1.80311e-45	0.534202	0.999	0.844	1.78526e-41	CtrlVs8W	ILCs
Rps24	2.90382e-45	0.441672	1	0.962	2.87507e-41	CtrlVs8W	ILCs
Gm11808	4.69696e-45	-1.53095	0.077	0.413	4.65046e-41	CtrlVs8W	ILCs
Jund	5.32059e-45	-0.730651	0.992	0.993	5.26792e-41	CtrlVs8W	ILCs
Rpl26	8.94514e-45	0.677063	0.983	0.583	8.85659e-41	CtrlVs8W	ILCs
Gm12355	1.02271e-44	-1.22871	0.012	0.281	1.01258e-40	CtrlVs8W	ILCs
mt-Nd4	1.21565e-44	-1.1374	0.829	0.819	1.20361e-40	CtrlVs8W	ILCs
Prdx5	1.62911e-44	0.916769	0.604	0.066	1.61298e-40	CtrlVs8W	ILCs
Rpl38	3.70605e-44	-0.486618	0.997	0.99	3.66936e-40	CtrlVs8W	ILCs
Ppib	6.07355e-44	0.851529	0.771	0.181	6.01342e-40	CtrlVs8W	ILCs
Ppp1ca	1.64704e-43	0.819403	0.757	0.167	1.63073e-39	CtrlVs8W	ILCs
Gpx4	1.94085e-43	0.770635	0.766	0.163	1.92163e-39	CtrlVs8W	ILCs
Gng5	2.1373e-43	0.719241	0.839	0.215	2.11614e-39	CtrlVs8W	ILCs
Atp5j	4.77067e-43	0.652749	0.808	0.191	4.72344e-39	CtrlVs8W	ILCs
Nfkbia	5.47251e-43	-1.21223	0.635	0.799	5.41833e-39	CtrlVs8W	ILCs
Cyba	6.03538e-43	0.767657	0.877	0.278	5.97563e-39	CtrlVs8W	ILCs
Lat	2.22321e-42	0.816629	0.722	0.153	2.2012e-38	CtrlVs8W	ILCs
Grcc10	5.08225e-42	0.75299	0.769	0.181	5.03193e-38	CtrlVs8W	ILCs
Ccnl1	5.48453e-42	-1.35163	0.553	0.715	5.43023e-38	CtrlVs8W	ILCs
Rpl29	7.73156e-42	0.894526	0.686	0.132	7.65502e-38	CtrlVs8W	ILCs
Eif3f	1.01961e-41	0.755083	0.861	0.26	1.00952e-37	CtrlVs8W	ILCs
Serf2	1.75519e-41	0.605112	0.992	0.642	1.73782e-37	CtrlVs8W	ILCs
Fis1	3.26218e-41	0.712689	0.69	0.122	3.22989e-37	CtrlVs8W	ILCs
Btg1	4.63679e-41	-0.703262	0.979	0.958	4.59089e-37	CtrlVs8W	ILCs
Ppp1r18	5.71713e-41	0.751627	0.827	0.226	5.66053e-37	CtrlVs8W	ILCs
Trmt112	5.89025e-41	0.763745	0.664	0.115	5.83193e-37	CtrlVs8W	ILCs
Rpl10	6.95606e-41	-0.997423	0.784	0.795	6.88719e-37	CtrlVs8W	ILCs
Rpl23a	7.37127e-41	-0.838552	0.869	0.861	7.29829e-37	CtrlVs8W	ILCs
Cd160	1.22974e-40	0.934975	0.676	0.142	1.21757e-36	CtrlVs8W	ILCs
mt-Atp8	2.81645e-40	0.5606	0.999	0.74	2.78857e-36	CtrlVs8W	ILCs
Myl12b	5.29518e-40	0.672461	0.871	0.253	5.24276e-36	CtrlVs8W	ILCs
Rps28	5.43698e-40	-0.498572	0.999	0.979	5.38315e-36	CtrlVs8W	ILCs
Rpl8	7.94996e-40	0.562024	0.991	0.753	7.87125e-36	CtrlVs8W	ILCs
Gimap6	1.0938e-39	0.722021	0.863	0.274	1.08297e-35	CtrlVs8W	ILCs
Pfdn5	1.43804e-39	0.702631	0.907	0.337	1.4238e-35	CtrlVs8W	ILCs
Rgs2	1.69276e-39	-1.232	0.745	0.826	1.676e-35	CtrlVs8W	ILCs
Eno1	2.26771e-39	0.794566	0.695	0.139	2.24526e-35	CtrlVs8W	ILCs
Tmem258	2.47472e-39	0.706532	0.678	0.132	2.45022e-35	CtrlVs8W	ILCs
Rpl15	7.28718e-39	0.66159	0.976	0.562	7.21504e-35	CtrlVs8W	ILCs
Gpsm3	7.94265e-39	0.654919	0.682	0.132	7.86402e-35	CtrlVs8W	ILCs
Selenof	1.48376e-38	0.710901	0.559	0.066	1.46907e-34	CtrlVs8W	ILCs
H2-T22	1.80986e-38	0.712804	0.699	0.146	1.79194e-34	CtrlVs8W	ILCs
Cd3d	1.98766e-38	0.816058	0.771	0.222	1.96798e-34	CtrlVs8W	ILCs
Rnaset2a	9.06082e-38	0.719449	0.624	0.104	8.97112e-34	CtrlVs8W	ILCs
Gimap7	1.51475e-37	0.882143	0.52	0.052	1.49975e-33	CtrlVs8W	ILCs
Ccl4	1.83635e-37	1.18376	0.878	0.486	1.81817e-33	CtrlVs8W	ILCs
Gm47283	2.05611e-37	-1.65781	0.217	0.521	2.03575e-33	CtrlVs8W	ILCs
Rplp0	4.82271e-37	0.626265	0.992	0.743	4.77496e-33	CtrlVs8W	ILCs
Nop10	5.69329e-37	0.775031	0.647	0.132	5.63693e-33	CtrlVs8W	ILCs
Psmb3	8.20076e-37	0.811732	0.561	0.08	8.11958e-33	CtrlVs8W	ILCs
Ptpn18	1.52077e-36	0.659727	0.912	0.344	1.50571e-32	CtrlVs8W	ILCs
Ube2i	2.16003e-36	0.682668	0.646	0.122	2.13864e-32	CtrlVs8W	ILCs
Cst7	2.58361e-36	0.716506	0.648	0.128	2.55804e-32	CtrlVs8W	ILCs
Ybx1	2.79767e-36	0.674159	0.796	0.233	2.76997e-32	CtrlVs8W	ILCs
Lgals1	2.84431e-36	0.889329	0.731	0.201	2.81615e-32	CtrlVs8W	ILCs
Sap18	3.12004e-36	0.640636	0.66	0.132	3.08915e-32	CtrlVs8W	ILCs
Tmsb4x	3.91043e-36	0.356427	0.999	0.993	3.87172e-32	CtrlVs8W	ILCs
Fxyd5	4.63526e-36	0.657696	0.933	0.42	4.58937e-32	CtrlVs8W	ILCs
AW112010	5.02484e-36	0.551896	0.992	0.778	4.97509e-32	CtrlVs8W	ILCs
Skap1	5.28224e-36	0.632712	0.735	0.181	5.22994e-32	CtrlVs8W	ILCs
Gabarapl2	6.90872e-36	0.703968	0.607	0.104	6.84032e-32	CtrlVs8W	ILCs
Dnajc15	7.13852e-36	0.761899	0.535	0.066	7.06785e-32	CtrlVs8W	ILCs
D8Ertd738e	7.92348e-36	0.57455	0.767	0.194	7.84504e-32	CtrlVs8W	ILCs
Atp6v0e	9.8419e-36	0.611635	0.655	0.128	9.74447e-32	CtrlVs8W	ILCs
Naca	1.00207e-35	0.681864	0.928	0.399	9.92148e-32	CtrlVs8W	ILCs
Snx3	1.1331e-35	0.580777	0.613	0.101	1.12188e-31	CtrlVs8W	ILCs
Eif3h	2.0077e-35	0.651631	0.707	0.167	1.98783e-31	CtrlVs8W	ILCs
Bin2	3.94463e-35	0.695966	0.599	0.104	3.90557e-31	CtrlVs8W	ILCs
Swi5	6.28343e-35	0.627786	0.548	0.073	6.22122e-31	CtrlVs8W	ILCs
Lamtor2	1.39795e-34	0.626044	0.573	0.087	1.38411e-30	CtrlVs8W	ILCs
Rpl18	1.43916e-34	0.507236	0.997	0.795	1.42491e-30	CtrlVs8W	ILCs
Rpl3	1.64026e-34	0.564024	0.97	0.622	1.62403e-30	CtrlVs8W	ILCs
Banf1	1.89527e-34	0.798513	0.45	0.031	1.87651e-30	CtrlVs8W	ILCs
Cox6b1	2.56628e-34	0.647053	0.757	0.205	2.54088e-30	CtrlVs8W	ILCs
Arl6ip5	4.47988e-34	0.592919	0.641	0.128	4.43553e-30	CtrlVs8W	ILCs
Atp5j2	4.98479e-34	0.546213	0.851	0.253	4.93544e-30	CtrlVs8W	ILCs
Ndufa3	5.67027e-34	0.646813	0.695	0.167	5.61414e-30	CtrlVs8W	ILCs
Gimap1	9.07151e-34	0.653337	0.621	0.118	8.9817e-30	CtrlVs8W	ILCs
Rpl9	1.00382e-33	-0.785925	0.873	0.833	9.93885e-30	CtrlVs8W	ILCs
Ypel3	1.16991e-33	0.605124	0.627	0.125	1.15833e-29	CtrlVs8W	ILCs
Abracl	1.44111e-33	0.540815	0.609	0.111	1.42684e-29	CtrlVs8W	ILCs
Zyx	1.81314e-33	0.654174	0.719	0.188	1.79519e-29	CtrlVs8W	ILCs
Gimap4	2.73487e-33	0.634037	0.839	0.295	2.70779e-29	CtrlVs8W	ILCs
Epsti1	3.2575e-33	0.603803	0.655	0.146	3.22525e-29	CtrlVs8W	ILCs
Tra2b	4.70041e-33	-0.905282	0.886	0.823	4.65387e-29	CtrlVs8W	ILCs
Gabarap	5.39297e-33	0.565686	0.746	0.191	5.33958e-29	CtrlVs8W	ILCs
Atp5g2	7.28193e-33	0.52992	0.808	0.236	7.20984e-29	CtrlVs8W	ILCs
Ly6e	9.31886e-33	0.700655	0.83	0.323	9.2266e-29	CtrlVs8W	ILCs
Atp5g3	1.15277e-32	0.574719	0.865	0.299	1.14135e-28	CtrlVs8W	ILCs
Tecr	1.6389e-32	0.668015	0.52	0.073	1.62268e-28	CtrlVs8W	ILCs
Gnas	2.35857e-32	0.624039	0.933	0.406	2.33522e-28	CtrlVs8W	ILCs
Lck	2.71686e-32	0.576704	0.901	0.323	2.68997e-28	CtrlVs8W	ILCs
Ndufa7	3.10349e-32	0.638193	0.664	0.16	3.07276e-28	CtrlVs8W	ILCs
Trbc2	3.65883e-32	0.706881	0.906	0.469	3.62261e-28	CtrlVs8W	ILCs
Xist	4.42183e-32	1.25887	0.366	0	4.37806e-28	CtrlVs8W	ILCs
Hmgn2	4.85834e-32	0.71212	0.57	0.104	4.81024e-28	CtrlVs8W	ILCs
Tspo	5.3964e-32	0.611717	0.727	0.198	5.34297e-28	CtrlVs8W	ILCs
Srgn	6.77365e-32	0.544675	0.975	0.618	6.70659e-28	CtrlVs8W	ILCs
Aes	1.20528e-31	0.574902	0.791	0.236	1.19335e-27	CtrlVs8W	ILCs
Mrps24	1.72699e-31	0.580174	0.523	0.076	1.70989e-27	CtrlVs8W	ILCs
H2afj	1.78675e-31	0.550205	0.833	0.281	1.76906e-27	CtrlVs8W	ILCs
Psme2	2.39319e-31	0.453766	0.756	0.201	2.36949e-27	CtrlVs8W	ILCs
Rpl21	2.76064e-31	0.547042	0.979	0.628	2.73331e-27	CtrlVs8W	ILCs
Ndufa1	4.50243e-31	0.56241	0.686	0.17	4.45786e-27	CtrlVs8W	ILCs
Sept1	5.15637e-31	0.553783	0.841	0.285	5.10532e-27	CtrlVs8W	ILCs
Tpst2	5.89099e-31	0.583573	0.669	0.163	5.83267e-27	CtrlVs8W	ILCs
mt-Co3	6.15388e-31	-0.518764	0.997	0.979	6.09296e-27	CtrlVs8W	ILCs
AY036118	1.47633e-30	0.844171	0.846	0.347	1.46171e-26	CtrlVs8W	ILCs
Sri	3.25271e-30	0.480799	0.625	0.135	3.2205e-26	CtrlVs8W	ILCs
Ltb	3.52466e-30	0.633506	0.807	0.292	3.48976e-26	CtrlVs8W	ILCs
Prelid1	4.18777e-30	0.591128	0.576	0.115	4.14631e-26	CtrlVs8W	ILCs
Pdia3	4.76049e-30	0.621444	0.714	0.201	4.71336e-26	CtrlVs8W	ILCs
Psmb10	5.74557e-30	0.657505	0.527	0.09	5.68869e-26	CtrlVs8W	ILCs
Ifitm10	8.06431e-30	0.71068	0.478	0.066	7.98447e-26	CtrlVs8W	ILCs
Mrpl33	1.30089e-29	0.580816	0.601	0.132	1.28801e-25	CtrlVs8W	ILCs
Nedd8	2.91312e-29	0.537335	0.556	0.108	2.88428e-25	CtrlVs8W	ILCs
Fam189b	3.28885e-29	0.723708	0.421	0.038	3.25629e-25	CtrlVs8W	ILCs
Shisa5	4.6419e-29	0.544663	0.958	0.576	4.59594e-25	CtrlVs8W	ILCs
Rpl10a	4.69623e-29	0.561972	0.952	0.552	4.64974e-25	CtrlVs8W	ILCs
Rps7	5.12165e-29	0.422774	0.993	0.885	5.07094e-25	CtrlVs8W	ILCs
Clta	6.0966e-29	0.549062	0.733	0.219	6.03625e-25	CtrlVs8W	ILCs
Pole4	6.51379e-29	0.628492	0.484	0.073	6.4493e-25	CtrlVs8W	ILCs
Tmed2	7.9441e-29	0.481146	0.605	0.135	7.86546e-25	CtrlVs8W	ILCs
Hspa4	8.55859e-29	0.486123	0.558	0.108	8.47386e-25	CtrlVs8W	ILCs
mt-Nd1	1.23504e-28	-0.704365	0.948	0.878	1.22282e-24	CtrlVs8W	ILCs
Dynll1	1.44522e-28	0.512867	0.604	0.139	1.43091e-24	CtrlVs8W	ILCs
Hopx	1.87324e-28	0.562556	0.565	0.115	1.85469e-24	CtrlVs8W	ILCs
Ndufs5	2.6641e-28	0.56729	0.461	0.062	2.63773e-24	CtrlVs8W	ILCs
Tsc22d4	3.86814e-28	0.499819	0.578	0.125	3.82985e-24	CtrlVs8W	ILCs
Itgb2	3.91913e-28	0.456524	0.767	0.236	3.88033e-24	CtrlVs8W	ILCs
Lsp1	6.61052e-28	0.526583	0.775	0.25	6.54507e-24	CtrlVs8W	ILCs
Ndufb4	9.27164e-28	0.614657	0.442	0.056	9.17985e-24	CtrlVs8W	ILCs
Sod1	9.44117e-28	-1.39962	0.196	0.451	9.3477e-24	CtrlVs8W	ILCs
Myl12a	1.13099e-27	0.510753	0.783	0.257	1.11979e-23	CtrlVs8W	ILCs
Pla2g16	1.34862e-27	0.527885	0.497	0.083	1.33527e-23	CtrlVs8W	ILCs
Pdcd5	1.38754e-27	0.519603	0.507	0.09	1.3738e-23	CtrlVs8W	ILCs
Rbx1	1.50108e-27	0.577114	0.477	0.076	1.48621e-23	CtrlVs8W	ILCs
Hspa8	2.15437e-27	0.504224	0.966	0.653	2.13305e-23	CtrlVs8W	ILCs
Timm13	2.16087e-27	0.546401	0.477	0.076	2.13947e-23	CtrlVs8W	ILCs
Ube2v1	2.25226e-27	0.649038	0.388	0.031	2.22996e-23	CtrlVs8W	ILCs
Rps21	2.57857e-27	-0.363012	0.996	0.983	2.55304e-23	CtrlVs8W	ILCs
Coro1a	2.75134e-27	0.526261	0.923	0.472	2.72411e-23	CtrlVs8W	ILCs
Cenpx	2.75974e-27	0.630156	0.416	0.045	2.73242e-23	CtrlVs8W	ILCs
Uqcr10	3.23602e-27	0.505741	0.604	0.146	3.20398e-23	CtrlVs8W	ILCs
Plekhj1	5.02703e-27	0.506983	0.519	0.097	4.97726e-23	CtrlVs8W	ILCs
Calm1	5.07026e-27	0.504292	0.946	0.469	5.02006e-23	CtrlVs8W	ILCs
mt-Nd2	5.33477e-27	-0.706015	0.941	0.872	5.28196e-23	CtrlVs8W	ILCs
Mif	5.84742e-27	0.515054	0.667	0.181	5.78953e-23	CtrlVs8W	ILCs
Lgals3	6.87857e-27	0.667529	0.588	0.149	6.81048e-23	CtrlVs8W	ILCs
Srp14	6.8976e-27	0.44245	0.642	0.163	6.82931e-23	CtrlVs8W	ILCs
Prr13	6.91434e-27	0.453432	0.736	0.226	6.84589e-23	CtrlVs8W	ILCs
Ccdc12	8.05995e-27	0.483802	0.529	0.104	7.98016e-23	CtrlVs8W	ILCs
Anapc11	8.29572e-27	0.584012	0.435	0.059	8.21359e-23	CtrlVs8W	ILCs
Rnaseh2c	9.10725e-27	0.569743	0.505	0.094	9.01709e-23	CtrlVs8W	ILCs
Rpl34	1.01481e-26	0.338815	1	0.917	1.00476e-22	CtrlVs8W	ILCs
Park7	1.1626e-26	0.518063	0.512	0.094	1.15109e-22	CtrlVs8W	ILCs
Psme1	1.34845e-26	0.476832	0.791	0.267	1.3351e-22	CtrlVs8W	ILCs
Cfl1	1.40044e-26	0.476821	0.971	0.615	1.38658e-22	CtrlVs8W	ILCs
Rhob	1.48574e-26	0.739287	0.665	0.222	1.47103e-22	CtrlVs8W	ILCs
Bloc1s1	2.02187e-26	0.562126	0.458	0.069	2.00186e-22	CtrlVs8W	ILCs
Ftl1	2.04449e-26	0.532787	0.963	0.569	2.02425e-22	CtrlVs8W	ILCs
Ssr4	2.19835e-26	0.562828	0.463	0.073	2.17658e-22	CtrlVs8W	ILCs
AI413582	4.09998e-26	0.630219	0.374	0.031	4.05939e-22	CtrlVs8W	ILCs
Cox7b	4.90339e-26	0.460475	0.675	0.191	4.85484e-22	CtrlVs8W	ILCs
Snu13	5.71722e-26	0.35631	0.63	0.163	5.66062e-22	CtrlVs8W	ILCs
Aup1	7.53474e-26	0.530625	0.558	0.125	7.46015e-22	CtrlVs8W	ILCs
Rpl36	9.38035e-26	0.338078	0.999	0.899	9.28748e-22	CtrlVs8W	ILCs
Srsf5	1.07575e-25	-0.788137	0.868	0.785	1.0651e-21	CtrlVs8W	ILCs
Atp5g1	1.12345e-25	0.475839	0.506	0.097	1.11233e-21	CtrlVs8W	ILCs
Gng10	1.18901e-25	0.618593	0.349	0.021	1.17724e-21	CtrlVs8W	ILCs
Ucp2	1.40361e-25	0.523726	0.826	0.316	1.38972e-21	CtrlVs8W	ILCs
Atp5o.1	1.44796e-25	0.453163	0.502	0.097	1.43363e-21	CtrlVs8W	ILCs
Kdm6b	1.46884e-25	-1.45597	0.201	0.441	1.4543e-21	CtrlVs8W	ILCs
Pnrc1	1.78681e-25	0.480465	0.983	0.639	1.76912e-21	CtrlVs8W	ILCs
Actr3	1.96045e-25	0.514719	0.826	0.309	1.94104e-21	CtrlVs8W	ILCs
Med28	2.03163e-25	0.369725	0.563	0.125	2.01151e-21	CtrlVs8W	ILCs
Il2rb	2.11691e-25	-0.67373	0.905	0.84	2.09596e-21	CtrlVs8W	ILCs
Tomm22	2.27745e-25	0.466109	0.539	0.118	2.2549e-21	CtrlVs8W	ILCs
Rpl5	2.4725e-25	-0.670686	0.914	0.833	2.44802e-21	CtrlVs8W	ILCs
Gm19585	3.04095e-25	0.469982	0.608	0.156	3.01085e-21	CtrlVs8W	ILCs
Psenen	3.1975e-25	0.438557	0.545	0.118	3.16584e-21	CtrlVs8W	ILCs
Lamtor4	3.28346e-25	0.454113	0.511	0.101	3.25096e-21	CtrlVs8W	ILCs
Spcs2	3.56965e-25	0.516716	0.499	0.097	3.53432e-21	CtrlVs8W	ILCs
Rhog	3.69775e-25	0.459926	0.439	0.066	3.66115e-21	CtrlVs8W	ILCs
Slc9a3r1	3.77694e-25	0.468012	0.614	0.16	3.73955e-21	CtrlVs8W	ILCs
Csnk2b	4.52583e-25	0.4349	0.542	0.118	4.48103e-21	CtrlVs8W	ILCs
Pglyrp1	5.31237e-25	0.529709	0.484	0.09	5.25978e-21	CtrlVs8W	ILCs
Ndufb10	5.47662e-25	0.441826	0.499	0.097	5.4224e-21	CtrlVs8W	ILCs
Ubac2	7.12481e-25	0.455082	0.529	0.118	7.05427e-21	CtrlVs8W	ILCs
Uqcc2	9.04466e-25	0.538017	0.392	0.045	8.95512e-21	CtrlVs8W	ILCs
Tbc1d10c	9.19018e-25	0.448367	0.524	0.115	9.0992e-21	CtrlVs8W	ILCs
Arpc3	9.26013e-25	0.416683	0.782	0.271	9.16846e-21	CtrlVs8W	ILCs
Rap1a	9.73466e-25	0.560532	0.442	0.073	9.63829e-21	CtrlVs8W	ILCs
Hnrnph1	9.916e-25	-1.1921	0.43	0.583	9.81783e-21	CtrlVs8W	ILCs
Taldo1	1.05836e-24	0.504639	0.468	0.083	1.04788e-20	CtrlVs8W	ILCs
Psmb9	1.16702e-24	0.453687	0.608	0.16	1.15546e-20	CtrlVs8W	ILCs
Ubl5	1.36038e-24	0.405388	0.821	0.292	1.34692e-20	CtrlVs8W	ILCs
Rpp21	1.60014e-24	0.465282	0.478	0.09	1.58429e-20	CtrlVs8W	ILCs
Tma7	1.71728e-24	0.419369	0.863	0.333	1.70028e-20	CtrlVs8W	ILCs
Cd8a	1.74974e-24	1.04615	0.427	0.08	1.73242e-20	CtrlVs8W	ILCs
Atox1	1.772e-24	0.410437	0.528	0.115	1.75446e-20	CtrlVs8W	ILCs
Mrps21	2.07444e-24	0.474205	0.557	0.132	2.05391e-20	CtrlVs8W	ILCs
Anp32a	2.25331e-24	0.455436	0.6	0.156	2.231e-20	CtrlVs8W	ILCs
Smdt1	2.83769e-24	0.350511	0.641	0.181	2.80959e-20	CtrlVs8W	ILCs
Trir	2.85059e-24	0.384171	0.562	0.132	2.82237e-20	CtrlVs8W	ILCs
Fkbp1a	2.9072e-24	0.452036	0.505	0.108	2.87842e-20	CtrlVs8W	ILCs
Arhgdia	3.96936e-24	0.358965	0.749	0.243	3.93006e-20	CtrlVs8W	ILCs
Tmem59	4.18939e-24	0.408203	0.545	0.125	4.14792e-20	CtrlVs8W	ILCs
mt-Nd3	4.95549e-24	-1.27443	0.127	0.361	4.90643e-20	CtrlVs8W	ILCs
Trgv2	5.38348e-24	0.809669	0.315	0.014	5.33019e-20	CtrlVs8W	ILCs
Hint1	6.19567e-24	0.424716	0.646	0.188	6.13434e-20	CtrlVs8W	ILCs
Ubxn1	7.66188e-24	0.431297	0.552	0.132	7.58603e-20	CtrlVs8W	ILCs
Erh	7.8443e-24	0.37467	0.511	0.111	7.76664e-20	CtrlVs8W	ILCs
Cd48	1.09336e-23	0.449071	0.472	0.09	1.08254e-19	CtrlVs8W	ILCs
Ptprc	1.42682e-23	-0.613252	0.907	0.816	1.41269e-19	CtrlVs8W	ILCs
Vps28	1.46293e-23	0.404973	0.591	0.153	1.44845e-19	CtrlVs8W	ILCs
Cebpb	1.53463e-23	0.49607	0.843	0.372	1.51944e-19	CtrlVs8W	ILCs
Mrpl18	1.80535e-23	0.499706	0.376	0.045	1.78747e-19	CtrlVs8W	ILCs
Ldha	1.81809e-23	0.456528	0.728	0.24	1.80009e-19	CtrlVs8W	ILCs
Bax	1.86868e-23	0.462683	0.468	0.09	1.85018e-19	CtrlVs8W	ILCs
Btg2	2.10251e-23	0.540071	0.89	0.458	2.08169e-19	CtrlVs8W	ILCs
Rtraf	2.24434e-23	0.464421	0.426	0.069	2.22212e-19	CtrlVs8W	ILCs
Emp3	2.29776e-23	0.499034	0.537	0.132	2.27501e-19	CtrlVs8W	ILCs
Gpi1	2.48976e-23	0.374632	0.582	0.153	2.46511e-19	CtrlVs8W	ILCs
Cox7a2	2.83859e-23	0.367829	0.791	0.274	2.81049e-19	CtrlVs8W	ILCs
Atp5c1	3.30583e-23	0.404206	0.61	0.17	3.2731e-19	CtrlVs8W	ILCs
Arf1	3.67618e-23	0.385238	0.647	0.188	3.63979e-19	CtrlVs8W	ILCs
Mrps14	3.85301e-23	0.519024	0.324	0.021	3.81486e-19	CtrlVs8W	ILCs
Ndufa11	4.01961e-23	0.350799	0.471	0.09	3.97982e-19	CtrlVs8W	ILCs
Ech1	4.12626e-23	0.582163	0.316	0.017	4.08541e-19	CtrlVs8W	ILCs
Manf	4.23243e-23	0.450439	0.461	0.09	4.19053e-19	CtrlVs8W	ILCs
Rpl24	4.32629e-23	0.452235	0.969	0.59	4.28346e-19	CtrlVs8W	ILCs
Smap1	9.81752e-23	0.448568	0.492	0.111	9.72033e-19	CtrlVs8W	ILCs
Rpl35	1.05354e-22	0.436974	0.995	0.722	1.04311e-18	CtrlVs8W	ILCs
Mdh2	1.19936e-22	0.498413	0.461	0.094	1.18749e-18	CtrlVs8W	ILCs
Pomp	1.20227e-22	0.341024	0.546	0.132	1.19037e-18	CtrlVs8W	ILCs
Ndufb3	1.29761e-22	0.422347	0.369	0.045	1.28477e-18	CtrlVs8W	ILCs
Klk8	1.33465e-22	0.557342	0.387	0.056	1.32144e-18	CtrlVs8W	ILCs
Cdk4	1.6367e-22	0.44783	0.399	0.062	1.6205e-18	CtrlVs8W	ILCs
Aurkaip1	1.74006e-22	0.404698	0.433	0.076	1.72283e-18	CtrlVs8W	ILCs
Hcst	1.76926e-22	0.415507	0.954	0.556	1.75174e-18	CtrlVs8W	ILCs
Ndufb8	2.51831e-22	0.400057	0.451	0.09	2.49338e-18	CtrlVs8W	ILCs
Eif3k	3.67895e-22	0.259049	0.694	0.212	3.64253e-18	CtrlVs8W	ILCs
Klf10	3.86027e-22	-1.25734	0.065	0.267	3.82205e-18	CtrlVs8W	ILCs
Higd1a	3.87365e-22	0.354898	0.533	0.132	3.8353e-18	CtrlVs8W	ILCs
Ppp1r11	5.61671e-22	0.519391	0.361	0.045	5.5611e-18	CtrlVs8W	ILCs
Zfp36	6.28779e-22	0.540708	0.854	0.417	6.22554e-18	CtrlVs8W	ILCs
Rer1	7.13421e-22	0.514998	0.374	0.052	7.06358e-18	CtrlVs8W	ILCs
S100a13	7.54511e-22	0.325027	0.646	0.194	7.47041e-18	CtrlVs8W	ILCs
2410015M20Rik	8.28543e-22	0.465069	0.367	0.049	8.2034e-18	CtrlVs8W	ILCs
Cd2	9.09674e-22	0.462583	0.443	0.09	9.00669e-18	CtrlVs8W	ILCs
Dusp1	9.56019e-22	0.506684	0.961	0.642	9.46555e-18	CtrlVs8W	ILCs
Sept6	1.04395e-21	0.372158	0.459	0.094	1.03361e-17	CtrlVs8W	ILCs
Atp6v1g1	1.07355e-21	0.3149	0.497	0.115	1.06292e-17	CtrlVs8W	ILCs
Tln1	1.11652e-21	0.404759	0.68	0.222	1.10546e-17	CtrlVs8W	ILCs
Snrpd2	1.244e-21	0.33201	0.498	0.115	1.23168e-17	CtrlVs8W	ILCs
Capns1	1.31674e-21	0.384754	0.55	0.146	1.3037e-17	CtrlVs8W	ILCs
Tmem256	1.33618e-21	0.55321	0.367	0.052	1.32295e-17	CtrlVs8W	ILCs
Dapk2	1.60463e-21	0.467898	0.357	0.045	1.58875e-17	CtrlVs8W	ILCs
Raly	1.64001e-21	0.389545	0.573	0.156	1.62378e-17	CtrlVs8W	ILCs
Cox5a	1.65559e-21	0.37212	0.758	0.271	1.6392e-17	CtrlVs8W	ILCs
Psma2	1.82087e-21	0.347193	0.558	0.149	1.80285e-17	CtrlVs8W	ILCs
Fam96a	2.01626e-21	0.472249	0.378	0.056	1.9963e-17	CtrlVs8W	ILCs
Txn2	2.07729e-21	0.45877	0.379	0.056	2.05673e-17	CtrlVs8W	ILCs
Tyrobp	2.8252e-21	0.830409	0.752	0.476	2.79723e-17	CtrlVs8W	ILCs
Hnrnpa0	3.05226e-21	-1.22198	0.319	0.5	3.02204e-17	CtrlVs8W	ILCs
Skp1a	3.12908e-21	0.520162	0.333	0.035	3.0981e-17	CtrlVs8W	ILCs
Cdc42se1	3.23652e-21	0.423036	0.439	0.09	3.20447e-17	CtrlVs8W	ILCs
Tigit	3.36287e-21	0.474994	0.493	0.118	3.32957e-17	CtrlVs8W	ILCs
Ndufa6	3.51086e-21	0.364363	0.746	0.267	3.4761e-17	CtrlVs8W	ILCs
Rabac1	3.84948e-21	0.300307	0.638	0.194	3.81137e-17	CtrlVs8W	ILCs
1110008P14Rik	3.92802e-21	0.448267	0.369	0.052	3.88913e-17	CtrlVs8W	ILCs
Efhd2	4.00359e-21	0.313023	0.833	0.333	3.96396e-17	CtrlVs8W	ILCs
Gmfg	4.23766e-21	0.275067	0.552	0.149	4.19571e-17	CtrlVs8W	ILCs
Pglyrp2	4.35145e-21	0.52269	0.339	0.038	4.30837e-17	CtrlVs8W	ILCs
Klra3	4.5426e-21	0.821077	0.268	0.007	4.49763e-17	CtrlVs8W	ILCs
Ccdc136	4.59252e-21	0.598106	0.349	0.045	4.54705e-17	CtrlVs8W	ILCs
Ccdc124	4.65063e-21	0.458414	0.365	0.052	4.60459e-17	CtrlVs8W	ILCs
Ap2m1	5.24604e-21	0.349817	0.458	0.097	5.19411e-17	CtrlVs8W	ILCs
Jun	5.31403e-21	0.592482	0.882	0.5	5.26142e-17	CtrlVs8W	ILCs
Gng2	5.34865e-21	0.395943	0.443	0.09	5.2957e-17	CtrlVs8W	ILCs
Cd247	5.91101e-21	0.516338	0.352	0.045	5.8525e-17	CtrlVs8W	ILCs
Ikzf3	6.23349e-21	0.427536	0.408	0.073	6.17178e-17	CtrlVs8W	ILCs
Cycs	6.42058e-21	0.41913	0.541	0.146	6.35702e-17	CtrlVs8W	ILCs
Ppp4c	7.42939e-21	0.350531	0.484	0.111	7.35584e-17	CtrlVs8W	ILCs
Zgpat	7.70524e-21	0.42769	0.43	0.087	7.62896e-17	CtrlVs8W	ILCs
Anxa6	7.83778e-21	0.287246	0.601	0.177	7.76018e-17	CtrlVs8W	ILCs
Psmb6	8.73746e-21	0.380405	0.446	0.094	8.65096e-17	CtrlVs8W	ILCs
Csk	8.97869e-21	0.27826	0.537	0.139	8.88981e-17	CtrlVs8W	ILCs
Sdf2l1	9.26835e-21	0.577781	0.337	0.042	9.1766e-17	CtrlVs8W	ILCs
Snrpd3	1.02028e-20	0.438422	0.391	0.066	1.01018e-16	CtrlVs8W	ILCs
Fkbp3	1.12544e-20	0.394233	0.444	0.094	1.11429e-16	CtrlVs8W	ILCs
Uqcrb	1.39706e-20	0.286792	0.605	0.181	1.38322e-16	CtrlVs8W	ILCs
Ndufs7	2.22953e-20	0.467998	0.396	0.073	2.20746e-16	CtrlVs8W	ILCs
Atf4	2.43112e-20	-0.962672	0.669	0.674	2.40705e-16	CtrlVs8W	ILCs
Ppdpf	2.60174e-20	0.426179	0.405	0.076	2.57598e-16	CtrlVs8W	ILCs
Trappc6b	2.71021e-20	0.450503	0.35	0.049	2.68338e-16	CtrlVs8W	ILCs
Oaz1	2.87358e-20	0.377928	0.988	0.722	2.84513e-16	CtrlVs8W	ILCs
Tbca	2.95201e-20	0.328681	0.656	0.208	2.92279e-16	CtrlVs8W	ILCs
Ndufb11	3.42667e-20	0.33057	0.706	0.243	3.39275e-16	CtrlVs8W	ILCs
1810041H14Rik	3.72911e-20	0.493251	0.348	0.049	3.69219e-16	CtrlVs8W	ILCs
Arpc5l	3.74502e-20	0.417831	0.404	0.076	3.70795e-16	CtrlVs8W	ILCs
Med30	3.84898e-20	0.505828	0.341	0.045	3.81087e-16	CtrlVs8W	ILCs
Ociad1	3.86824e-20	0.404816	0.413	0.083	3.82994e-16	CtrlVs8W	ILCs
Ssu72	3.88755e-20	0.465089	0.327	0.038	3.84907e-16	CtrlVs8W	ILCs
Dok2	4.81815e-20	0.376502	0.507	0.135	4.77045e-16	CtrlVs8W	ILCs
Ppm1g	4.92234e-20	0.484874	0.332	0.042	4.87361e-16	CtrlVs8W	ILCs
Supt4a	5.28231e-20	0.324553	0.518	0.135	5.23001e-16	CtrlVs8W	ILCs
Per1	5.40021e-20	-1.15114	0.396	0.538	5.34675e-16	CtrlVs8W	ILCs
Vti1b	5.52309e-20	0.351883	0.443	0.097	5.46841e-16	CtrlVs8W	ILCs
Idh3b	5.54097e-20	0.377164	0.333	0.042	5.48612e-16	CtrlVs8W	ILCs
Dnajc19	6.71609e-20	0.408091	0.34	0.045	6.6496e-16	CtrlVs8W	ILCs
Ctsa	6.76291e-20	0.35953	0.41	0.08	6.69596e-16	CtrlVs8W	ILCs
Mien1	6.87403e-20	0.408904	0.369	0.059	6.80597e-16	CtrlVs8W	ILCs
Rps27	7.12282e-20	-0.26951	1	0.976	7.0523e-16	CtrlVs8W	ILCs
Atp5h	7.58099e-20	0.334609	0.875	0.368	7.50594e-16	CtrlVs8W	ILCs
Sf3b6	7.70463e-20	0.265614	0.505	0.128	7.62835e-16	CtrlVs8W	ILCs
Rnaset2b	9.12785e-20	0.408537	0.524	0.146	9.03749e-16	CtrlVs8W	ILCs
Sytl3	1.00672e-19	0.306991	0.622	0.194	9.96751e-16	CtrlVs8W	ILCs
Rhoa	1.04011e-19	0.258387	0.782	0.285	1.02981e-15	CtrlVs8W	ILCs
Coa3	1.05319e-19	0.482902	0.301	0.028	1.04277e-15	CtrlVs8W	ILCs
Scamp3	1.07654e-19	0.443181	0.371	0.062	1.06588e-15	CtrlVs8W	ILCs
Dpm3	1.13157e-19	0.313517	0.59	0.174	1.12037e-15	CtrlVs8W	ILCs
Sumo1	1.16477e-19	0.313065	0.465	0.111	1.15324e-15	CtrlVs8W	ILCs
Eif5a	1.36971e-19	0.359508	0.843	0.354	1.35615e-15	CtrlVs8W	ILCs
Sdhb	1.79702e-19	0.424561	0.401	0.08	1.77923e-15	CtrlVs8W	ILCs
Klra7	1.81196e-19	0.836876	0.258	0.01	1.79402e-15	CtrlVs8W	ILCs
Ptpn6	1.82873e-19	0.432905	0.399	0.08	1.81063e-15	CtrlVs8W	ILCs
Selenoh	1.8447e-19	0.54214	0.302	0.031	1.82644e-15	CtrlVs8W	ILCs
Tmem14c	1.86303e-19	0.395563	0.339	0.049	1.84458e-15	CtrlVs8W	ILCs
Unc119	1.96317e-19	0.388193	0.348	0.052	1.94374e-15	CtrlVs8W	ILCs
Lcp2	2.11002e-19	0.411268	0.414	0.087	2.08913e-15	CtrlVs8W	ILCs
Cd27	2.22753e-19	0.538655	0.275	0.017	2.20548e-15	CtrlVs8W	ILCs
Ywhah	2.40669e-19	0.344653	0.514	0.139	2.38286e-15	CtrlVs8W	ILCs
Mob3a	3.34503e-19	0.489788	0.295	0.028	3.31191e-15	CtrlVs8W	ILCs
Ran	3.45699e-19	0.252276	0.603	0.188	3.42277e-15	CtrlVs8W	ILCs
Timm17b	3.49015e-19	0.481265	0.295	0.028	3.45559e-15	CtrlVs8W	ILCs
Nt5c	3.56791e-19	0.436738	0.328	0.045	3.53259e-15	CtrlVs8W	ILCs
Il2rg	3.87034e-19	0.317836	0.776	0.299	3.83203e-15	CtrlVs8W	ILCs
Rpl27	4.18443e-19	0.328698	0.995	0.774	4.14301e-15	CtrlVs8W	ILCs
Elf1	4.65663e-19	0.32951	0.703	0.247	4.61053e-15	CtrlVs8W	ILCs
Slamf7	4.78395e-19	0.49019	0.35	0.056	4.73659e-15	CtrlVs8W	ILCs
Sft2d1	4.88922e-19	0.467437	0.286	0.024	4.84082e-15	CtrlVs8W	ILCs
Rps12	4.93344e-19	-0.41369	0.987	0.941	4.8846e-15	CtrlVs8W	ILCs
Rab1b	5.16277e-19	0.359523	0.388	0.073	5.11166e-15	CtrlVs8W	ILCs
Cyc1	6.02827e-19	0.369744	0.342	0.052	5.96859e-15	CtrlVs8W	ILCs
Ostf1	6.19555e-19	0.265133	0.604	0.188	6.13421e-15	CtrlVs8W	ILCs
Sarnp	6.70098e-19	0.373741	0.387	0.076	6.63465e-15	CtrlVs8W	ILCs
BC031181	6.92815e-19	0.359887	0.488	0.128	6.85957e-15	CtrlVs8W	ILCs
Rps6ka1	7.83551e-19	0.305872	0.412	0.087	7.75794e-15	CtrlVs8W	ILCs
Krcc1	8.16001e-19	0.545826	0.26	0.014	8.07922e-15	CtrlVs8W	ILCs
Rnf167	8.91889e-19	0.379138	0.335	0.049	8.83059e-15	CtrlVs8W	ILCs
Card19	9.34237e-19	0.394582	0.362	0.062	9.24988e-15	CtrlVs8W	ILCs
Fkbp4	1.09591e-18	0.415608	0.366	0.066	1.08506e-14	CtrlVs8W	ILCs
Ddx5	1.15062e-18	-0.537071	0.946	0.861	1.13923e-14	CtrlVs8W	ILCs
Hspa5	1.28625e-18	-0.73258	0.82	0.743	1.27352e-14	CtrlVs8W	ILCs
Dad1	1.69435e-18	0.275529	0.651	0.222	1.67757e-14	CtrlVs8W	ILCs
Ndufv3	1.78791e-18	0.269613	0.569	0.174	1.77021e-14	CtrlVs8W	ILCs
Eif3i	1.8252e-18	0.298239	0.435	0.101	1.80713e-14	CtrlVs8W	ILCs
Scp2	1.83624e-18	0.273085	0.461	0.115	1.81806e-14	CtrlVs8W	ILCs
Ndufab1	2.12842e-18	0.474458	0.293	0.031	2.10735e-14	CtrlVs8W	ILCs
Borcs8	2.2512e-18	0.416069	0.335	0.052	2.22892e-14	CtrlVs8W	ILCs
Psmb1	2.30397e-18	0.27792	0.591	0.184	2.28116e-14	CtrlVs8W	ILCs
Gimap3	2.9314e-18	0.333169	0.808	0.333	2.90238e-14	CtrlVs8W	ILCs
Coro1b	2.99847e-18	0.369672	0.361	0.066	2.96879e-14	CtrlVs8W	ILCs
Hmgn1	3.13059e-18	0.289477	0.455	0.115	3.0996e-14	CtrlVs8W	ILCs
Rab5c	3.35611e-18	0.415637	0.371	0.073	3.32288e-14	CtrlVs8W	ILCs
Slc50a1	3.94064e-18	0.324342	0.416	0.094	3.90163e-14	CtrlVs8W	ILCs
Slc25a11	3.98748e-18	0.449811	0.284	0.028	3.948e-14	CtrlVs8W	ILCs
Ifnar2	4.87994e-18	0.380071	0.346	0.059	4.83163e-14	CtrlVs8W	ILCs
Bola3	5.0093e-18	0.346166	0.358	0.066	4.95971e-14	CtrlVs8W	ILCs
Tmem167	6.16304e-18	0.29719	0.441	0.108	6.10203e-14	CtrlVs8W	ILCs
Ccdc85b	6.22711e-18	0.435787	0.281	0.028	6.16546e-14	CtrlVs8W	ILCs
Prkca	6.61013e-18	0.378414	0.344	0.059	6.54469e-14	CtrlVs8W	ILCs
Zfp706	6.6789e-18	0.315755	0.544	0.163	6.61278e-14	CtrlVs8W	ILCs
Lsm7	7.52066e-18	0.368417	0.337	0.056	7.44621e-14	CtrlVs8W	ILCs
Cox14	8.75991e-18	0.288246	0.435	0.104	8.67318e-14	CtrlVs8W	ILCs
Socs1	9.77088e-18	0.435644	0.371	0.076	9.67415e-14	CtrlVs8W	ILCs
Spn	1.17648e-17	0.328704	0.403	0.09	1.16484e-13	CtrlVs8W	ILCs
Dynlrb1	1.19939e-17	0.274075	0.468	0.125	1.18752e-13	CtrlVs8W	ILCs
Arf6	1.22395e-17	0.255635	0.786	0.312	1.21184e-13	CtrlVs8W	ILCs
Svbp	1.33079e-17	0.397972	0.332	0.056	1.31761e-13	CtrlVs8W	ILCs
Psmb2	1.3831e-17	0.368534	0.359	0.069	1.3694e-13	CtrlVs8W	ILCs
Tesc	1.54531e-17	0.438714	0.311	0.045	1.53001e-13	CtrlVs8W	ILCs
Sec61g	1.61621e-17	0.302247	0.793	0.323	1.60021e-13	CtrlVs8W	ILCs
Ndufa12	1.73299e-17	0.375213	0.292	0.035	1.71584e-13	CtrlVs8W	ILCs
Emd	2.25265e-17	0.403519	0.332	0.056	2.23035e-13	CtrlVs8W	ILCs
Rnf19b	2.26654e-17	-1.30299	0.166	0.354	2.2441e-13	CtrlVs8W	ILCs
Cnbp	2.5623e-17	0.350255	0.877	0.42	2.53693e-13	CtrlVs8W	ILCs
Vps29	2.57308e-17	0.452067	0.267	0.024	2.54761e-13	CtrlVs8W	ILCs
Txn1	2.64086e-17	0.274858	0.608	0.205	2.61471e-13	CtrlVs8W	ILCs
Trdv4	2.74364e-17	0.658335	0.22	0.003	2.71648e-13	CtrlVs8W	ILCs
Cirbp	2.86718e-17	0.27402	0.529	0.163	2.8388e-13	CtrlVs8W	ILCs
Aip	2.92034e-17	0.424124	0.273	0.028	2.89143e-13	CtrlVs8W	ILCs
Stk17b	2.95585e-17	-0.836997	0.775	0.694	2.92658e-13	CtrlVs8W	ILCs
Arpp19	3.15779e-17	0.257595	0.641	0.219	3.12652e-13	CtrlVs8W	ILCs
Anp32b	3.25927e-17	0.263655	0.549	0.17	3.227e-13	CtrlVs8W	ILCs
Mrpl52	3.3666e-17	0.319767	0.633	0.226	3.33327e-13	CtrlVs8W	ILCs
Bhlhe40	3.75278e-17	-0.842118	0.775	0.712	3.71563e-13	CtrlVs8W	ILCs
Mlf2	3.84328e-17	0.291191	0.388	0.087	3.80523e-13	CtrlVs8W	ILCs
Ap2s1	4.01694e-17	0.443254	0.305	0.045	3.97718e-13	CtrlVs8W	ILCs
Ssr2	4.12056e-17	0.398666	0.285	0.035	4.07976e-13	CtrlVs8W	ILCs
Mrpl4	4.14087e-17	0.309169	0.314	0.049	4.09987e-13	CtrlVs8W	ILCs
Mrps16	4.2779e-17	0.354237	0.32	0.052	4.23555e-13	CtrlVs8W	ILCs
Wbp1	5.54075e-17	0.357531	0.314	0.049	5.4859e-13	CtrlVs8W	ILCs
Rab4b	7.88435e-17	0.475312	0.252	0.021	7.80629e-13	CtrlVs8W	ILCs
Smim19	7.90222e-17	0.392212	0.276	0.031	7.82398e-13	CtrlVs8W	ILCs
Cops6	1.22154e-16	0.399371	0.258	0.024	1.20945e-12	CtrlVs8W	ILCs
Aph1a	1.2877e-16	0.318921	0.358	0.073	1.27495e-12	CtrlVs8W	ILCs
Timm23	1.34762e-16	0.383001	0.294	0.042	1.33428e-12	CtrlVs8W	ILCs
Rnf166	1.48662e-16	0.273844	0.391	0.09	1.4719e-12	CtrlVs8W	ILCs
Tmem9b	1.49953e-16	0.365356	0.333	0.062	1.48468e-12	CtrlVs8W	ILCs
Ndufb2	1.5532e-16	0.322717	0.367	0.08	1.53783e-12	CtrlVs8W	ILCs
Tagln2	1.59369e-16	0.301556	0.68	0.257	1.57791e-12	CtrlVs8W	ILCs
Rheb	1.60618e-16	0.428321	0.278	0.035	1.59028e-12	CtrlVs8W	ILCs
Tnfrsf18	1.64083e-16	0.41919	0.324	0.059	1.62459e-12	CtrlVs8W	ILCs
Mrpl20	1.64698e-16	0.38266	0.299	0.045	1.63068e-12	CtrlVs8W	ILCs
Lamtor1	1.7198e-16	0.410837	0.248	0.021	1.70277e-12	CtrlVs8W	ILCs
H3f3a	1.74852e-16	0.332811	0.838	0.389	1.73121e-12	CtrlVs8W	ILCs
Fyb	1.7694e-16	0.297864	0.575	0.194	1.75188e-12	CtrlVs8W	ILCs
Apol7e	2.0467e-16	0.503986	0.241	0.017	2.02644e-12	CtrlVs8W	ILCs
Psmb5	2.0744e-16	0.277716	0.391	0.094	2.05386e-12	CtrlVs8W	ILCs
Nsa2	2.12397e-16	0.260408	0.644	0.229	2.10294e-12	CtrlVs8W	ILCs
Sash3	2.53856e-16	0.406224	0.302	0.049	2.51342e-12	CtrlVs8W	ILCs
Sla2	2.5473e-16	0.450242	0.225	0.01	2.52208e-12	CtrlVs8W	ILCs
Mrpl54	2.70311e-16	0.346514	0.312	0.052	2.67635e-12	CtrlVs8W	ILCs
Eif3m	2.72153e-16	0.2577	0.413	0.104	2.69459e-12	CtrlVs8W	ILCs
Mrps33	2.77275e-16	0.331659	0.325	0.059	2.7453e-12	CtrlVs8W	ILCs
Ccni	3.22223e-16	0.332619	0.303	0.049	3.19033e-12	CtrlVs8W	ILCs
Ndufs4	3.40044e-16	0.383538	0.268	0.031	3.36678e-12	CtrlVs8W	ILCs
Rnf181	3.61542e-16	0.413648	0.246	0.021	3.57963e-12	CtrlVs8W	ILCs
Naa38	3.78512e-16	0.400581	0.273	0.035	3.74765e-12	CtrlVs8W	ILCs
Cox16	3.86946e-16	0.317038	0.337	0.066	3.83115e-12	CtrlVs8W	ILCs
Pigx	4.19731e-16	0.451645	0.244	0.021	4.15575e-12	CtrlVs8W	ILCs
1810009A15Rik	4.27658e-16	0.424364	0.221	0.01	4.23424e-12	CtrlVs8W	ILCs
Rnasek	4.61294e-16	0.431399	0.221	0.01	4.56727e-12	CtrlVs8W	ILCs
Spint2	5.00248e-16	0.363968	0.307	0.052	4.95295e-12	CtrlVs8W	ILCs
Klrk1	5.27093e-16	0.298771	0.63	0.233	5.21875e-12	CtrlVs8W	ILCs
Ssbp4	5.47449e-16	0.358032	0.281	0.038	5.42029e-12	CtrlVs8W	ILCs
Vdac2	5.54383e-16	0.283317	0.373	0.087	5.48895e-12	CtrlVs8W	ILCs
Ccm2	5.65605e-16	0.319919	0.307	0.052	5.60006e-12	CtrlVs8W	ILCs
Frat2	6.2231e-16	0.366236	0.327	0.062	6.16149e-12	CtrlVs8W	ILCs
Ntan1	6.61819e-16	0.344027	0.4	0.101	6.55267e-12	CtrlVs8W	ILCs
Gemin7	8.10435e-16	0.352272	0.242	0.021	8.02412e-12	CtrlVs8W	ILCs
Rhof	8.22139e-16	0.435878	0.255	0.028	8.14e-12	CtrlVs8W	ILCs
Ubxn4	8.92058e-16	0.266364	0.378	0.09	8.83227e-12	CtrlVs8W	ILCs
Chmp2a	9.70244e-16	0.389133	0.315	0.059	9.60638e-12	CtrlVs8W	ILCs
Mrpl30	9.96184e-16	0.308595	0.359	0.08	9.86321e-12	CtrlVs8W	ILCs
Il10rb	1.00082e-15	0.368603	0.255	0.028	9.90916e-12	CtrlVs8W	ILCs
Mea1	1.04163e-15	0.300183	0.312	0.056	1.03132e-11	CtrlVs8W	ILCs
Wdr89	1.05847e-15	-0.870068	0.031	0.167	1.04799e-11	CtrlVs8W	ILCs
Lrrfip1	1.15777e-15	0.311976	0.39	0.097	1.14631e-11	CtrlVs8W	ILCs
Ndufv2	1.16159e-15	0.384381	0.247	0.024	1.15009e-11	CtrlVs8W	ILCs
Mrpl57	1.18457e-15	0.334113	0.359	0.083	1.17284e-11	CtrlVs8W	ILCs
Sptssa	1.19301e-15	0.376194	0.34	0.073	1.1812e-11	CtrlVs8W	ILCs
Lcp1	1.24141e-15	0.311582	0.838	0.385	1.22912e-11	CtrlVs8W	ILCs
Tcrg-C4	1.34726e-15	0.356976	0.348	0.076	1.33392e-11	CtrlVs8W	ILCs
Rpl12	1.36341e-15	0.355696	0.97	0.642	1.34992e-11	CtrlVs8W	ILCs
Mrpl58	1.36685e-15	0.319876	0.261	0.031	1.35332e-11	CtrlVs8W	ILCs
Dtx1	1.68289e-15	0.488129	0.264	0.035	1.66623e-11	CtrlVs8W	ILCs
Gpr132	1.87446e-15	-1.10942	0.367	0.483	1.8559e-11	CtrlVs8W	ILCs
Ufc1	1.89734e-15	0.317556	0.322	0.062	1.87855e-11	CtrlVs8W	ILCs
Pam16	1.89979e-15	0.40168	0.244	0.024	1.88098e-11	CtrlVs8W	ILCs
Mrps15	1.94301e-15	0.308436	0.314	0.059	1.92377e-11	CtrlVs8W	ILCs
Rpl6	2.00165e-15	0.30377	0.993	0.799	1.98183e-11	CtrlVs8W	ILCs
Tcrg-V1	2.02422e-15	0.591062	0.213	0.01	2.00418e-11	CtrlVs8W	ILCs
Znrd1	2.15697e-15	0.294618	0.32	0.062	2.13562e-11	CtrlVs8W	ILCs
Actn2	2.29539e-15	0.523146	0.242	0.024	2.27267e-11	CtrlVs8W	ILCs
Ptges3	2.69354e-15	0.272399	0.435	0.125	2.66688e-11	CtrlVs8W	ILCs
Gps2	2.6958e-15	0.407247	0.302	0.056	2.66911e-11	CtrlVs8W	ILCs
Sept7	2.83762e-15	0.320775	0.388	0.101	2.80953e-11	CtrlVs8W	ILCs
Aimp1	2.91344e-15	0.343458	0.278	0.042	2.88459e-11	CtrlVs8W	ILCs
Bcap31	2.96568e-15	0.285918	0.348	0.076	2.93632e-11	CtrlVs8W	ILCs
Mfsd10	3.22123e-15	0.440314	0.261	0.035	3.18934e-11	CtrlVs8W	ILCs
Ms4a4b	4.01849e-15	0.369823	0.485	0.167	3.9787e-11	CtrlVs8W	ILCs
Idnk	4.48141e-15	0.3242	0.329	0.069	4.43705e-11	CtrlVs8W	ILCs
Snf8	5.19977e-15	0.274192	0.323	0.066	5.1483e-11	CtrlVs8W	ILCs
Naa10	5.3498e-15	0.426331	0.23	0.021	5.29684e-11	CtrlVs8W	ILCs
Cxcr3	5.41284e-15	0.403735	0.246	0.028	5.35926e-11	CtrlVs8W	ILCs
Rcbtb2	5.54441e-15	0.523875	0.243	0.028	5.48952e-11	CtrlVs8W	ILCs
Acadl	5.56603e-15	0.436393	0.208	0.01	5.51093e-11	CtrlVs8W	ILCs
Cope	5.73374e-15	0.267047	0.365	0.087	5.67698e-11	CtrlVs8W	ILCs
Cfdp1	5.91509e-15	0.373078	0.231	0.021	5.85653e-11	CtrlVs8W	ILCs
Zmat5	6.03216e-15	0.42045	0.208	0.01	5.97244e-11	CtrlVs8W	ILCs
Selplg	6.11596e-15	0.273763	0.859	0.399	6.05541e-11	CtrlVs8W	ILCs
Lars2	6.56474e-15	0.652549	0.897	0.521	6.49974e-11	CtrlVs8W	ILCs
Lsm1	7.7576e-15	0.310346	0.23	0.021	7.6808e-11	CtrlVs8W	ILCs
Cdc42se2	8.81868e-15	0.257474	0.354	0.083	8.73138e-11	CtrlVs8W	ILCs
Ncr1	9.0207e-15	0.651156	0.366	0.104	8.9314e-11	CtrlVs8W	ILCs
[truncated: 4,785 more rows]
