# Supplementary material for: The T Cell Receptor Immune Repertoire Protects the Liver From Reconsitution
Source: Front Immunol. 2020 Dec 18;11:584979. doi: 10.3389/fimmu.2020.584979 (PMC7775400; doi:10.3389/fimmu.2020.584979)
Supplement: Supplementary file 9 [file Table_8.xlsx]

## Sheet: Sheet1
Cell barcode	nCount_RNA	nFeature_RNA	percent.mt	batch	Cluster	cell type	pseudotime	state	v_gene	d_gene	j_gene	c_gene	cdr3 sequence	reads	Clonotype_cdr3
AAACGGGTCTTGACGA-1	4358	1034	3.30427	ctrl	0	CD8	3.24556	2	TRBV12-2+TRBV13-2	TRBD2	TRBJ2-5	TRBC1	CASGDWGDDTQYF	3553	Clonotype959
AAAGATGGTAGCGTAG-1	3800	1069	3.13158	ctrl	0	CD8	3.32031	2	TRBV1	None	TRBJ1-4	TRBC1	CSAGSFSNERLFF	9595	Clonotype5050
AAAGATGTCAAGGCTT-1	3735	1106	2.32932	ctrl	0	CD4	3.45796	2	TRBV12-2+TRBV13-2	TRBD1	TRBJ1-1	TRBC1	CASGDAGGYTEVFF	732	Clonotype783
AAAGATGTCGAGCCCA-1	1199	558	5.67139	ctrl	0	CD4	3.16132	2	NA	NA	NA	NA	NA	NA	NA
AAAGCAAGTCTAGAGG-1	4263	1132	2.6038	ctrl	0	CD4	3.93234	2	TRBV20	TRBD1	TRBJ1-6	TRBC1	CGARDRVDSPLYF	6466	Clonotype4459
AAAGCAAGTGTTTGGT-1	3400	1027	2.29412	ctrl	0	CD4	3.23158	2	TRBV19	TRBD1	TRBJ2-5	TRBC1	CASSMGVQDTQYF	5668	Clonotype2583
AAAGTAGCAAAGTGCG-1	3153	926	2.79099	ctrl	0	CD4	3.13741	2	TRBV1	TRBD1	TRBJ2-1	TRBC1	CSAPGQNYAEQFF	14653	Clonotype5143
AAAGTAGCAAGCTGAG-1	4294	1230	2.60829	ctrl	0	CD4	3.58272	2	TRBV3	None	TRBJ2-3	TRBC1	CASSLARGAETLYF	11598	Clonotype2097
AAAGTAGCATGCATGT-1	4051	1188	2.1723	ctrl	0	CD4	3.18838	2	TRAV12D-2	None	TRAJ32	TRAC	CSEHYGGSGNKLIF	2302	Clonotype5294
AAAGTAGTCCGCGTTT-1	5101	1247	2.4309	ctrl	0	CD4	3.38942	2	TRBV5	TRBD1	TRBJ2-3	TRBC1	CASSQEGRGAETLYF	5698	Clonotype3131
AAAGTAGTCTGTCTCG-1	4546	1096	2.15574	ctrl	0	CD4	3.07782	2	TRBV5	TRBD2	TRBJ2-2	TRBC1	CASSQGLGDTGQLYF	4063	Clonotype3213
AAATGCCTCCTTGGTC-1	5181	1203	2.79869	ctrl	0	CD8	3.32788	2	NA	NA	NA	NA	NA	NA	NA
AAATGCCTCTTGCAAG-1	2618	1067	3.05577	ctrl	0	CD4	3.98039	2	TRBV2	TRBD2	TRBJ2-7	TRBC1	CASSQDPWDEQYF	3535	Clonotype3003
AACACGTAGACTGGGT-1	3297	1083	2.60843	ctrl	0	CD4	3.26437	2	TRBV1	TRBD1	TRBJ1-6	TRBC1	CSATGGSNSPLYF	4393	Clonotype5245
AACACGTGTGGCGAAT-1	3156	1021	2.37643	ctrl	0	CD4	3.13059	2	NA	NA	NA	NA	NA	NA	NA
AACACGTTCCGCGGTA-1	2622	838	4.53852	ctrl	0	CD4	2.81356	2	NA	NA	NA	NA	NA	NA	NA
AACCATGAGAGGTACC-1	3513	1055	2.19186	ctrl	0	CD4	3.36556	2	TRAV8D-1	None	TRAJ40	TRAC	CATLNTGNYKYVF	8408	Clonotype3922
AACCATGAGTACGTTC-1	4086	1105	2.37396	ctrl	0	CD8	3.35737	2	TRAV13-1	None	TRAJ26	TRAC	CAMEDNYAQGLTF	7618	Clonotype631
AACCATGAGTTAGCGG-1	1788	687	2.01342	ctrl	0	CD4	2.80986	2	TRBV1	None	TRBJ2-1	TRBC1	CSAGNGYAEQFF	2555	Clonotype5022
AACCATGCAGGTCGTC-1	4183	1158	1.55391	ctrl	0	CD4	4.00905	2	TRBV20	None	TRBJ1-4	TRBC1	CGARQISNERLFF	3569	Clonotype4531
AACCATGGTCCCTACT-1	5030	1246	2.34592	ctrl	0	CD4	3.37709	2	TRAV14D-3-DV8	None	TRAJ39	TRAC	CAASYNAGAKLTF	2961	Clonotype272
AACCATGTCCACGAAT-1	3186	1022	2.19711	ctrl	0	CD4	3.37407	2	TRAV13D-2	None	TRAJ38	TRAC	CAMINVGDNSKLIW	2090	Clonotype656
AACCATGTCCGCGTTT-1	5187	1272	1.8315	ctrl	0	CD4	3.37987	2	TRBV1	TRBD1	TRBJ2-5	TRBC1	CSASSSGTDTQYF	7794	Clonotype5232
AACCGCGTCTGACCTC-1	3309	1041	1.60169	ctrl	0	CD4	3.4096	2	TRBV13-2	TRBD1	TRBJ1-5	TRBC1	CASGARQGANQAPLF	4345	Clonotype750
AACGTTGCATTTGCCC-1	4513	1133	2.94704	ctrl	0	CD4	3.31585	2	TRBV1	TRBD1	TRBJ1-1	TRBC1	CSARGANTEVFF	8567	Clonotype5174
AACGTTGTCATCATTC-1	5078	1404	2.06774	ctrl	0	CD4	5.65152	2	TRBV1	None	TRBJ1-3	TRBC1	CSARVGNTLYF	4826	Clonotype5203
AACTCAGAGTAGATGT-1	4938	1289	2.36938	ctrl	0	CD4	3.37387	2	TRBV10	TRBD1	TRBJ1-3	TRBC1	CASSVQGSGNTLYF	2903	Clonotype3736
AACTCAGCACCACCAG-1	4769	1221	2.05494	ctrl	0	CD4	4.14892	2	TRBV19	TRBD1	TRBJ2-5	TRBC1	CASSAGTGQDTQYF	10256	Clonotype1348
AACTCAGTCAGGCAAG-1	4295	1190	2.91036	ctrl	0	CD4	3.35093	2	TRAV12D-2	None	TRAJ23	TRAC	CSEDYN*GKLIF	1722	Clonotype5290
AACTCAGTCGCCAGCA-1	4693	1293	2.68485	ctrl	0	CD8	4.42456	2	TRAV2	None	TRAJ18	TRAC	CIVTDRGSALGRLHF	1963	Clonotype4618
AACTCCCAGAGTGAGA-1	2947	873	1.83237	ctrl	0	CD4	3.05544	2	NA	NA	NA	NA	NA	NA	NA
AACTCCCCACAAGTAA-1	1227	505	4.40098	ctrl	0	CD4	2.97407	2	NA	NA	NA	NA	NA	NA	NA
AACTCTTAGATAGCAT-1	5153	1386	2.98855	ctrl	0	CD4	5.81062	2	TRBV14	TRBD1	TRBJ1-1	TRBC1	CASSRQVEVFF	4955	Clonotype3481
AACTCTTAGCAAATCA-1	5982	1599	2.54096	ctrl	0	CD4	5.98341	2	TRBV1	None	TRBJ2-5	TRBC1	CSVNQDTQYF	17515	Clonotype5476
AACTCTTCATACCATG-1	5031	1247	2.2262	ctrl	0	CD4	3.27024	2	TRAV9D-2	None	TRAJ43	TRAC	CAVSNNNNAPRF	2019	Clonotype4078
AACTTTCAGAGACGAA-1	5464	1398	1.72035	ctrl	0	CD4	5.4908	2	TRBV1	TRBD1	TRBJ1-6	TRBC1	CSAAGTGFPLYF	17626	Clonotype4683
AACTTTCAGATAGTCA-1	4639	1191	1.6814	ctrl	0	CD4	4.43416	2	NA	NA	NA	NA	NA	NA	NA
AACTTTCCACTTAACG-1	4162	1164	2.35464	ctrl	0	CD4	3.60851	2	TRBV31	None	TRBJ1-4	TRBC1	CAWSLRQSNERLFF	11071	Clonotype4271
AACTTTCCATCGACGC-1	4330	1207	3.62587	ctrl	0	CD4	4.08113	2	TRBV10	TRBD1	TRBJ2-5	TRBC1	CASRLQGAGDTQYF	12093	Clonotype1246
AACTTTCTCGCATGGC-1	2768	1117	2.74566	ctrl	0	CD4	4.37679	2	TRBV1	TRBD1	TRBJ1-1	TRBC1	CSDQGDTEVFF	26112	Clonotype5280
AAGACCTAGTGACTCT-1	3265	1077	2.45023	ctrl	0	CD4	3.41452	2	TRBV13-1	TRBD1	TRBJ1-1	TRBC1	CASSDQGGVFF	5798	Clonotype1508
AAGACCTGTGCGAAAC-1	4024	1099	2.85785	ctrl	0	CD4	3.21473	2	TRAV6-6	None	TRAJ7	TRAC	CALGEDYSNNRLTL	2427	Clonotype421
AAGACCTTCAAGATCC-1	4780	1369	1.50628	ctrl	0	CD4	5.98633	2	TRAV9-1	None	TRAJ43	TRAC	CAASRNNNNAPRF	3269	Clonotype250
AAGGAGCGTTAAAGTG-1	6053	1480	2.27986	ctrl	0	CD4	5.19302	2	TRBV17	TRBD2	TRBJ2-7	TRBC1	CASSRGDWGVEQYF	12518	Clonotype3421
AAGGCAGCACAGATTC-1	2745	847	2.14936	ctrl	0	CD8	3.17602	2	TRAV13-4-DV7	None	TRAJ26	TRAC	CAMERGNYAQGLTF	4160	Clonotype650
AAGGCAGCACATTTCT-1	1756	656	2.79043	ctrl	0	CD4	2.89739	2	TRBV20	TRBD1	TRBJ1-5	TRBC1	CGADRGNQAPLF	7811	Clonotype4407
AAGGCAGCACCTCGGA-1	3503	1061	2.62632	ctrl	0	CD8	4.60098	2	NA	NA	NA	NA	NA	NA	NA
AAGGTTCCAGTGGGAT-1	1971	768	2.08016	ctrl	0	CD4	3.13472	2	TRAV9-4	None	TRAJ48	TRAC	CAASIYGNEKITF	2530	Clonotype205
AAGGTTCTCATCTGCC-1	4399	1210	3.15981	ctrl	0	CD8	4.80717	2	TRBV1	None	TRBJ1-1	TRBC1	CSETASNTEVFF	3966	Clonotype5298
AAGTCTGTCCCTGACT-1	4194	1139	2.33667	ctrl	0	CD4	3.27502	2	TRBV1	TRBD1	TRBJ1-2	TRBC1	CSASGNSDYTF	10960	Clonotype5210
AATCCAGCACTTACGA-1	5142	1254	3.13108	ctrl	0	CD4	4.58656	2	TRBV14	None	TRBJ1-2	TRBC1	CASSFSGANSDYTF	7757	Clonotype1719
AATCGGTAGCCACCTG-1	4713	1172	2.29153	ctrl	0	CD4	3.44696	2	TRBV20	TRBD2	TRBJ2-7	TRBC1	CGARDLGASYEQYF	4855	Clonotype4447
AATCGGTTCGCCCTTA-1	4343	995	2.30256	ctrl	0	CD8	3.01017	2	TRBV5	None	TRBJ2-1	TRBC1	CASSQERYAEQFF	8986	Clonotype3169
ACACCAAAGCGATGAC-1	3255	1194	2.94931	ctrl	0	CD4	7.07612	2	TRBV5	TRBD1	TRBJ2-1	TRBC1	CASSQAGGFNYAEQFF	14970	Clonotype2904
ACACCAAGTGTTGGGA-1	2785	1016	2.11849	ctrl	0	CD4	3.47221	2	NA	NA	NA	NA	NA	NA	NA
ACACCCTAGGAGCGTT-1	2389	849	2.9301	ctrl	0	CD4	3.18716	2	TRBV1	TRBD2	TRBJ2-7	TRBC1	CSADSNWGGEEQYF	7652	Clonotype4886
ACACCGGCACTTACGA-1	2846	839	3.5137	ctrl	0	CD4	3.16569	2	TRBV10	None	TRBJ2-1	TRBC1	CASSISNYAEQFF	5939	Clonotype2010
ACACCGGGTTTAGGAA-1	3731	1050	1.74216	ctrl	0	CD4	3.22092	2	NA	NA	NA	NA	NA	NA	NA
ACACTGAAGAATTCCC-1	6734	1781	3.40065	ctrl	0	CD4	7.16927	1	TRBV1	TRBD2	TRBJ2-7	TRBC1	CSARTGGYEQYF	8990	Clonotype5198
ACACTGAAGCCAGGAT-1	2900	1008	2.06897	ctrl	0	CD4	3.37151	2	TRBV31	TRBD1	TRBJ2-7	TRBC1	CAWSLPGQYEQYF	3797	Clonotype4250
ACAGCCGCAGGGAGAG-1	4496	1062	2.95819	ctrl	0	CD8	3.09183	2	NA	NA	NA	NA	NA	NA	NA
ACAGCCGCATGCTAGT-1	2680	992	4.32836	ctrl	0	CD4	17.8294	3	NA	NA	NA	NA	NA	NA	NA
ACAGCTACAGCTGTGC-1	3983	1212	3.86643	ctrl	0	CD4	6.78032	2	TRBV1	None	TRBJ2-7	TRBC1	CSAPGDSYEQYF	6883	Clonotype5127
ACATACGGTATTCTCT-1	5182	1206	2.23852	ctrl	0	CD4	3.1525	2	TRBV5	TRBD1	TRBJ1-1	TRBC1	CASSQERGTEVFF	3957	Clonotype3166
ACATCAGAGTACGCCC-1	3285	1005	1.67428	ctrl	0	CD4	3.18852	2	TRBV10	None	TRBJ1-6	TRBC1	CASSFSYNSPLYF	1385	Clonotype1729
ACATCAGGTACATCCA-1	5114	1311	2.05319	ctrl	0	CD4	3.39131	2	TRBV1	None	TRBJ1-1	TRBC1	CSADHRDTEVFF	3332	Clonotype4752
ACATGGTCAAGTTCTG-1	1873	702	3.36359	ctrl	0	CD4	2.85676	2	TRBV20	TRBD1	TRBJ2-7	TRBC1	CGALGQSSYEQYF	2620	Clonotype4422
ACATGGTCACCCATTC-1	5719	1474	2.48295	ctrl	0	CD4	7.68772	2	TRBV1	TRBD2	TRBJ2-7	TRBC1	CSADPDWGYEQYF	11453	Clonotype4800
ACATGGTCATCGTCGG-1	5765	1461	3.24371	ctrl	0	CD8	6.47742	2	NA	NA	NA	NA	NA	NA	NA
ACATGGTCATGTCTCC-1	3188	1034	2.63488	ctrl	0	CD4	3.31973	2	TRBV1	TRBD2	TRBJ2-7	TRBC1	CSADGGLEQYF	4538	Clonotype4733
ACCAGTAAGACAAGCC-1	3211	963	2.11772	ctrl	0	CD4	3.18718	2	TRBV1	TRBD2	TRBJ2-4	TRBC1	CSGDWDQNTLYF	10167	Clonotype5321
ACCAGTACACGTCTCT-1	4912	1467	1.77117	ctrl	0	CD4	5.97731	2	TRBV5	None	TRBJ2-2	TRBC1	CASSQDGFAGQLYF	3324	Clonotype2940
ACCGTAATCGGATGGA-1	3237	877	3.61446	ctrl	0	CD4	2.98084	2	TRBV1	TRBD1	TRBJ1-1	TRBC1	CSAGHRGTEVFF	7183	Clonotype5014
ACGAGCCAGGTGGGTT-1	3703	1166	2.21442	ctrl	0	CD4	4.7921	2	TRBV31	TRBD2	TRBJ2-4	TRBC1	CAWSLGTGGNTLYF	6259	Clonotype4226
ACGAGCCAGTAACCCT-1	2967	1143	1.95484	ctrl	0	CD4	7.08389	2	TRBV10	TRBD2	TRBJ2-4	TRBC1	CASSWGAYSQNTLYF	4102	Clonotype3762
ACGAGCCCAAGTAGTA-1	3707	1038	1.75344	ctrl	0	CD4	3.16633	2	TRBV30	None	TRBJ2-3	TRBC1	CSSRPQTSAETLYF	6027	Clonotype5440
ACGAGCCGTGCGATAG-1	4846	1181	2.02229	ctrl	0	CD4	3.2563	2	TRBV2	None	TRBJ2-7	TRBC1	CASSQEPRPYEQYF	5725	Clonotype3156
ACGAGGAGTCAAAGAT-1	5545	1408	2.03787	ctrl	0	CD8	5.81449	2	TRBV14	TRBD1	TRBJ1-6	TRBC1	CASSPGQYNSPLYF	9875	Clonotype2716
ACGAGGAGTCCAACTA-1	4164	1130	2.64169	ctrl	0	CD4	4.49612	2	TRAV15-2-DV6-2	None	TRAJ49	TRAC	CALSEPSNTGYQNFYF	1443	Clonotype566
ACGAGGAGTTACGCGC-1	4155	1029	3.10469	ctrl	0	CD4	3.12567	2	TRBV5	TRBD1	TRBJ2-7	TRBC1	CASSPSGTKTYEQYF	2378	Clonotype2857
ACGAGGATCTGCGGCA-1	4191	1080	2.64853	ctrl	0	CD4	3.37072	2	TRAV7-5	None	TRAJ28	TRAC	CAVSPLPGTGSNRLTF	2935	Clonotype4083
ACGATACAGATAGCAT-1	4655	1258	1.65414	ctrl	0	CD4	4.14662	2	TRBV1	TRBD2	TRBJ2-1	TRBC1	CSAGDWGDTEQFF	8085	Clonotype4985
ACGATACAGTTACGGG-1	3013	877	2.65516	ctrl	0	CD4	2.87453	2	NA	NA	NA	NA	NA	NA	NA
ACGATACGTTTCGCTC-1	3646	1119	3.62041	ctrl	0	CD4	5.4908	2	TRAV12-3	None	TRAJ40	TRAC	CALKEGGGNYKYVF	1043	Clonotype452
ACGATGTAGATCCGAG-1	4862	1157	2.34471	ctrl	0	CD4	3.26208	2	TRBV20	TRBD1	TRBJ1-6	TRBC1	CGAREEGAYNSPLYF	5681	Clonotype4475
ACGATGTCATGCTAGT-1	2955	927	4.2978	ctrl	0	CD4	3.15909	2	TRBV1	None	TRBJ1-3	TRBC1	CRQGFSGNTLYF	7026	Clonotype4658
ACGATGTGTCCCTACT-1	5387	1355	2.09764	ctrl	0	CD8	5.35804	2	TRBV5	None	TRBJ1-1	TRBC1	CASSQDTEVFF	2822	Clonotype3057
ACGCAGCAGGATGTAT-1	4801	1107	2.24953	ctrl	0	CD4	3.20062	2	TRAV8D-2	None	TRAJ37	TRAC	CATVITGNTGKLIF	1194	Clonotype3931
ACGCAGCCACGTTGGC-1	3783	1070	2.53767	ctrl	0	CD8	3.90536	2	NA	NA	NA	NA	NA	NA	NA
ACGCAGCTCCTTCAAT-1	5083	1254	1.61322	ctrl	0	CD4	4.72591	2	TRBV10	TRBD1	TRBJ1-6	TRBC1	CASSYTGAYNSPLYF	12211	Clonotype3834
ACGCCGAAGTGTCCCG-1	4500	1125	2.66667	ctrl	0	CD4	3.22421	2	NA	NA	NA	NA	NA	NA	NA
ACGCCGAGTATGAAAC-1	3629	1182	2.3698	ctrl	0	γδ T	6.49214	2	NA	NA	NA	NA	NA	NA	NA
ACGGAGAAGCCATCGC-1	2443	852	2.61973	ctrl	0	CD4	3.03159	2	TRBV1	TRBD2	TRBJ2-4	TRBC1	CSADGGGRNTLYF	7819	Clonotype4731
ACGGAGAAGGCGACAT-1	2035	893	2.2113	ctrl	0	CD4	3.57224	2	TRBV5	TRBD1	TRBJ1-6	TRBC1	CASSQDRENSPLYF	2926	Clonotype3020
ACGGAGAGTGATGTCT-1	5063	1326	3.75272	ctrl	0	CD8	6.30933	2	TRBV1	TRBD1	TRBJ1-4	TRBC1	CSVGHHSNERLFF	9701	Clonotype5471
ACGGGCTGTAACGCGA-1	3740	985	2.21925	ctrl	0	CD4	3.14364	2	TRBV20	None	TRBJ2-4	TRBC1	CGARSSQNTLYF	1999	Clonotype4539
ACGTCAAAGACAGGCT-1	4555	1142	2.01976	ctrl	0	CD4	3.31296	2	NA	NA	NA	NA	NA	NA	NA
ACTATCTCACAAGTAA-1	7558	1800	2.27573	ctrl	0	CD4	7.14699	2	TRBV2	TRBD1	TRBJ1-3	TRBC1	CASSQDRDSGNTLYF	2923	Clonotype3017
ACTATCTGTGGACGAT-1	4468	1138	2.37243	ctrl	0	CD8	3.3668	2	NA	NA	NA	NA	NA	NA	NA
ACTATCTTCCTTTCGG-1	4815	1224	2.32606	ctrl	0	CD4	3.37683	2	TRBV1	TRBD1	TRBJ2-7	TRBC1	CSAGDREGQYF	16525	Clonotype4979
ACTGAACAGATCGATA-1	3246	999	3.41959	ctrl	0	CD4	3.13728	2	NA	NA	NA	NA	NA	NA	NA
ACTGAACCACCGATAT-1	4076	1191	4.24436	ctrl	0	CD8	5.40868	2	TRBV19	TRBD2	TRBJ2-5	TRBC1	CASSPDWGNQDTQYF	7250	Clonotype2643
ACTGAGTAGACTCGGA-1	3049	849	1.90226	ctrl	0	CD8	3.11826	2	NA	NA	NA	NA	NA	NA	NA
ACTGAGTAGGTCATCT-1	3634	1058	2.55916	ctrl	0	CD4	3.2844	2	TRBV20	TRBD2	TRBJ2-3	TRBC1	CGARDWGSAETLYF	8175	Clonotype4471
ACTGAGTGTCTTGATG-1	4583	1134	1.92014	ctrl	0	CD4	3.20068	2	TRBV5	TRBD1	TRBJ2-7	TRBC1	CASSQDRGNEQYF	3767	Clonotype3032
ACTGATGGTTCAACCA-1	4065	1162	2.38622	ctrl	0	CD4	3.62187	2	TRBV1	None	TRBJ2-3	TRBC1	CSARGGAETLYF	9450	Clonotype5176
ACTGCTCAGAGACTTA-1	4753	1325	2.12497	ctrl	0	CD4	4.27132	2	TRBV23	TRBD1	TRBJ2-7	TRBC1	CASRGTSYEQYF	7359	Clonotype1234
ACTGCTCAGGGTGTGT-1	2926	900	1.91388	ctrl	0	CD4	2.97806	2	TRBV5	TRBD1	TRBJ1-5	TRBC1	CASSQGTNNNQAPLF	1510	Clonotype3267
ACTGCTCTCGGCGGTT-1	5031	1473	2.44484	ctrl	0	CD4	7.51049	2	TRBV1	TRBD2	TRBJ2-4	TRBC1	CSADWGGSQNTLYF	2487	Clonotype4912
ACTGTCCGTGACGCCT-1	1523	840	2.42942	ctrl	0	CD8	16.7377	3	TRBV29	None	TRBJ2-3	TRBC1	CASSLRETLYF	6119	Clonotype2399
ACTGTCCGTTCAGTAC-1	5180	1333	2.91506	ctrl	0	CD4	4.14152	2	TRAV16N	None	TRAJ45	TRAC	CAMREEGTGGADRLTF	1848	Clonotype667
ACTTACTAGCAGATCG-1	4501	1104	2.4439	ctrl	0	CD4	3.22993	2	TRBV17	TRBD1	TRBJ2-7	TRBC1	CASSRGTGDYEQYF	4340	Clonotype3441
ACTTACTTCCTGTAGA-1	5051	1217	1.86102	ctrl	0	CD8	3.42061	2	TRBV1	TRBD2	TRBJ2-4	TRBC1	CSARLGQNTLYF	2369	Clonotype5185
ACTTGTTTCTTCCTTC-1	4079	1160	2.81932	ctrl	0	CD4	4.44975	2	TRAV7-4	None	TRAJ31	TRAC	CAASGDNNNRIFF	6738	Clonotype186
ACTTTCAAGGGATGGG-1	3830	1030	2.7154	ctrl	0	CD4	3.16167	2	TRBV10	TRBD2	TRBJ2-1	TRBC1	CASSVWDYNYAEQFF	2595	Clonotype3744
ACTTTCAAGGTGATAT-1	3747	1189	3.41607	ctrl	0	CD8	5.32469	2	TRBV19	TRBD1	TRBJ1-4	TRBC1	CASSIAGGANERLFF	4400	Clonotype1886
ACTTTCACACCAGGCT-1	4491	1188	3.98575	ctrl	0	CD8	4.0565	2	TRBV31	TRBD1	TRBJ1-4	TRBC1	CAWRQANERLFF	6948	Clonotype4161
ACTTTCAGTTCTCATT-1	4037	1122	2.22938	ctrl	0	CD4	3.51033	2	TRBV1	TRBD2	TRBJ2-5	TRBC1	CSARGLGEDTQYF	11978	Clonotype5178
ACTTTCATCGGTGTTA-1	3657	1134	2.24228	ctrl	0	CD4	3.41926	2	TRBV1	TRBD2	TRBJ2-2	TRBC1	CRRDWGDTGQLYF	7482	Clonotype4661
AGAATAGCACCCTATC-1	3553	1547	5.88235	ctrl	0	CD8	2.09893	1	TRAV13N-3	None	TRAJ30	TRAC	CAMERDDTNAYKVIF	5504	Clonotype645
AGAATAGCACCTATCC-1	2910	991	2.30241	ctrl	0	CD4	3.29814	2	TRBV5	TRBD1	TRBJ2-1	TRBC1	CASSPPGQTYAEQFF	5905	Clonotype2788
AGAATAGGTCAACATC-1	4519	1257	3.56274	ctrl	0	CD8	4.73204	2	TRAV15D-1-DV6D-1	None	TRAJ22	TRAC	CALWEPASSGSWQLIF	2385	Clonotype623
AGACGTTAGAAGGGTA-1	3043	968	2.2675	ctrl	0	CD4	3.31301	2	TRBV20	TRBD1	TRBJ2-2	TRBC1	CGARDRGIANTGQLYF	2536	Clonotype4455
AGACGTTAGAGACTAT-1	4563	1183	2.34495	ctrl	0	CD4	3.34936	2	TRBV2	TRBD1	TRBJ1-1	TRBC1	CASSQPGQGAKVFF	1462	Clonotype3292
AGACGTTCACACGCTG-1	3496	1129	3.00343	ctrl	0	CD4	3.40362	2	TRBV1	None	TRBJ1-4	TRBC1	CSAGVSNERLFF	5256	Clonotype5079
AGACGTTCACTCAGGC-1	5096	1365	1.62873	ctrl	0	CD4	4.74438	2	TRBV10	TRBD1	TRBJ2-5	TRBC1	CASSDRGQDTQYF	8792	Clonotype1524
AGACGTTGTAGCGCTC-1	3649	1035	2.95971	ctrl	0	CD8	3.44371	2	TRBV12-2+TRBV13-2	TRBD1	TRBJ2-7	TRBC1	CASGDARGREQYF	2236	Clonotype815
AGAGCGACACAGTCGC-1	5605	1447	2.76539	ctrl	0	CD4	5.81374	2	TRBV29	TRBD1	TRBJ1-3	TRBC1	CASSPQQGYSGNTLYF	17828	Clonotype2803
AGAGCGATCAGTTTGG-1	3067	931	1.72807	ctrl	0	CD4	3.17717	2	TRBV19	TRBD1	TRBJ1-1	TRBC1	CASSMRGTEVFF	5916	Clonotype2590
AGAGCTTAGGCGACAT-1	4186	1115	2.89059	ctrl	0	CD8	3.44221	2	NA	NA	NA	NA	NA	NA	NA
AGAGCTTGTATATCCG-1	7587	1872	2.53064	ctrl	0	CD4	6.79149	2	TRBV31	TRBD1	TRBJ1-1	TRBC1	CAGDRGPPEVFF	11888	Clonotype309
AGAGCTTGTGGTACAG-1	4348	1088	3.26587	ctrl	0	CD8	3.33164	2	NA	NA	NA	NA	NA	NA	NA
AGAGCTTTCTATGTGG-1	4879	1093	2.72597	ctrl	0	CD8	2.97082	2	TRBV5	TRBD1	TRBJ2-2	TRBC1	CASSQEQANTGQLYF	1393	Clonotype3157
AGAGTGGAGATCACGG-1	3856	1011	2.54149	ctrl	0	CD8	4.78807	2	TRAV14D-3-DV8	None	TRAJ7	TRAC	CAASPDYSNNRLTL	4250	Clonotype241
AGAGTGGAGCAATATG-1	3417	885	3.86304	ctrl	0	CD8	3.06073	2	NA	NA	NA	NA	NA	NA	NA
AGAGTGGAGCTCCTCT-1	3234	860	2.62832	ctrl	0	CD8	3.04689	2	NA	NA	NA	NA	NA	NA	NA
AGAGTGGAGTCAATAG-1	2948	863	4.54545	ctrl	0	CD8	3.05744	2	NA	NA	NA	NA	NA	NA	NA
AGAGTGGAGTCCTCCT-1	1280	519	3.35938	ctrl	0	CD8	2.68853	2	NA	NA	NA	NA	NA	NA	NA
AGATCTGCACAAGACG-1	4503	1205	2.86476	ctrl	0	CD4	3.36703	2	TRBV31	TRBD1	TRBJ2-7	TRBC1	CAWSRTGGYEQYF	4473	Clonotype4374
AGATCTGCACATCCAA-1	4360	1034	1.62844	ctrl	0	CD4	3.20088	2	TRAV4-3	None	TRAJ45	TRAC	CAADETGGADRLTF	3895	Clonotype15
AGATCTGCATGCTGGC-1	5257	1413	2.58703	ctrl	0	CD4	5.33547	2	TRBV1	TRBD1	TRBJ1-1	TRBC1	CSAEGATEVFF	15525	Clonotype4927
AGATCTGGTCGCTTTC-1	3787	1055	2.21811	ctrl	0	CD4	3.42349	2	TRBV1	None	TRBJ1-4	TRBC1	CSAGGSSNERLFF	10853	Clonotype5006
AGATTGCCACACAGAG-1	5334	1282	3.24334	ctrl	0	CD4	4.43717	2	TRAV9-1	None	TRAJ48	TRAC	CAVSEDYGNEKITF	1064	Clonotype4036
AGATTGCCAGACAAGC-1	4324	1052	2.70583	ctrl	0	CD4	3.2499	2	TRAV13-1	None	TRAJ37	TRAC	CAMPGNTRKLIF	1455	Clonotype659
AGATTGCCAGCGTTCG-1	3884	1147	3.4758	ctrl	0	CD4	3.31185	2	NA	NA	NA	NA	NA	NA	NA
AGATTGCGTGCCTTGG-1	4713	1113	2.88564	ctrl	0	CD8	3.15888	2	NA	NA	NA	NA	NA	NA	NA
AGATTGCGTTGAACTC-1	4827	1181	4.4334	ctrl	0	CD8	3.60521	2	TRBV10	None	TRBJ2-4	TRBC1	CASRYQNTLYF	6324	Clonotype1317
AGATTGCTCTTGACGA-1	2275	966	3.2967	ctrl	0	CD4	3.41206	2	TRBV5	TRBD2	TRBJ2-7	TRBC1	CASSQEGTGTYEQYF	5210	Clonotype3140
AGCAGCCGTTAAGTAG-1	4495	1322	2.98109	ctrl	0	CD4	4.57902	2	TRBV1	TRBD2	TRBJ2-2	TRBC1	CSADRDWGNTGQLYF	4751	Clonotype4840
AGCAGCCGTTGGACCC-1	2143	845	2.9398	ctrl	0	CD4	3.22182	2	NA	NA	NA	NA	NA	NA	NA
AGCATACAGTACTTGC-1	3520	1148	2.10227	ctrl	0	CD4	3.42612	2	TRBV31	TRBD2	TRBJ2-1	TRBC1	CAWRDWGGDAEQFF	11790	Clonotype4148
AGCATACCATGGAATA-1	5871	1494	2.36757	ctrl	0	CD4	5.81665	2	TRBV2	TRBD1	TRBJ1-5	TRBC1	CASSQGQGQAPLF	850	Clonotype3233
AGCATACGTCTCTTAT-1	5717	1298	2.99108	ctrl	0	CD4	3.24201	2	TRBV1	TRBD1	TRBJ1-1	TRBC1	CSAGTTNTEVFF	8169	Clonotype5072
AGCCTAAAGGGAAACA-1	5649	1456	2.67304	ctrl	0	CD4	5.50193	2	TRBV1	TRBD2	TRBJ2-4	TRBC1	CSPGGAQNTLYF	12614	Clonotype5404
AGCCTAACACTTCTGC-1	2581	771	2.13096	ctrl	0	CD4	2.72624	2	TRBV1	TRBD1	TRBJ1-2	TRBC1	CSADGRGDSDYTF	1212	Clonotype4744
AGCCTAAGTGTCCTCT-1	3314	955	3.04768	ctrl	0	CD4	3.18948	2	NA	NA	NA	NA	NA	NA	NA
AGCCTAAGTTGGTTTG-1	4538	1188	2.09343	ctrl	0	CD4	3.39265	2	TRBV20	TRBD1	TRBJ2-2	TRBC1	CGATQGANTGQLYF	7072	Clonotype4582
AGCCTAATCCATGAGT-1	4921	1389	2.43853	ctrl	0	CD4	6.14252	2	TRBV20	None	TRBJ1-1	TRBC1	CGARDRTNTEVFF	2147	Clonotype4458
AGCGGTCCAGGCGATA-1	5431	1424	2.63303	ctrl	0	CD4	4.41489	2	TRBV1	TRBD1	TRBJ2-4	TRBC1	CSADGTSQNTLYF	867	Clonotype4749
AGCGGTCGTCTTGTCC-1	1601	635	2.93567	ctrl	0	CD4	2.89491	2	NA	NA	NA	NA	NA	NA	NA
AGCGGTCTCTACTCAT-1	3398	1014	2.79576	ctrl	0	CD8	3.41856	2	TRBV17	None	TRBJ2-3	TRBC1	CASSSQSGSAETLYF	9866	Clonotype3638
AGCGTATAGCCGGTAA-1	4897	1199	2.69553	ctrl	0	CD4	3.25283	2	TRAV14D-3-DV8	None	TRAJ44	TRAC	CAASWNGSGGKLTL	982	Clonotype271
AGCGTATCAGCCAGAA-1	4007	1072	3.09458	ctrl	0	CD4	3.24448	2	TRAV6D-7	None	TRAJ56	TRAC	CALSSMATGGNNKLTF	6735	Clonotype596
AGCGTATGTCCGTGAC-1	4724	1157	1.56647	ctrl	0	CD4	3.36014	2	TRBV1	TRBD1	TRBJ2-1	TRBC1	CSAGQGPNYAEQFF	3755	Clonotype5035
AGCGTATGTCTTGATG-1	5617	1381	2.54584	ctrl	0	CD8	4.88846	2	TRBV10	TRBD2	TRBJ2-7	TRBC1	CASSFGTGGYEQYF	4287	Clonotype1670
AGCGTATTCAAGATCC-1	3932	1284	2.5178	ctrl	0	CD4	4.94549	2	TRAV6-5	None	TRAJ17	TRAC	CALGGNSAGNKLTF	12596	Clonotype431
AGCGTATTCCGCAGTG-1	4144	1105	3.40251	ctrl	0	CD8	3.33239	2	TRBV10	TRBD2	TRBJ2-3	TRBC1	CASSSLLGVGAETLYF	3659	Clonotype3616
AGCGTCGAGCTGCAAG-1	2392	739	1.04515	ctrl	0	CD4	2.84575	2	NA	NA	NA	NA	NA	NA	NA
AGCGTCGCACAGACAG-1	3246	938	1.94085	ctrl	0	CD4	2.92318	2	TRBV31	TRBD1	TRBJ1-3	TRBC1	CACQGSGNTLYF	2810	Clonotype295
AGCGTCGCATTCCTGC-1	2624	760	0.990854	ctrl	0	CD4	2.95029	2	NA	NA	NA	NA	NA	NA	NA
AGCGTCGTCCTGCTTG-1	2084	691	1.53551	ctrl	0	CD8	2.9501	2	NA	NA	NA	NA	NA	NA	NA
AGCTCTCCAATGTAAG-1	4505	1262	2.35294	ctrl	0	CD4	3.38126	2	TRBV20	TRBD1	TRBJ1-4	TRBC1	CGARQGTNERLFF	4083	Clonotype4529
AGCTCTCCATCCAACA-1	4068	1386	3.09735	ctrl	0	CD4	7.76617	2	TRAV14N-3	None	TRAJ21	TRAC	CAARVSNYNVLYF	1540	Clonotype135
AGCTTGAAGTGGGATC-1	2961	1055	2.73556	ctrl	0	CD4	3.33539	2	TRBV10	TRBD1	TRBJ1-1	TRBC1	CASSWTGGTEVFF	8830	Clonotype3783
AGCTTGAAGTGGTAGC-1	1765	635	2.94618	ctrl	0	CD4	2.71452	2	TRAV12-2	None	TRAJ57	TRAC	CALKGGSAKLIF	1626	Clonotype453
AGCTTGATCTTCCTTC-1	3595	1061	2.86509	ctrl	0	CD8	3.4442	2	TRBV2	TRBD2	TRBJ2-5	TRBC1	CASSQDWGEDTQYF	4141	Clonotype3078
AGGCCACAGTACGACG-1	5202	1409	2.01845	ctrl	0	CD4	5.80908	2	TRBV5	None	TRBJ1-1	TRBC1	CASSRLQNTEVFF	7058	Clonotype3463
AGGCCACCATTGAGCT-1	2708	945	2.54801	ctrl	0	CD4	3.11229	2	TRBV1	None	TRBJ1-4	TRBC1	CSAGHNERLFF	11959	Clonotype5012
AGGCCACGTTCCTCCA-1	5150	1218	1.6699	ctrl	0	CD4	3.3901	2	TRBV1	None	TRBJ2-7	TRBC1	CSVQGYEQYF	7952	Clonotype5481
AGGGAGTAGTAGTGCG-1	4619	1434	3.09591	ctrl	0	CD8	8.43142	2	TRBV13-3	TRBD2	TRBJ2-7	TRBC1	CASRDWGGEQYF	6040	Clonotype1203
AGGGAGTGTAGCTTGT-1	1946	664	2.67215	ctrl	0	CD4	2.72924	2	TRBV1	TRBD1	TRBJ1-1	TRBC1	CSAAAGDTEVFF	3741	Clonotype4668
AGGGAGTGTTAGATGA-1	2408	742	1.99336	ctrl	0	CD4	2.82312	2	NA	NA	NA	NA	NA	NA	NA
AGGGATGAGTGGAGAA-1	2316	750	3.54059	ctrl	0	CD4	2.83582	2	NA	NA	NA	NA	NA	NA	NA
AGGGATGGTTGGACCC-1	1776	681	1.63288	ctrl	0	CD4	3.00373	2	NA	NA	NA	NA	NA	NA	NA
AGGGATGTCTGAGTGT-1	4124	1195	2.35209	ctrl	0	CD4	4.03195	2	TRAV14D-3-DV8	None	TRAJ56	TRAC	CAASAGGNNKLTF	1476	Clonotype140
AGGGTGAAGGGTGTGT-1	3100	871	2.70968	ctrl	0	CD4	3.18291	2	TRAV8N-2	None	TRAJ12	TRAC	CATGTGGYKVVF	2374	Clonotype3918
AGGGTGACAAAGGTGC-1	4862	1326	3.04401	ctrl	0	CD4	3.70582	2	TRBV2	TRBD2	TRBJ2-4	TRBC1	CASSQNWGENTLYF	933	Clonotype3287
AGGTCATCACTTCTGC-1	3535	1038	3.05516	ctrl	0	CD4	3.43719	2	TRBV1	TRBD2	TRBJ2-7	TRBC1	CSDWGGYEQYF	9566	Clonotype5285
AGGTCATGTCTAGTGT-1	4511	1265	2.97052	ctrl	0	CD8	5.16292	2	TRBV3	None	TRBJ1-3	TRBC1	CASSLTVSGNTLYF	3226	Clonotype2514
AGTAGTCAGCATCATC-1	3918	1119	2.83308	ctrl	0	CD4	3.41949	2	TRBV31	None	TRBJ2-1	TRBC1	CAWSLDSNYAEQFF	5824	Clonotype4190
AGTAGTCAGGTGGGTT-1	3116	804	3.97946	ctrl	0	CD8	2.78191	2	NA	NA	NA	NA	NA	NA	NA
AGTAGTCGTACTCGCG-1	3589	1067	3.65004	ctrl	0	CD4	3.25032	2	TRBV2	TRBD2	TRBJ2-3	TRBC1	CASSQVPDWGSAETLYF	2350	Clonotype3341
AGTAGTCGTGCACTTA-1	2930	911	3.54949	ctrl	0	CD4	3.06211	2	TRBV19	None	TRBJ1-5	TRBC1	CASSTTYNNQAQHF	6977	Clonotype3725
AGTCTTTAGGTCGGAT-1	1414	522	3.67751	ctrl	0	CD4	2.72788	2	NA	NA	NA	NA	NA	NA	NA
AGTCTTTGTACAGACG-1	5108	1217	2.50587	ctrl	0	CD4	3.41811	2	TRBV13-1	TRBD1	TRBJ1-2	TRBC1	CASSDAGTGNSDYTF	1594	Clonotype1396
AGTGAGGAGCAGATCG-1	4285	1074	3.47725	ctrl	0	CD8	3.41794	2	NA	NA	NA	NA	NA	NA	NA
AGTGAGGCAGCTGCTG-1	3257	873	2.0264	ctrl	0	CD4	2.90969	2	TRAV6-7-DV9	None	TRAJ38	TRAC	CALGDVGDNSKLIW	1777	Clonotype415
AGTGAGGGTAAAGTCA-1	3709	1155	3.39714	ctrl	0	CD4	4.23493	2	TRAV5D-4	None	TRAJ16	TRAC	CAASAASSGQKLVF	4630	Clonotype137
AGTGAGGGTACCGAGA-1	2721	901	3.0136	ctrl	0	CD4	3.15932	2	TRBV20	TRBD1	TRBJ2-3	TRBC1	CGARERTVAETLYF	4373	Clonotype4483
AGTGAGGTCAGAGCTT-1	5167	1362	1.97407	ctrl	0	CD4	5.34034	2	TRBV1	None	TRBJ1-1	TRBC1	CSAATNTEVFF	17289	Clonotype4696
AGTGGGACATCACAAC-1	4253	1295	2.32777	ctrl	0	CD4	5.82308	2	TRBV1	TRBD1	TRBJ1-1	TRBC1	CSGRRDSANTEVFF	12476	Clonotype5361
AGTGGGAGTTCGTCTC-1	3088	931	2.75259	ctrl	0	CD4	3.01878	2	NA	NA	NA	NA	NA	NA	NA
AGTGTCACATGGTCAT-1	4121	1066	2.81485	ctrl	0	CD4	3.0586	2	TRBV1	TRBD1	TRBJ1-1	TRBC1	CSGTGGEVFF	9163	Clonotype5374
AGTTGGTGTTACCAGT-1	3195	963	2.56651	ctrl	0	CD4	3.29279	2	TRBV13-1	TRBD1	TRBJ1-1	TRBC1	CASSGRDTANTEVFF	2481	Clonotype1810
ATAACGCGTATCTGCA-1	3514	1073	2.02049	ctrl	0	CD8	3.37903	2	TRBV17	None	TRBJ2-1	TRBC1	CASSRGNYAEQFF	9337	Clonotype3435
ATAAGAGAGAATAGGG-1	2894	922	2.4188	ctrl	0	CD4	3.15707	2	TRBV13-2	None	TRBJ2-5	TRBC1	CASGLINQDTQYF	3313	Clonotype1081
ATAAGAGCATAAGACA-1	5070	1283	2.44576	ctrl	0	CD4	4.43674	2	TRBV10	TRBD2	TRBJ2-7	TRBC1	CASSKGTGGAEQYF	6366	Clonotype2047
ATAGACCCATTCGACA-1	3981	1049	2.26074	ctrl	0	CD4	3.10974	2	TRAV4-2	None	TRAJ40	TRAC	CGEGAGNYKYVF	1015	Clonotype4587
ATAGACCGTCCTGCTT-1	4344	1133	2.87753	ctrl	0	CD8	3.33695	2	NA	NA	NA	NA	NA	NA	NA
ATAGACCTCCGCAGTG-1	3172	886	2.83733	ctrl	0	CD4	3.03229	2	TRBV5	TRBD2	TRBJ2-3	TRBC1	CASSQDWGGFAETLYF	7028	Clonotype3084
ATCACGACAAGCCCAC-1	4067	1323	2.08999	ctrl	0	CD4	5.82077	2	TRBV1	None	TRBJ1-1	TRBC1	CSASNTEVFF	11029	Clonotype5221
ATCACGATCCGAACGC-1	3748	1169	2.69477	ctrl	0	CD4	5.57718	2	TRBV31	None	TRBJ1-3	TRBC1	CAWSRQANSGNTLYF	3746	Clonotype4367
ATCACGATCTGTCCGT-1	2591	942	2.97183	ctrl	0	CD4	3.35301	2	TRAV10D	None	TRAJ17	TRAC	CAASNGAGNKLTF	1556	Clonotype229
ATCATCTAGTGAACGC-1	4665	1161	3.25831	ctrl	0	CD4	3.43894	2	TRAV12-2	None	TRAJ57	TRAC	CALRNQGGSAKLIF	4631	Clonotype484
ATCATCTCAAACTGTC-1	5847	1516	3.57448	ctrl	0	CD8	8.12932	2	TRBV13-3	TRBD1	TRBJ1-5	TRBC1	CASSGTGVNQAPLF	3510	Clonotype1831
ATCATCTGTTTGCATG-1	4427	1222	4.02078	ctrl	0	CD4	3.99932	2	TRBV10	TRBD1	TRBJ2-2	TRBC1	CATPGQGDTGQLYF	2308	Clonotype3924
ATCATCTTCCTACAGA-1	5583	1616	1.75533	ctrl	0	CD4	6.47742	2	TRBV20	TRBD1	TRBJ1-2	TRBC1	CGASRDNANSDYTF	3758	Clonotype4569
ATCATGGAGAGATGAG-1	4431	1276	2.86617	ctrl	0	CD4	4.6379	2	TRBV10	TRBD2	TRBJ2-7	TRBC1	CASSSRLGGEQYF	2365	Clonotype3652
ATCATGGAGGGCTTCC-1	3642	1103	2.85557	ctrl	0	CD4	3.46438	2	TRBV31	TRBD2	TRBJ2-5	TRBC1	CAWSLAWGNQDTQYF	7265	Clonotype4183
ATCATGGAGTCCGGTC-1	5544	1284	3.13853	ctrl	0	CD4	3.37053	2	TRBV10	None	TRBJ2-4	TRBC1	CASSPSSQNTLYF	3971	Clonotype2863
ATCATGGCACGGCCAT-1	3869	992	1.88679	ctrl	0	CD4	3.29203	2	NA	NA	NA	NA	NA	NA	NA
ATCATGGCATTATCTC-1	2659	1166	1.31628	ctrl	0	CD8	8.95729	1	TRBV20	TRBD1	TRBJ1-1	TRBC1	CGEKGANTEVFF	4695	Clonotype4588
ATCATGGGTAGGACAC-1	3882	1196	2.29263	ctrl	0	CD4	6.22291	2	TRBV5	TRBD1	TRBJ2-7	TRBC1	CASSQDRDSSYEQYF	4573	Clonotype3018
ATCATGGGTTACCGAT-1	3735	991	2.48996	ctrl	0	CD4	3.20818	2	TRBV19	TRBD2	TRBJ2-3	TRBC1	CASSLLGETLYF	10314	Clonotype2331
ATCATGGTCGTTTGCC-1	3271	1026	0.703149	ctrl	0	CD4	3.45337	2	TRBV1	None	TRBJ1-1	TRBC1	CSAVGRNTEVFF	6079	Clonotype5254
ATCCACCCACCGTTGG-1	4719	1284	2.62768	ctrl	0	CD4	4.01535	2	TRBV1	TRBD1	TRBJ1-1	TRBC1	CSADPGTTNTEVFF	12054	Clonotype4808
ATCGAGTAGGTGATTA-1	3655	1219	2.35294	ctrl	0	CD4	5.09891	2	TRBV10	None	TRBJ1-2	TRBC1	CASSHSDSDYTF	5651	Clonotype1874
ATCGAGTCACGGATAG-1	2758	824	2.90065	ctrl	0	CD4	2.71423	2	NA	NA	NA	NA	NA	NA	NA
ATCGAGTTCATCGGAT-1	2180	1008	1.97248	ctrl	0	γδ T	9.74231	2	NA	NA	NA	NA	NA	NA	NA
ATCTACTCAGGCTCAC-1	3730	1173	2.33244	ctrl	0	CD4	3.4073	2	TRBV2	None	TRBJ1-2	TRBC1	CASSQETSNSDYTF	2744	Clonotype3175
ATCTACTGTGCGCTTG-1	4735	1111	2.5132	ctrl	0	CD4	3.18537	2	TRBV31	TRBD1	TRBJ2-2	TRBC1	CAWSQPDRGDTGQLYF	10330	Clonotype4349
ATCTACTGTTTGCATG-1	4620	1320	2.61905	ctrl	0	CD4	5.81426	2	TRBV5	TRBD2	TRBJ2-1	TRBC1	CASSQGLANYAEQFF	4470	Clonotype3211
ATCTACTTCGGAAATA-1	5121	1243	3.2025	ctrl	0	CD4	3.35717	2	TRBV19	None	TRBJ2-1	TRBC1	CASSIAADYAEQFF	2795	Clonotype1883
ATCTGCCAGGACCACA-1	3348	1061	2.21027	ctrl	0	CD4	3.43641	2	NA	NA	NA	NA	NA	NA	NA
ATCTGCCGTTGTTTGG-1	5736	1345	2.70223	ctrl	0	CD4	4.01823	2	TRAV7-3	None	TRAJ12	TRAC	CAVSTGGYKVVF	11659	Clonotype4103
ATCTGCCTCACAATGC-1	4540	1217	2.29075	ctrl	0	CD4	3.43468	2	NA	NA	NA	NA	NA	NA	NA
ATCTGCCTCATATCGG-1	1399	652	3.64546	ctrl	0	CD8	3.22649	2	NA	NA	NA	NA	NA	NA	NA
ATGAGGGCAAACTGCT-1	3103	1140	1.70802	ctrl	0	CD4	6.31024	2	TRAV5-1	None	TRAJ17	TRAC	CSASLTNSAGNKLTF	2904	Clonotype5220
ATGAGGGCACATTCGA-1	2243	825	2.58582	ctrl	0	γδ T	3.17977	2	NA	NA	NA	NA	NA	NA	NA
ATGAGGGGTGCAACTT-1	5183	1292	1.91009	ctrl	0	CD4	4.16705	2	NA	NA	NA	NA	NA	NA	NA
ATGAGGGGTTTGTTTC-1	3688	1075	2.1692	ctrl	0	CD4	3.45983	2	TRBV5	TRBD1	TRBJ2-3	TRBC1	CASSPSGASAETLYF	4294	Clonotype2851
ATGAGGGTCCTTTCGG-1	4360	1077	2.91284	ctrl	0	CD4	3.15305	2	TRBV10	TRBD2	TRBJ2-7	TRBC1	CASRPGGYEQYF	6694	Clonotype1250
ATGAGGGTCGACAGCC-1	2004	832	2.74451	ctrl	0	CD4	3.27295	2	TRBV20	None	TRBJ2-1	TRBC1	CGAREGNYAEQFF	4266	Clonotype4477
ATGAGGGTCGATGAGG-1	2723	848	2.64414	ctrl	0	CD4	2.97693	2	TRBV5	TRBD1	TRBJ2-2	TRBC1	CASSQDYRENTGQLYF	4063	Clonotype3095
ATGAGGGTCGCAGGCT-1	2935	947	2.14651	ctrl	0	CD4	3.26859	2	TRBV20	TRBD2	TRBJ2-5	TRBC1	CGAKDWDQDTQYF	3279	Clonotype4418
ATGCGATCAAACCTAC-1	5255	1245	3.21598	ctrl	0	CD4	3.41012	2	TRBV29	TRBD1	TRBJ1-1	TRBC1	CASSLEGDTEVFF	11421	Clonotype2193
ATGCGATGTTTCGCTC-1	3451	970	2.63692	ctrl	0	CD4	2.94779	2	TRBV5	TRBD1	TRBJ2-1	TRBC1	CASSQGDSYAEQFF	11606	Clonotype3194
ATGCGATTCTTATCTG-1	6430	1474	1.80404	ctrl	0	CD4	5.18258	2	TRBV19	None	TRBJ1-2	TRBC1	CARRHSNSDYTF	9238	Clonotype713
ATGGGAGAGGCGCTCT-1	2626	717	2.47525	ctrl	0	CD4	2.75635	2	NA	NA	NA	NA	NA	NA	NA
ATGGGAGCACTGAAGG-1	4065	1121	2.06642	ctrl	0	CD4	3.36714	2	TRBV5	TRBD1	TRBJ2-3	TRBC1	CASSQEGGGAETLYF	1424	Clonotype3116
ATGGGAGCAGGTGCCT-1	3603	1079	2.58118	ctrl	0	CD4	3.38149	2	TRBV1	TRBD2	TRBJ2-2	TRBC1	CSALGVSNTGQLYF	8586	Clonotype5108
ATGGGAGGTAAAGGAG-1	2666	912	2.70068	ctrl	0	CD4	3.23221	2	TRBV10	TRBD2	TRBJ2-3	TRBC1	CASNGLGASAETLYF	8761	Clonotype1166
ATGGGAGTCGAGCCCA-1	5505	1251	2.10718	ctrl	0	CD4	3.22679	2	NA	NA	NA	NA	NA	NA	NA
ATGTGTGAGATGTAAC-1	4619	1244	2.48972	ctrl	0	CD4	3.43005	2	TRBV31	TRBD1	TRBJ2-1	TRBC1	CAWRPGRGYAEQFF	12952	Clonotype4156
ATGTGTGGTTCGCGAC-1	3641	1176	2.91129	ctrl	0	CD4	4.45535	2	TRBV10	None	TRBJ2-7	TRBC1	CASSGYEQYF	11858	Clonotype1840
ATGTGTGTCTCGAGTA-1	4128	1148	2.32558	ctrl	0	CD4	3.34405	2	TRAV14-1	None	TRAJ17	TRAC	CAASGNSAGNKLTF	876	Clonotype193
ATTACTCAGACTGTAA-1	3747	1059	3.14919	ctrl	0	CD4	3.30908	2	TRBV2	TRBD1	TRBJ2-1	TRBC1	CASSQDQGIYAEQFF	1395	Clonotype3008
ATTACTCCAGGTCTCG-1	3352	987	1.84964	ctrl	0	CD4	3.22495	2	NA	NA	NA	NA	NA	NA	NA
ATTATCCCAGTAACGG-1	4552	1116	2.10896	ctrl	0	CD4	3.25878	2	TRBV14	TRBD1	TRBJ1-6	TRBC1	CASSLDSSYNSPLYF	1867	Clonotype2157
ATTATCCGTCTTCTCG-1	4456	1129	2.62567	ctrl	0	CD8	4.0086	2	TRBV10	TRBD1	TRBJ1-4	TRBC1	CASSLQGARSNERLFF	5779	Clonotype2368
ATTATCCTCCCATTAT-1	2104	667	3.27947	ctrl	0	CD4	2.82674	2	TRBV19	None	TRBJ2-3	TRBC1	CASSIGVAETLYF	5262	Clonotype1952
ATTCTACCACATGGGA-1	4882	1435	3.11348	ctrl	0	CD4	5.81374	2	TRBV5	TRBD2	TRBJ2-5	TRBC1	CASSQDWGLQDTQYF	8017	Clonotype3088
ATTGGACAGTTGTAGA-1	5217	1522	3.43109	ctrl	0	CD8	7.85928	2	TRAV12-2	None	TRAJ23	TRAC	CALSAYNQGKLIF	7059	Clonotype507
ATTGGACTCAGAAATG-1	4209	1174	1.99572	ctrl	0	CD4	3.36057	2	TRBV5	None	TRBJ1-4	TRBC1	CASSQVGNERLFF	2861	Clonotype3339
ATTGGTGAGCGTTCCG-1	2357	910	2.41833	ctrl	0	CD4	3.30809	2	TRBV10	TRBD2	TRBJ2-7	TRBC1	CASSRTGAISYEQYF	1261	Clonotype3500
ATTGGTGGTAAGGATT-1	3710	1219	3.31536	ctrl	0	CD4	3.87266	2	TRAV4D-4	None	TRAJ27	TRAC	CAAEAHNTGKLTF	6514	Clonotype31
ATTGGTGTCAAAGACA-1	4334	1310	3.50715	ctrl	0	CD8	5.74981	2	TRBV15	TRBD1	TRBJ2-5	TRBC1	CASRTGQDTQYF	13653	Clonotype1307
ATTTCTGGTCAGGACA-1	4287	1203	3.73221	ctrl	0	CD4	3.3774	2	NA	NA	NA	NA	NA	NA	NA
CAACCAAAGCCGCCTA-1	5146	1233	2.4485	ctrl	0	CD4	3.20278	2	TRBV1	TRBD2	TRBJ2-7	TRBC1	CSADLGGREQYF	11980	Clonotype4774
CAACCTCGTCCGTCAG-1	3665	1148	1.50068	ctrl	0	CD4	6.05702	2	TRAV14D-3-DV8	None	TRAJ40	TRAC	CAASDTGNYKYVF	5108	Clonotype162
CAACTAGCAGACTCGC-1	5203	1364	2.42168	ctrl	0	CD4	4.7128	2	TRBV1	TRBD2	TRBJ2-2	TRBC1	CSAPGLANTGQLYF	8003	Clonotype5132
CAACTAGCAGTGGAGT-1	4045	1051	2.22497	ctrl	0	CD4	3.14393	2	TRBV1	TRBD1	TRBJ2-1	TRBC1	CSAGGNAEQFF	7263	Clonotype4998
CAACTAGCATATACCG-1	5827	1509	2.05938	ctrl	0	CD4	5.01893	2	TRBV1	TRBD1	TRBJ2-5	TRBC1	CSPGEDTQYF	10574	Clonotype5403
CAACTAGGTGCCTGTG-1	5947	1513	3.51438	ctrl	0	CD8	7.13876	2	TRBV13-1	TRBD1	TRBJ2-5	TRBC1	CASSDGTGGQDTQYF	3245	Clonotype1469
CAAGAAAAGATCGGGT-1	2851	902	2.98141	ctrl	0	CD4	3.03302	2	NA	NA	NA	NA	NA	NA	NA
CAAGAAACAATAGAGT-1	2108	850	1.2334	ctrl	0	CD4	3.35506	2	NA	NA	NA	NA	NA	NA	NA
CAAGAAACAGATCGGA-1	1495	564	3.54515	ctrl	0	CD4	2.77621	2	NA	NA	NA	NA	NA	NA	NA
CAAGAAATCGCTAGCG-1	4938	1164	1.76185	ctrl	0	CD8	3.31042	2	TRBV1	None	TRBJ2-1	TRBC1	CSANYAEQFF	5182	Clonotype5119
CAAGATCAGAACTGTA-1	4386	1224	2.46238	ctrl	0	CD4	3.4114	2	TRAV9N-4	None	TRAJ13	TRAC	CAVRANSGTYQRF	4771	Clonotype3971
CAAGATCAGTACACCT-1	4968	1425	2.77778	ctrl	0	CD4	5.4908	2	TRBV1	TRBD2	TRBJ2-7	TRBC1	CSGTGGTYEQYF	8892	Clonotype5382
CAAGATCGTCCGTGAC-1	2987	835	2.84566	ctrl	0	CD8	2.98021	2	TRBV1	TRBD2	TRBJ2-1	TRBC1	CSVTGDYAEQFF	11840	Clonotype5486
CAAGATCGTTTGTTGG-1	2590	843	1.89189	ctrl	0	CD4	2.89299	2	NA	NA	NA	NA	NA	NA	NA
CAAGATCTCCTGCTTG-1	4896	1159	2.32843	ctrl	0	CD4	3.03929	2	TRBV1	TRBD1	TRBJ1-1	TRBC1	CSATGKGDTEVFF	10479	Clonotype5246
CAAGATCTCGGCATCG-1	2472	811	2.6699	ctrl	0	CD4	2.94171	2	TRBV5	TRBD1	TRBJ2-7	TRBC1	CASSQETGGTYEQYF	6175	Clonotype3174
CAAGGCCAGTTGCAGG-1	4650	1197	3.2043	ctrl	0	CD8	4.5751	2	TRBV10	None	TRBJ2-2	TRBC1	CASSYATNTGQLYF	6832	Clonotype3789
CAAGGCCCACAGACTT-1	4063	1163	2.9781	ctrl	0	CD4	3.74056	2	TRAV4-4-DV10	None	TRAJ40	TRAC	CAAEARTGNYKYVF	5194	Clonotype35
CAAGGCCCACCAGGTC-1	5013	1354	2.21424	ctrl	0	CD4	5.02548	2	TRBV5	TRBD1	TRBJ2-7	TRBC1	CASSQDWDTSYEQYF	3749	Clonotype3073
CAAGGCCGTCGTTGTA-1	2221	763	2.29626	ctrl	0	CD4	3.03718	2	NA	NA	NA	NA	NA	NA	NA
CAAGGCCGTTCCACTC-1	5739	1290	1.69019	ctrl	0	CD4	4.15347	2	TRBV20	None	TRBJ1-6	TRBC1	CGARGNNSPLYF	9331	Clonotype4499
CAAGGCCTCCGGCACA-1	6137	1509	2.31383	ctrl	0	CD4	4.57009	2	TRBV1	TRBD2	TRBJ2-5	TRBC1	CSADLGVQDTQYF	7675	Clonotype4780
CAAGTTGCACCTTGTC-1	4752	1214	3.11448	ctrl	0	CD4	3.35489	2	NA	NA	NA	NA	NA	NA	NA
CAAGTTGCATCACGTA-1	4703	1319	1.82862	ctrl	0	CD4	4.52022	2	TRBV31	None	TRBJ2-1	TRBC1	CAWTENYAEQFF	12479	Clonotype4387
CAAGTTGGTAGCCTCG-1	4512	1084	3.05851	ctrl	0	CD8	3.17036	2	NA	NA	NA	NA	NA	NA	NA
CAAGTTGGTTCGGGCT-1	5051	1527	3.20729	ctrl	0	CD8	7.51049	2	TRBV13-3	TRBD1	TRBJ1-2	TRBC1	CASSTGSSDYTF	8986	Clonotype3706
CAAGTTGTCTATCGCC-1	6050	1650	2.77686	ctrl	0	NKT	6.12966	1	TRBV29	TRBD1	TRBJ2-4	TRBC1	CASRRDGNTLYF	1979	Clonotype1274
CACAAACAGTCTCCTC-1	2796	1031	1.82403	ctrl	0	CD4	7.47698	2	TRBV13-3	TRBD1	TRBJ2-4	TRBC1	CASSPTGGQNTLYF	6031	Clonotype2877
CACAAACCATAGTAAG-1	3051	992	1.73714	ctrl	0	CD4	3.1423	2	NA	NA	NA	NA	NA	NA	NA
CACAAACTCCAAGTAC-1	5714	1528	1.64508	ctrl	0	CD4	6.64684	2	TRBV10	TRBD1	TRBJ1-6	TRBC1	CASSSQGNSPLYF	6781	Clonotype3634
CACACAAAGCTATGCT-1	4322	1319	2.36002	ctrl	0	CD4	6.48101	2	TRAV8N-2	None	TRAJ15	TRAC	CAKWRQGGRALIF	3702	Clonotype358
CACACAAAGGTGCTAG-1	4317	1097	1.69099	ctrl	0	CD4	3.26763	2	NA	NA	NA	NA	NA	NA	NA
CACACAACACGGTAGA-1	4881	1244	2.66339	ctrl	0	CD4	3.35342	2	TRAV5-4	None	TRAJ39	TRAC	CAASSPNNAGAKLTF	3371	Clonotype260
CACACAACAGCCTTGG-1	4207	1096	4.13596	ctrl	0	CD8	3.3085	2	NA	NA	NA	NA	NA	NA	NA
CACACCTCACACGCTG-1	4461	1344	2.5779	ctrl	0	CD4	5.55724	2	TRBV1	None	TRBJ2-5	TRBC1	CSAGGQDTQYF	11481	Clonotype5001
CACACCTGTGCGCTTG-1	3137	905	2.99649	ctrl	0	CD8	3.20473	2	TRBV12-2+TRBV13-2	TRBD2	TRBJ2-3	TRBC1	CASGDALGGAETLYF	7800	Clonotype807
CACACTCGTGTCTGAT-1	4167	1080	2.63979	ctrl	0	CD4	3.15917	2	TRBV1	TRBD2	TRBJ1-1	TRBC1	CSARGANTEVFF	12925	Clonotype5174
CACACTCTCACCTTAT-1	3043	1057	2.20177	ctrl	0	CD4	3.52087	2	TRBV1	TRBD1	TRBJ2-7	TRBC1	CSADRQGGEQYF	7155	Clonotype4870
CACACTCTCTTATCTG-1	5735	1519	2.5109	ctrl	0	CD4	6.64566	2	TRBV5	TRBD2	TRBJ2-4	TRBC1	CASSPGTGGAVDTLYF	5356	Clonotype2732
CACAGGCAGGCTACGA-1	5049	1473	2.13904	ctrl	0	CD4	5.96859	2	TRBV31	TRBD2	TRBJ2-3	TRBC1	CAWTPTGDTLYF	6596	Clonotype4393
CACAGGCCAGTACACT-1	6407	1517	1.38911	ctrl	0	CD4	4.72496	2	TRBV1	TRBD1	TRBJ2-1	TRBC1	CRDSNYAEQFF	15436	Clonotype4649
CACAGGCCATATACGC-1	3648	1109	3.20724	ctrl	0	CD4	3.73029	2	TRBV1	None	TRBJ2-7	TRBC1	CSADSYEQYF	4360	Clonotype4893
CACAGGCGTGACGGTA-1	3903	1118	2.38278	ctrl	0	CD4	3.41442	2	TRBV20	None	TRBJ1-3	TRBC1	CGARQNSGNTLYF	4158	Clonotype4532
CACAGGCTCGGAGCAA-1	3774	1068	2.7292	ctrl	0	CD4	3.27678	2	TRBV5	TRBD1	TRBJ2-7	TRBC1	CASSPRDRGDEQYF	2745	Clonotype2808
CACAGTAAGTACATGA-1	4113	1181	3.11208	ctrl	0	CD4	3.37362	2	TRAV12-3	None	TRAJ27	TRAC	CALNTNTGKLTF	3218	Clonotype466
CACAGTACAACGATCT-1	4058	1112	1.5032	ctrl	0	CD4	3.39	2	TRBV2	TRBD2	TRBJ2-3	TRBC1	CASSQGGRTETLYF	3402	Clonotype3204
CACAGTACACTGTCGG-1	4304	1227	1.64963	ctrl	0	CD4	3.43876	2	TRAV5D-4	None	TRAJ38	TRAC	CAASALNVGDNSKLIW	1755	Clonotype143
CACAGTATCCAGATCA-1	4090	1294	3.03178	ctrl	0	CD4	6.06684	2	TRBV19	TRBD2	TRBJ2-4	TRBC1	CASRLDWASQNTLYF	8394	Clonotype1242
CACATAGAGCCAGAAC-1	3660	1163	1.77596	ctrl	0	CD4	3.91893	2	TRBV20	TRBD1	TRBJ1-2	TRBC1	CGARRQGANSDYTF	6884	Clonotype4536
CACATAGAGGCATGTG-1	4129	1302	1.57423	ctrl	0	CD4	5.56929	2	NA	NA	NA	NA	NA	NA	NA
CACATTTAGAGTCTGG-1	4601	1265	2.21691	ctrl	0	CD8	5.50147	2	TRBV1	TRBD1	TRBJ1-1	TRBC1	CSADGQTEVFF	2640	Clonotype4742
CACATTTAGTCCGGTC-1	4092	1170	2.71261	ctrl	0	CD4	3.44063	2	TRBV31	None	TRBJ2-1	TRBC1	CAWASNYAEQFF	6362	Clonotype4127
CACATTTCATACTCTT-1	5156	1411	3.74321	ctrl	0	CD8	6.40951	2	TRBV19	TRBD2	TRBJ2-4	TRBC1	CASSITGGGDTLYF	6336	Clonotype2020
CACCACTAGAGTTGGC-1	4770	1221	2.30608	ctrl	0	CD4	3.28346	2	TRBV5	TRBD2	TRBJ2-7	TRBC1	CASSAGLGVYEQYF	7785	Clonotype1339
CACCACTCACATGGGA-1	4196	1252	1.85891	ctrl	0	CD8	5.19101	2	TRBV2	TRBD2	TRBJ2-5	TRBC1	CASSQDWGNQDTQYF	4345	Clonotype3089
CACCACTTCGGTGTTA-1	4588	1316	3.20401	ctrl	0	CD4	5.25986	2	TRBV5	None	TRBJ1-3	TRBC1	CASSQDDNSGNTLYF	5043	Clonotype2929
CACCACTTCTGTCAAG-1	5180	1263	2.02703	ctrl	0	CD4	3.43399	2	TRBV1	TRBD1	TRBJ1-6	TRBC1	CQGYNSPLYF	10908	Clonotype4627
CACCAGGAGTACTTGC-1	3357	1085	1.8171	ctrl	0	CD4	3.24577	2	TRBV1	TRBD1	TRBJ2-1	TRBC1	CSAGQGPNYAEQFF	17682	Clonotype5035
CACCAGGGTAAGGGCT-1	1926	819	2.75182	ctrl	0	CD4	3.15295	2	TRBV31	TRBD1	TRBJ2-5	TRBC1	CAWSPRQGEDTQYF	8731	Clonotype4328
CACCAGGGTTAAGGGC-1	2262	880	2.91777	ctrl	0	CD4	3.3209	2	TRAV9-1	None	TRAJ45	TRAC	CAVRMNTGGADRLTF	1241	Clonotype3991
CACCAGGTCACCAGGC-1	3968	1237	2.24294	ctrl	0	CD4	4.58908	2	TRBV10	None	TRBJ2-5	TRBC1	CASSLQDTQYF	6491	Clonotype2364
CACCAGGTCACGCGGT-1	3475	1070	3.33813	ctrl	0	CD8	4.44304	2	TRBV13-1	None	TRBJ2-4	TRBC1	CASSDAVSQNTLYF	3964	Clonotype1421
CACCAGGTCAGGATCT-1	4574	1445	2.49235	ctrl	0	CD8	6.98953	2	TRBV5	TRBD1	TRBJ2-3	TRBC1	CASSQDERGRAETLYF	3842	Clonotype2932
CACCAGGTCCCAGGTG-1	3155	1090	2.09192	ctrl	0	CD4	4.79522	2	TRBV31	TRBD1	TRBJ2-7	TRBC1	CAWSPGAGEQYF	14552	Clonotype4295
CACCTTGTCCGGCACA-1	4176	1192	1.70019	ctrl	0	CD4	4.74069	2	TRBV1	TRBD2	TRBJ2-7	TRBC1	CSADLGGYEQYF	5696	Clonotype4775
CACTCCAAGACCACGA-1	5572	1521	2.028	ctrl	0	CD4	6.12827	2	TRBV31	TRBD2	TRBJ1-1	TRBC1	CAWSLRGGDTEVFF	6121	Clonotype4266
CACTCCACAAGAGGCT-1	3392	1202	2.68278	ctrl	0	CD4	5.21668	2	NA	NA	NA	NA	NA	NA	NA
CAGAGAGCACCAGGCT-1	3599	1172	2.91748	ctrl	0	CD4	4.61522	2	TRBV1	TRBD1	TRBJ2-5	TRBC1	CSARDSQDTQYF	16603	Clonotype5169
CAGAGAGCATTTCACT-1	3281	1023	2.28589	ctrl	0	CD4	3.16939	2	TRBV1	None	TRBJ1-4	TRBC1	CSDRGDERLFF	5331	Clonotype5283
CAGAGAGGTCGATTGT-1	4943	1350	2.91321	ctrl	0	CD4	4.63337	2	TRBV1	TRBD1	TRBJ1-4	TRBC1	CSAGTGNERLFF	3253	Clonotype5064
CAGATCAAGCCGTCGT-1	2806	851	2.74412	ctrl	0	CD4	2.87887	2	TRBV1	TRBD1	TRBJ1-5	TRBC1	CSSRDRDQAQHF	4777	Clonotype5429
CAGATCAAGTGGGATC-1	4968	1260	3.16023	ctrl	0	CD8	4.59107	2	TRBV19	TRBD1	TRBJ2-7	TRBC1	CASTSGQYEQYF	5003	Clonotype3876
CAGATCACAGCTGTTA-1	4030	1036	2.35732	ctrl	0	CD4	3.0446	2	TRBV31	TRBD1	TRBJ1-6	TRBC1	CAWSLGTVNSPLYF	3843	Clonotype4232
CAGATCAGTACTCAAC-1	6139	1561	1.58006	ctrl	0	CD4	5.65152	2	TRBV5	None	TRBJ2-5	TRBC1	CASSPTFNQDTQYF	7480	Clonotype2868
CAGATCAGTGACTACT-1	2935	859	3.20273	ctrl	0	CD4	3.04913	2	NA	NA	NA	NA	NA	NA	NA
CAGATCAGTTCACCTC-1	2885	1048	1.49047	ctrl	0	CD4	3.41146	2	TRAV8N-2	None	TRAJ9	TRAC	CATRGMGYKLTF	2054	Clonotype3928
CAGCAGCAGGGATCTG-1	5402	1455	2.33247	ctrl	0	CD4	5.17955	2	TRBV10	TRBD1	TRBJ2-7	TRBC1	CASSQTEYEQYF	436	Clonotype3317
CAGCAGCCAGCTCGAC-1	5014	1340	2.19386	ctrl	0	CD4	5.33192	2	TRAV6-5	None	TRAJ48	TRAC	CALRPANYGNEKITF	7354	Clonotype486
CAGCAGCCATATGGTC-1	2608	845	2.60736	ctrl	0	CD8	2.99934	2	TRBV12-2+TRBV13-2	TRBD1	TRBJ1-5	TRBC1	CASGDAGQFQAPLF	1101	Clonotype789
CAGCAGCTCAGTCAGT-1	3740	1153	3.52941	ctrl	0	CD4	5.8452	2	TRBV31	None	TRBJ2-1	TRBC1	CAWSLNNYAEQFF	2818	Clonotype4245
CAGCATAAGAGTACAT-1	5452	1500	2.4945	ctrl	0	CD4	6.63762	2	NA	NA	NA	NA	NA	NA	NA
CAGCATAAGATGCGAC-1	2230	1018	3.04933	ctrl	0	CD4	4.60855	2	TRAV4-2	None	TRAJ47	TRAC	CAAEAYANKMIF	1996	Clonotype40
CAGCCGAGTCTAAACC-1	4476	1157	3.97676	ctrl	0	CD4	3.24443	2	TRBV3	TRBD1	TRBJ1-3	TRBC1	CASRAGVSGNTLYF	4932	Clonotype1186
CAGCGACGTGTCAATC-1	1995	600	3.05764	ctrl	0	CD4	2.53009	2	NA	NA	NA	NA	NA	NA	NA
CAGCGACGTTGTACAC-1	5087	1181	1.45469	ctrl	0	CD4	3.59668	2	NA	NA	NA	NA	NA	NA	NA
CAGCTAACAAATCCGT-1	6388	1546	2.11334	ctrl	0	CD4	3.83034	2	TRBV1	TRBD2	TRBJ2-1	TRBC1	CSARGGDNYAEQFF	6875	Clonotype5177
CAGCTAAGTTACGACT-1	2659	840	3.12147	ctrl	0	CD4	2.98257	2	NA	NA	NA	NA	NA	NA	NA
CAGCTGGAGCTGATAA-1	3787	1217	2.74624	ctrl	0	CD4	3.60218	2	TRBV1	TRBD1	TRBJ1-6	TRBC1	CSAGQGVSYNSPLYF	5985	Clonotype5037
CAGCTGGGTATGAAAC-1	4132	1194	2.22652	ctrl	0	CD4	3.38011	2	TRBV1	None	TRBJ2-3	TRBC1	CSAVSSAETLYF	6638	Clonotype5267
CAGCTGGTCTGTCCGT-1	3842	1092	2.9672	ctrl	0	CD4	3.47932	2	TRAV9-1	None	TRAJ44	TRAC	CAVSSFT	1325	Clonotype4095
CAGGTGCAGCACGCCT-1	3685	1050	2.9308	ctrl	0	CD4	3.04375	2	NA	NA	NA	NA	NA	NA	NA
CAGGTGCTCTACTCAT-1	3084	1005	3.46952	ctrl	0	CD4	3.29178	2	TRBV1	TRBD2	TRBJ2-5	TRBC1	CSGTGGDTQYF	8834	Clonotype5373
CAGTAACAGTTAACGA-1	3521	983	2.7833	ctrl	0	CD4	3.23572	2	TRBV10	TRBD2	TRBJ2-7	TRBC1	CASSWDWGYEQYF	947	Clonotype3758
CAGTAACCAGACGTAG-1	1213	526	3.29761	ctrl	0	CD4	2.85684	2	NA	NA	NA	NA	NA	NA	NA
CAGTAACGTCTTCAAG-1	3685	1098	2.87653	ctrl	0	CD4	3.38873	2	TRBV31	TRBD2	TRBJ2-1	TRBC1	CAWSPGTGGNYAEQFF	7343	Clonotype4309
CAGTCCTTCGCCTGAG-1	4482	1172	3.56983	ctrl	0	CD8	3.32749	2	TRBV1	TRBD1	TRBJ1-6	TRBC1	CSATGENSPLYF	6619	Clonotype5238
CATATGGCAAAGGCGT-1	2513	903	2.94469	ctrl	0	CD4	2.99316	2	TRBV1	TRBD1	TRBJ2-1	TRBC1	CSVGTNYAEQFF	12797	Clonotype5474
CATATGGCAATCCAAC-1	1594	628	2.00753	ctrl	0	CD4	3.17919	2	TRBV5	TRBD2	TRBJ1-3	TRBC1	CASSQDWDSGNTLYF	3184	Clonotype3072
CATATTCAGACTACAA-1	2074	770	2.74831	ctrl	0	CD4	3.13098	2	NA	NA	NA	NA	NA	NA	NA
CATATTCGTCCAAGTT-1	2779	977	2.66283	ctrl	0	CD4	3.29305	2	NA	NA	NA	NA	NA	NA	NA
CATCAAGGTTACCAGT-1	2714	903	2.83714	ctrl	0	CD8	3.12976	2	TRBV1	None	TRBJ1-1	TRBC1	CSADNSNTEVFF	4999	Clonotype4791
CATCAAGGTTGCTCCT-1	4553	1039	3.11882	ctrl	0	CD4	3.04882	2	TRAV3-1	None	TRAJ7	TRAC	CAVIPDYSNNRLTL	3082	Clonotype3950
CATCAGACAGAGCCAA-1	4224	1161	2.43845	ctrl	0	CD4	3.38015	2	TRBV1	TRBD1	TRBJ2-7	TRBC1	CSARGTLSYEQYF	13534	Clonotype5183
CATCAGATCGGCGCAT-1	3619	950	3.26057	ctrl	0	CD8	3.1135	2	NA	NA	NA	NA	NA	NA	NA
CATCAGATCTTCATGT-1	4205	1172	3.42449	ctrl	0	CD8	5.83685	2	TRAV14D-2	None	TRAJ33	TRAC	CAASDSNYQLIW	2628	Clonotype161
CATCCACGTTCCGGCA-1	4578	1227	2.16252	ctrl	0	CD4	3.27018	2	TRAV6-7-DV9	None	TRAJ31	TRAC	CALSDRNNRIFF	6011	Clonotype545
CATCGAAAGGACCACA-1	4682	1290	1.87954	ctrl	0	CD8	6.15562	2	TRBV1	TRBD2	TRBJ2-1	TRBC1	CSAAGGNYAEQFF	10969	Clonotype4678
CATCGAACAAGTCTGT-1	3645	1080	1.59122	ctrl	0	CD4	3.63653	2	TRBV12-2+TRBV13-2	TRBD1	TRBJ1-2	TRBC1	CASGDAGHSNSDYTF	1644	Clonotype784
CATCGAATCAGCACAT-1	4072	1159	1.91552	ctrl	0	CD4	4.94327	2	NA	NA	NA	NA	NA	NA	NA
CATCGGGAGAGTCTGG-1	1150	510	2.86957	ctrl	0	CD4	2.85202	2	NA	NA	NA	NA	NA	NA	NA
CATCGGGAGGACCACA-1	1679	751	2.44193	ctrl	0	γδ T	3.47583	2	TRBV31	TRBD1	TRBJ1-4	TRBC1	CAWSLRGRDERLFF	6411	Clonotype4268
CATCGGGCACCACCAG-1	4511	1302	1.99512	ctrl	0	CD4	5.19492	2	TRBV5	TRBD1	TRBJ2-2	TRBC1	CASSPGHSNTGQLYF	9973	Clonotype2672
CATCGGGCAGTAGAGC-1	3816	1038	3.06604	ctrl	0	CD8	4.34947	2	TRAV6-6	None	TRAJ18	TRAC	CALGDRGSALGRLHF	4072	Clonotype413
CATCGGGGTCCGAATT-1	3138	945	2.80433	ctrl	0	CD4	3.21212	2	TRBV31	TRBD1	TRBJ1-4	TRBC1	CAWGDRGDERLFF	1717	Clonotype4131
CATCGGGGTTAAGATG-1	3843	1055	2.8103	ctrl	0	CD4	3.26415	2	TRAV8-1	None	TRAJ23	TRAC	CATDANYNQGKLIF	2377	Clonotype3900
CATGACAAGCCAACAG-1	4299	1067	3.74506	ctrl	0	CD4	3.23262	2	TRBV2	TRBD1	TRBJ2-7	TRBC1	CASNRPYEQYF	3004	Clonotype1170
CATGACACACCATGTA-1	4069	1157	2.23642	ctrl	0	CD4	3.34151	2	NA	NA	NA	NA	NA	NA	NA
CATGACATCCAAGCCG-1	4807	1228	2.49636	ctrl	0	CD4	3.34707	2	TRBV31	TRBD2	TRBJ2-4	TRBC1	CAWSSGLGGGGGQNTLYF	5699	Clonotype4377
CATGACATCTATCCTA-1	4580	1265	2.22707	ctrl	0	CD4	5.34425	2	TRBV1	None	TRBJ2-5	TRBC1	CSADTVNQDTQYF	9013	Clonotype4907
CATGCCTAGCAACGGT-1	4309	1137	1.74054	ctrl	0	CD4	5.33192	2	TRBV10	TRBD1	TRBJ2-4	TRBC1	CASSGQGQNTLYF	7483	Clonotype1801
CATGCCTAGCTGCCCA-1	3519	1132	2.41546	ctrl	0	CD4	4.161	2	TRBV5	None	TRBJ1-1	TRBC1	CASRENTEVFF	4716	Clonotype1214
CATGCCTCAGACGCCT-1	4283	1158	2.19472	ctrl	0	CD4	3.25532	2	TRBV1	TRBD2	TRBJ2-7	TRBC1	CSAGGGYEQYF	7036	Clonotype4997
CATGCCTGTAGCCTAT-1	3465	1042	2.886	ctrl	0	CD4	3.20317	2	TRBV5	TRBD1	TRBJ2-7	TRBC1	CASSQDGDRIYEQYF	3429	Clonotype2937
CATGGCGCAACACCTA-1	5299	1334	3.5101	ctrl	0	CD8	6.14329	2	TRBV31	None	TRBJ1-2	TRBC1	CAWSLVQQTPTTPSAQ	5779	Clonotype4287
CATTATCGTAGGAGTC-1	3762	1075	2.87081	ctrl	0	CD4	3.38091	2	NA	NA	NA	NA	NA	NA	NA
CATTATCTCGCAAGCC-1	4413	1212	3.28575	ctrl	0	CD4	3.41844	2	TRBV13-1	None	TRBJ1-2	TRBC1	CASSDANSDYTF	2510	Clonotype1402
CATTATCTCGTCCGTT-1	4039	1198	2.17876	ctrl	0	CD4	3.37853	2	TRBV31	TRBD2	TRBJ2-3	TRBC1	CAWSSTGGSAETLYF	8039	Clonotype4381
CATTATCTCTGGTTCC-1	8086	1890	2.59708	ctrl	0	CD4	5.33192	2	TRBV10	TRBD1	TRBJ1-1	TRBC1	CASSFGTSANTEVFF	7449	Clonotype1674
CATTCGCAGACGCACA-1	2967	926	2.69633	ctrl	0	CD4	3.05583	2	TRAV7-2	None	TRAJ27	TRAC	CAASHTNTGKLTF	240	Clonotype200
CATTCGCAGGAGCGTT-1	3343	966	2.45289	ctrl	0	CD4	3.08471	2	TRBV31	None	TRBJ2-1	TRBC1	CAWSPSYAEQFF	6161	Clonotype4333
CATTCGCTCTGTCTCG-1	3890	1234	2.57069	ctrl	0	CD4	6.99403	2	TRBV31	TRBD2	TRBJ2-5	TRBC1	CAWSPLGGPNQDTQYF	15917	Clonotype4316
CCAATCCAGGACCACA-1	3170	949	2.6183	ctrl	0	CD4	3.22481	2	TRBV1	TRBD1	TRBJ1-2	TRBC1	CSAGQNSDYTF	5253	Clonotype5041
CCAATCCGTAGGACAC-1	4026	1252	3.89965	ctrl	0	CD4	7.95831	2	TRBV10	TRBD1	TRBJ2-7	TRBC1	CASSSGQYEQYF	6751	Clonotype3585
CCACGGACACGCGAAA-1	4999	1247	2.76055	ctrl	0	CD8	4.57559	2	TRAV6-6	None	TRAJ22	TRAC	CALSGSWQLIF	1877	Clonotype576
CCACTACAGACACTAA-1	3581	989	3.23932	ctrl	0	CD4	3.15264	2	NA	NA	NA	NA	NA	NA	NA
CCACTACTCTTCGAGA-1	4307	1058	1.53239	ctrl	0	CD4	3.27416	2	TRAV12-2	None	TRAJ37	TRAC	CARTGNTGKLIF	3143	Clonotype714
CCAGCGAAGACTGTAA-1	2756	948	3.2656	ctrl	0	CD4	3.30807	2	TRBV31	TRBD2	TRBJ2-4	TRBC1	CAWRGLGGREQNTLYF	4704	Clonotype4151
CCAGCGACAGACAAAT-1	5298	1503	2.75576	ctrl	0	CD4	6.13234	2	TRBV5	TRBD2	TRBJ2-5	TRBC1	CASSQDGEIQDTQYF	6078	Clonotype2939
CCAGCGAGTCTCCATC-1	5182	1285	2.52798	ctrl	0	CD4	3.41777	2	TRBV5	TRBD1	TRBJ1-1	TRBC1	CASSQGQNTEVFF	7324	Clonotype3237
CCATGTCCAACACGCC-1	3681	1103	1.84732	ctrl	0	CD4	3.478	2	TRBV31	TRBD2	TRBJ2-2	TRBC1	CAWRLAPDWGNTGQLYF	4334	Clonotype4153
CCATTCGGTCATATCG-1	4591	1198	2.39599	ctrl	0	CD4	3.33703	2	TRBV1	TRBD1	TRBJ1-2	TRBC1	CSAQGSNSDYTF	7659	Clonotype5160
CCATTCGTCATGCTCC-1	3960	1149	2.9798	ctrl	0	CD4	4.60211	2	TRAV4-3	None	TRAJ33	TRAC	CAAEEDSNYQLIW	1019	Clonotype44
CCATTCGTCCTGCAGG-1	3072	981	2.44141	ctrl	0	CD4	3.44372	2	TRBV1	TRBD2	TRBJ1-1	TRBC1	CSAGRDTEVFF	8713	Clonotype5046
CCATTCGTCTCTAGGA-1	3599	1062	2.05613	ctrl	0	CD4	3.34835	2	TRBV10	TRBD1	TRBJ1-6	TRBC1	CQQLRGANSPLYF	1511	Clonotype4635
CCCAATCAGATCACGG-1	2516	687	3.02067	ctrl	0	CD4	2.66607	2	NA	NA	NA	NA	NA	NA	NA
CCCAATCCAATTCCTT-1	4112	1314	2.57782	ctrl	0	CD4	6.16176	2	TRBV1	TRBD1	TRBJ1-1	TRBC1	CSATGKGDTEVFF	9460	Clonotype5246
CCCAATCGTGATAAGT-1	2034	777	4.17896	ctrl	0	CD4	2.91268	2	NA	NA	NA	NA	NA	NA	NA
CCCAATCGTGTTAAGA-1	3724	1100	1.96026	ctrl	0	CD4	3.30231	2	TRBV1	TRBD2	TRBJ2-7	TRBC1	CSAATGGFEQYF	11450	Clonotype4695
CCCAGTTAGCTGCAAG-1	3407	939	2.84708	ctrl	0	CD4	3.07786	2	NA	NA	NA	NA	NA	NA	NA
CCCAGTTCATCCGTGG-1	3183	940	3.39303	ctrl	0	CD4	3.11601	2	NA	NA	NA	NA	NA	NA	NA
CCCAGTTGTTAAGATG-1	5624	1411	2.57824	ctrl	0	CD8	5.33192	2	TRAV15-2-DV6-2	None	TRAJ34	TRAC	CALSEPSNTDKVVF	3226	Clonotype565
CCCAGTTGTTACAGAA-1	4641	1256	2.11161	ctrl	0	CD4	4.03337	2	TRBV3	TRBD1	TRBJ1-1	TRBC1	CASSSSGTSNTEVFF	1344	Clonotype3661
CCCAGTTTCCCACTTG-1	4754	1361	1.59865	ctrl	0	CD4	4.60472	2	TRAV4-4-DV10	None	TRAJ32	TRAC	CAAEDGGSGNKLIF	7572	Clonotype41
CCCAGTTTCGTAGATC-1	4328	1233	2.10259	ctrl	0	CD4	5.89778	2	TRBV20	None	TRBJ1-6	TRBC1	CGAEGNSPLYF	1446	Clonotype4409
CCGGGATAGTGCCAGA-1	4842	1301	2.62288	ctrl	0	CD4	5.97731	2	TRBV10	None	TRBJ2-1	TRBC1	CASSVTAHYAEQFF	10753	Clonotype3741
CCGGGATTCGCCAAAT-1	5279	1329	1.98901	ctrl	0	CD4	5.84082	2	TRBV5	TRBD2	TRBJ2-7	TRBC1	CASSPDWGVEQYF	5977	Clonotype2649
CCGGGATTCTCTTGAT-1	3700	1112	2.64865	ctrl	0	CD4	3.32321	2	NA	NA	NA	NA	NA	NA	NA
CCGGTAGTCGCACTCT-1	3407	874	2.58292	ctrl	0	CD4	2.73577	2	NA	NA	NA	NA	NA	NA	NA
CCGTGGAGTAATAGCA-1	4189	1232	1.83815	ctrl	0	CD4	3.72877	2	NA	NA	NA	NA	NA	NA	NA
CCGTGGATCAAACCGT-1	4980	1400	3.85542	ctrl	0	CD8	6.72584	2	TRBV19	TRBD1	TRBJ2-3	TRBC1	CASSIGGQGAGAETLYF	6238	Clonotype1922
CCGTGGATCAATCTCT-1	4576	1213	2.46941	ctrl	0	CD4	3.72609	2	TRBV5	TRBD1	TRBJ2-1	TRBC1	CASSQTGQNYAEQFF	6102	Clonotype3326
CCGTGGATCTTGAGAC-1	4563	1126	1.79706	ctrl	0	CD4	3.19826	2	NA	NA	NA	NA	NA	NA	NA
CCGTTCAAGTAGCCGA-1	4449	1159	2.60733	ctrl	0	CD4	3.59748	2	TRBV20	TRBD1	TRBJ2-2	TRBC1	CGASRGDTGQLYF	2704	Clonotype4573
CCTAAAGAGACCTAGG-1	3976	1021	2.41449	ctrl	0	CD4	3.06578	2	TRBV10	TRBD1	TRBJ2-1	TRBC1	CASSLDRNYAEQFF	9253	Clonotype2144
CCTAAAGTCTACTATC-1	6344	1699	2.9319	ctrl	0	CD8	5.38792	1	TRBV29	TRBD1	TRBJ2-7	TRBC1	CASSLGTGGEQYF	4139	Clonotype2307
CCTACACAGGCCATAG-1	3857	1248	2.54083	ctrl	0	CD8	7.65268	2	TRAV14D-1	None	TRAJ43	TRAC	CAARDNNNAPRF	1567	Clonotype115
CCTACACAGTTCGCGC-1	3895	945	2.41335	ctrl	0	CD4	2.78899	2	TRAV13-1	None	TRAJ27	TRAC	CAMGNTNTGKLTF	2120	Clonotype654
CCTACACGTCTAACGT-1	4768	1274	2.70554	ctrl	0	CD4	3.43683	2	TRBV5	None	TRBJ2-3	TRBC1	CASSQDTQTSAETLYF	2850	Clonotype3064
CCTACACTCAGCTGGC-1	4700	1201	1.65957	ctrl	0	CD4	3.28196	2	NA	NA	NA	NA	NA	NA	NA
CCTAGCTAGCACCGTC-1	3466	1058	1.47144	ctrl	0	CD4	3.46332	2	TRBV2	TRBD1	TRBJ1-2	TRBC1	CASSQAGTANSDYTF	2460	Clonotype2907
CCTAGCTAGGTGTTAA-1	4092	1342	2.39492	ctrl	0	CD4	6.31201	2	TRBV10	TRBD1	TRBJ2-4	TRBC1	CASSLQGGQNTLYF	8533	Clonotype2372
CCTAGCTAGTGTGGCA-1	3952	1263	2.88462	ctrl	0	CD4	5.65152	2	TRBV5	TRBD2	TRBJ2-1	TRBC1	CASSLRLGGRGAEQFF	5572	Clonotype2411
CCTATTACACGGATAG-1	3121	870	3.30022	ctrl	0	CD4	2.88013	2	NA	NA	NA	NA	NA	NA	NA
CCTATTAGTAACGTTC-1	2182	706	2.47479	ctrl	0	CD8	2.89229	2	TRBV1	TRBD2	TRBJ2-1	TRBC1	CSAADWGTYAEQFF	7350	Clonotype4674
CCTATTAGTTTGTTGG-1	4734	1248	3.14744	ctrl	0	CD8	4.99232	2	TRAV12-3	None	TRAJ26	TRAC	CALRGNYAQGLTF	4022	Clonotype477
CCTCAGTGTAGGGACT-1	2979	917	2.6519	ctrl	0	CD4	3.02168	2	TRBV1	None	TRBJ2-1	TRBC1	CSAEGYAEQFF	8836	Clonotype4940
CCTTACGAGACCACGA-1	3543	1083	2.56844	ctrl	0	CD4	3.40761	2	NA	NA	NA	NA	NA	NA	NA
CCTTACGAGAGCTGGT-1	3872	1066	3.17665	ctrl	0	CD4	3.31453	2	TRBV10	TRBD2	TRBJ2-1	TRBC1	CASSSGTGGNAEQFF	6017	Clonotype3591
CCTTACGGTAAAGGAG-1	4645	1145	3.16469	ctrl	0	CD8	5.06071	2	TRBV29	TRBD1	TRBJ2-7	TRBC1	CASSDRYEQYF	5409	Clonotype1533
CCTTACGGTTAAGGGC-1	3489	1070	3.1241	ctrl	0	CD4	3.41809	2	TRBV19	TRBD2	TRBJ2-7	TRBC1	CASSRDWGSYEQYF	9541	Clonotype3407
CCTTACGTCCGTCAAA-1	4368	1157	2.97619	ctrl	0	CD4	3.40134	2	TRAV7-3	None	TRAJ33	TRAC	CAVSNYQLIW	5846	Clonotype4081
CCTTACGTCTTGTTTG-1	4327	1150	2.44973	ctrl	0	CD8	4.74407	2	TRBV10	TRBD2	TRBJ2-1	TRBC1	CASSFDWGGFYAEQFF	1130	Clonotype1642
CCTTCCCGTCCGCTGA-1	3059	1041	2.25564	ctrl	0	CD4	3.29588	2	TRBV2	None	TRBJ2-7	TRBC1	CASSQDTAFSYEQYF	1355	Clonotype3055
CCTTCGAAGAGGACGG-1	3449	1034	2.20354	ctrl	0	CD4	3.4056	2	TRBV1	TRBD2	TRBJ2-5	TRBC1	CSADVGVDTQYF	13327	Clonotype4908
CCTTCGACATCGGACC-1	3898	1021	3.12981	ctrl	0	CD4	3.04228	2	TRBV3	TRBD2	TRBJ2-5	TRBC1	CASSPDWGRNQDTQYF	3462	Clonotype2645
CCTTCGAGTAGGGACT-1	2903	969	2.51464	ctrl	0	CD4	3.134	2	NA	NA	NA	NA	NA	NA	NA
CCTTCGATCGCATGGC-1	3639	1083	2.77549	ctrl	0	CD4	3.33758	2	TRBV19	None	TRBJ2-7	TRBC1	CASSIGIEQYF	7989	Clonotype1927
CCTTTCTCAGCCACCA-1	3847	1261	2.36548	ctrl	0	CD4	6.30954	2	TRBV10	TRBD2	TRBJ2-7	TRBC1	CASSRDWGLEQYF	4353	Clonotype3403
CCTTTCTTCATCGATG-1	4091	1153	1.88218	ctrl	0	CD4	3.37704	2	TRBV31	None	TRBJ2-7	TRBC1	CAWTEYEQYF	9662	Clonotype4388
CCTTTCTTCTCAAGTG-1	4395	1391	3.32196	ctrl	0	CD4	7.15732	2	TRBV31	TRBD1	TRBJ1-4	TRBC1	CAWSLGDNSNERLFF	5693	Clonotype4202
CGAACATCACCGTTGG-1	3897	1131	2.18116	ctrl	0	CD4	3.43149	2	TRBV31	TRBD2	TRBJ2-4	TRBC1	CAWSPGLGGNQNTLYF	3948	Clonotype4301
CGAACATCATGTCCTC-1	3304	1050	2.39104	ctrl	0	CD4	3.44321	2	TRAV4D-4	None	TRAJ31	TRAC	CAAEAGSNNRIFF	1948	Clonotype28
CGAATGTCAAGAGGCT-1	4558	1272	3.97104	ctrl	0	CD8	3.36735	2	TRBV1	TRBD2	TRBJ2-2	TRBC1	CSGGLGENTGQLYF	3044	Clonotype5333
CGAATGTGTCTCTCTG-1	5319	1271	2.85768	ctrl	0	CD8	3.99484	2	TRBV19	TRBD1	TRBJ1-2	TRBC1	CASSLTANSDYTF	2184	Clonotype2473
CGAATGTTCCCTTGCA-1	3879	1205	3.29982	ctrl	0	CD4	5.40944	2	TRBV10	TRBD1	TRBJ2-3	TRBC1	CASSWGQTSAETLYF	15499	Clonotype3771
CGAGAAGAGCAGATCG-1	2844	908	3.48101	ctrl	0	CD4	3.17071	2	TRAV12-2	None	TRAJ39	TRAC	CALSDGNAGAKLTF	1401	Clonotype514
CGAGAAGCACGCTTTC-1	4743	1166	2.38246	ctrl	0	CD4	3.30171	2	TRAV6N-7	None	TRAJ49	TRAC	CALGDDTGYQNFYF	5071	Clonotype392
CGAGAAGTCAGTTGAC-1	3309	1029	2.14566	ctrl	0	CD4	3.22433	2	TRBV1	TRBD1	TRBJ2-1	TRBC1	CSGGGTGVAEQFF	9298	Clonotype5329
CGAGCACTCACCACCT-1	4240	1230	1.88679	ctrl	0	CD4	3.74496	2	TRBV10	TRBD2	TRBJ2-5	TRBC1	CASSSDWGGADTQYF	1382	Clonotype3547
CGAGCACTCAGCTGGC-1	4367	1149	2.10671	ctrl	0	CD4	3.37919	2	TRBV5	TRBD2	TRBJ2-3	TRBC1	CASSQDWAGGGETLYF	3397	Clonotype3070
CGAGCACTCTACCTGC-1	4880	1323	2.17213	ctrl	0	CD4	4.01271	2	TRBV1	TRBD1	TRBJ1-1	TRBC1	CSADPGAGTEVFF	14093	Clonotype4801
CGAGCCAAGTTGCAGG-1	5350	1238	1.70093	ctrl	0	CD8	3.40796	2	TRBV31	TRBD1	TRBJ1-1	TRBC1	CAWLRDRGNTEVFF	917	Clonotype4140
CGAGCCAGTAGCGCTC-1	4659	1323	2.33956	ctrl	0	CD4	5.18906	2	TRBV2	None	TRBJ1-3	TRBC1	CASSQADSGNTLYF	1530	Clonotype2902
CGAGCCAGTAGGAGTC-1	3209	1010	2.02555	ctrl	0	CD4	3.27973	2	TRBV1	None	TRBJ1-4	TRBC1	CSATGLSNERLFF	6283	Clonotype5247
CGAGCCAGTGTTAAGA-1	2164	718	1.2939	ctrl	0	CD4	2.83726	2	NA	NA	NA	NA	NA	NA	NA
CGATCGGAGGCTCAGA-1	4901	1221	2.61171	ctrl	0	CD8	4.03487	2	TRBV29	TRBD1	TRBJ2-7	TRBC1	CASSLSGQGYEQYF	6124	Clonotype2441
CGATCGGGTTAAGTAG-1	3572	1084	2.32363	ctrl	0	CD4	3.22894	2	NA	NA	NA	NA	NA	NA	NA
CGATGGCCAGATCCAT-1	4372	1177	2.53888	ctrl	0	CD4	4.29464	2	TRAV12-3	None	TRAJ26	TRAC	CALDYAQGLTF	5610	Clonotype366
CGATGGCGTACAGCAG-1	4030	1150	2.53102	ctrl	0	CD4	3.44815	2	TRBV5	TRBD1	TRBJ2-4	TRBC1	CASSQTGTGRDQNTLYF	2392	Clonotype3330
CGATTGAAGAGGTTAT-1	6346	1616	2.80492	ctrl	0	CD4	6.63985	2	TRBV1	TRBD1	TRBJ1-3	TRBC1	CSAEGGAGNTLYF	6049	Clonotype4929
CGATTGAAGTGAAGTT-1	3843	1140	2.44601	ctrl	0	CD4	4.12929	2	TRBV1	None	TRBJ2-7	TRBC1	CSAGGSSYEQYF	15649	Clonotype5008
CGATTGATCAGCCTAA-1	3655	1087	1.58687	ctrl	0	CD4	3.31942	2	TRAV13D-2	None	TRAJ48	TRAC	CAIADYGNEKITF	2853	Clonotype324
CGATTGATCCGAATGT-1	5388	1359	1.94878	ctrl	0	CD4	3.38226	2	TRBV31	TRBD1	TRBJ2-7	TRBC1	CAWSLGRDEQYF	5226	Clonotype4220
CGCCAAGTCGTGGGAA-1	3345	882	2.18236	ctrl	0	CD4	2.84536	2	TRBV5	TRBD2	TRBJ2-3	TRBC1	CASSQGDWGGVAETLYF	2261	Clonotype3196
CGCGGTAAGAAGGACA-1	3093	979	1.93986	ctrl	0	CD4	3.08614	2	TRAV8D-1	None	TRAJ32	TRAC	CATDAGGGSGNKLIF	3769	Clonotype3898
CGCGGTACAAGTACCT-1	3753	1054	3.19744	ctrl	0	CD4	3.29576	2	NA	NA	NA	NA	NA	NA	NA
CGCGTTTAGAAGGTTT-1	4207	1116	1.90159	ctrl	0	CD4	3.33136	2	TRBV1	TRBD2	TRBJ2-7	TRBC1	CSALGGEQYF	13032	Clonotype5099
CGCGTTTAGTGCCAGA-1	4395	1376	1.97952	ctrl	0	CD4	7.14965	2	TRBV1	TRBD1	TRBJ2-5	TRBC1	CSADWDNQDTQYF	20162	Clonotype4909
CGCGTTTCAACTTGAC-1	4940	1231	3.36032	ctrl	0	CD8	4.17568	2	TRBV1	TRBD2	TRBJ2-5	TRBC1	CSGDWVNQDTQYF	8119	Clonotype5325
CGCGTTTCATTGAGCT-1	4264	1026	3.25985	ctrl	0	CD4	3.13427	2	TRBV10	None	TRBJ2-5	TRBC1	CASSYGDTQYF	3553	Clonotype3792
CGCGTTTGTTCGAATC-1	3435	977	3.20233	ctrl	0	CD4	3.12217	2	NA	NA	NA	NA	NA	NA	NA
CGCTATCAGGCCGAAT-1	4275	1211	1.91813	ctrl	0	CD4	3.60128	2	NA	NA	NA	NA	NA	NA	NA
CGCTATCCATCCTTGC-1	4383	1206	2.60096	ctrl	0	CD4	4.27409	2	TRBV2	None	TRBJ1-5	TRBC1	CASSQGRQAQHF	4002	Clonotype3247
CGCTATCGTACAAGTA-1	4959	1317	2.68199	ctrl	0	CD8	6.31066	2	TRBV1	None	TRBJ1-3	TRBC1	CSAADSGNTLYF	16747	Clonotype4672
CGCTATCGTACTCAAC-1	4332	1280	1.89289	ctrl	0	CD4	5.35586	2	TRBV23	TRBD1	TRBJ2-5	TRBC1	CSSSLGQQDTQYF	17736	Clonotype5448
CGCTATCGTGTAACGG-1	4364	1220	2.08524	ctrl	0	CD4	3.71536	2	TRAV6-6	None	TRAJ53	TRAC	CALGEWNSGGSNYKLTF	3553	Clonotype428
CGCTGGACACTGTGTA-1	3542	1135	2.71033	ctrl	0	CD4	3.40395	2	NA	NA	NA	NA	NA	NA	NA
CGCTGGATCTAGAGTC-1	3160	970	2.12025	ctrl	0	CD4	3.25377	2	TRBV20	TRBD2	TRBJ2-4	TRBC1	CGARDWGGDQNTLYF	2315	Clonotype4466
CGCTGGATCTGCAAGT-1	3066	934	2.08741	ctrl	0	CD4	3.0378	2	TRBV17	None	TRBJ2-7	TRBC1	CASSRDGSSYEQYF	4431	Clonotype3353
CGGACACAGAACTCGG-1	2751	1047	2.18103	ctrl	0	CD4	5.04234	2	TRBV31	TRBD1	TRBJ2-3	TRBC1	CAWSLVGYAETLYF	5527	Clonotype4285
CGGACGTCACAGACTT-1	3087	968	3.30418	ctrl	0	CD4	3.23443	2	TRBV12-2+TRBV13-2	TRBD1	TRBJ1-5	TRBC1	CASGDAGQGTQAPLF	1603	Clonotype790
CGGACGTGTACAGTGG-1	3373	942	2.57931	ctrl	0	CD4	3.31959	2	NA	NA	NA	NA	NA	NA	NA
CGGACGTTCGACCAGC-1	4540	1177	1.98238	ctrl	0	CD4	3.20761	2	TRBV10	TRBD2	TRBJ2-7	TRBC1	CASSQGLGGREQYF	5875	Clonotype3216
CGGACTGAGAAGGGTA-1	2561	927	2.22569	ctrl	0	CD4	3.34884	2	TRBV1	TRBD1	TRBJ1-1	TRBC1	CSARGPTEVFF	12178	Clonotype5180
CGGACTGTCGGCATCG-1	3128	1150	3.42072	ctrl	0	CD4	3.66994	2	TRAV4-3	None	TRAJ4	TRAC	CAALLSGSFNKLTF	7396	Clonotype90
CGGAGCTCATACAGCT-1	3564	1067	2.74972	ctrl	0	CD4	3.41111	2	NA	NA	NA	NA	NA	NA	NA
CGGAGCTTCATTATCC-1	2142	742	1.72736	ctrl	0	CD4	3.06419	2	TRBV12-2+TRBV13-2	TRBD2	TRBJ2-1	TRBC1	CASGDPGGAFF	3818	Clonotype901
CGGAGTCGTCCGCTGA-1	4138	1030	2.77912	ctrl	0	CD8	3.38817	2	TRBV31	TRBD1	TRBJ1-2	TRBC1	CAWSLDRDSDYTF	5839	Clonotype4187
CGGAGTCGTCTCACCT-1	2448	810	3.30882	ctrl	0	CD4	2.80422	2	TRBV3	TRBD1	TRBJ2-4	TRBC1	CASSLDRGSQNTLYF	1742	Clonotype2143
CGGAGTCTCCCAAGAT-1	2365	783	1.86047	ctrl	0	CD4	3.10076	2	NA	NA	NA	NA	NA	NA	NA
CGGAGTCTCTCTGCTG-1	5340	1432	2.99625	ctrl	0	CD8	7.49659	2	TRAV7-4	None	TRAJ52	TRAC	CAAPFTGANTGKLTF	1413	Clonotype102
CGGCTAGAGTACATGA-1	5736	1329	2.71967	ctrl	0	CD4	3.29285	2	NA	NA	NA	NA	NA	NA	NA
CGGCTAGGTCACCCAG-1	4323	1124	2.452	ctrl	0	CD4	3.29924	2	TRBV15	TRBD1	TRBJ2-2	TRBC1	CVPGTGNTGQLYF	3127	Clonotype5530
CGGGTCAAGAATGTTG-1	4587	1296	2.9867	ctrl	0	CD8	5.55005	2	TRAV13D-2	None	TRAJ26	TRAC	CAIDRNNYAQGLTF	7831	Clonotype335
CGGGTCACAACTGGCC-1	3184	983	2.70101	ctrl	0	CD4	3.27885	2	TRBV19	None	TRBJ2-7	TRBC1	CASSMGYEQYF	6976	Clonotype2584
CGGGTCACACAGGCCT-1	4507	1066	2.04127	ctrl	0	CD8	3.42193	2	TRBV1	TRBD1	TRBJ1-2	TRBC1	CSADSRGSDYTF	6981	Clonotype4889
CGGGTCACACCAGGCT-1	1454	675	2.81981	ctrl	0	CD4	3.34356	2	NA	NA	NA	NA	NA	NA	NA
CGGTTAAGTCTTGATG-1	4065	1197	2.26322	ctrl	0	CD4	3.4559	2	TRBV20	TRBD2	TRBJ2-7	TRBC1	CGARGGWGSYEQYF	3526	Clonotype4496
CGTAGCGCAGATGAGC-1	3200	1049	2.0625	ctrl	0	CD4	3.41128	2	TRBV10	None	TRBJ1-6	TRBC1	CASSRTYNSPLYF	1602	Clonotype3527
CGTAGCGGTCCATCCT-1	4108	1147	2.23953	ctrl	0	CD4	3.21985	2	TRBV5	TRBD1	TRBJ2-5	TRBC1	CASSQEGTGEVTQYF	8671	Clonotype3136
CGTAGCGGTTATGTGC-1	2197	874	2.95858	ctrl	0	CD4	3.18736	2	TRBV31	None	TRBJ1-5	TRBC1	CAWSLEMNNQAQHF	3016	Clonotype4200
CGTAGGCAGCCGCCTA-1	3886	1162	3.21668	ctrl	0	CD8	4.86803	2	TRDV2-2	None	TRAJ58	TRAC	CALMERQQGTGSKLSF	2889	Clonotype458
CGTAGGCCAGTTCCCT-1	3405	1121	2.11454	ctrl	0	CD4	4.31705	2	TRBV31	TRBD2	TRBJ2-2	TRBC1	CAWSRLGPNTGQLYF	3721	Clonotype4366
CGTAGGCGTAAGAGGA-1	4296	1190	2.60708	ctrl	0	CD4	3.37403	2	TRBV3	TRBD1	TRBJ2-5	TRBC1	CASSLDRGELDTQYF	3199	Clonotype2135
CGTCACTAGCGTGTCC-1	3620	952	2.37569	ctrl	0	CD4	3.17747	2	NA	NA	NA	NA	NA	NA	NA
CGTCACTCATCTCCCA-1	4116	1072	4.13022	ctrl	0	CD8	3.36179	2	TRBV10	TRBD1	TRBJ1-1	TRBC1	CASSSGQNTEVFF	1835	Clonotype3581
CGTCACTGTCCGAGTC-1	3195	1069	2.34742	ctrl	0	CD4	3.90625	2	TRBV31	TRBD2	TRBJ2-7	TRBC1	CAWSLPGGSYEQYF	6625	Clonotype4249
CGTCACTGTGAACCTT-1	5410	1291	2.88355	ctrl	0	CD4	3.58082	2	TRBV5	TRBD1	TRBJ2-7	TRBC1	CASSQEGDEQYF	1838	Clonotype3108
CGTCAGGAGCGTGAAC-1	2925	842	2.5641	ctrl	0	CD4	3.01285	2	TRBV5	TRBD2	TRBJ2-1	TRBC1	CASSQDLGGNYAEQFF	3475	Clonotype2976
CGTCAGGAGTTACCCA-1	3289	984	1.85467	ctrl	0	CD8	3.32545	2	NA	NA	NA	NA	NA	NA	NA
CGTCAGGGTAAATGAC-1	3155	1052	3.58162	ctrl	0	CD4	3.35315	2	TRBV1	None	TRBJ1-1	TRBC1	CSGRGNTEVFF	8658	Clonotype5360
CGTCAGGGTATTACCG-1	5074	1325	3.40954	ctrl	0	CD8	5.33274	2	TRBV29	TRBD1	TRBJ2-1	TRBC1	CAGDRIYAEQFF	1009	Clonotype310
CGTCAGGGTTATGCGT-1	1186	529	4.55312	ctrl	0	CD4	3.08519	2	NA	NA	NA	NA	NA	NA	NA
CGTCCATTCTATGTGG-1	4915	1295	2.23805	ctrl	0	CD4	4.27489	2	TRBV1	None	TRBJ2-1	TRBC1	CSADRREQFF	1784	Clonotype4875
CGTCTACAGCTACCTA-1	4311	1202	1.92531	ctrl	0	CD4	5.04965	2	TRBV1	TRBD2	TRBJ2-3	TRBC1	CSADRGASAETLYF	15775	Clonotype4847
CGTCTACAGGGCATGT-1	3548	1042	2.59301	ctrl	0	CD4	3.44169	2	NA	NA	NA	NA	NA	NA	NA
CGTCTACAGTGGAGTC-1	1738	765	4.14269	ctrl	0	CD4	23.3559	3	NA	NA	NA	NA	NA	NA	NA
CGTCTACCAAGAAGAG-1	2500	895	1.92	ctrl	0	CD4	3.13715	2	NA	NA	NA	NA	NA	NA	NA
CGTCTACGTACTCTCC-1	4010	1097	3.36658	ctrl	0	CD4	3.12297	2	TRAV12D-2	None	TRAJ43	TRAC	CALSVNNNNAPRF	1832	Clonotype601
CGTCTACTCGGAGGTA-1	4273	1181	2.64451	ctrl	0	CD8	3.37774	2	NA	NA	NA	NA	NA	NA	NA
CGTGAGCGTAGCGTGA-1	4791	1051	2.00376	ctrl	0	CD4	3.05752	2	TRBV13-1	TRBD1	TRBJ2-7	TRBC1	CASSDGGQYEQYF	1116	Clonotype1451
CGTGTAACAGGGCATA-1	2459	861	2.35868	ctrl	0	CD4	2.95339	2	TRBV1	TRBD1	TRBJ1-6	TRBC1	CSAEQAYNSPLYF	7013	Clonotype4947
CGTGTAATCCGCTGTT-1	1904	848	3.15126	ctrl	0	CD4	3.26218	2	TRBV10	None	TRBJ1-3	TRBC1	CASRGNTLYF	4680	Clonotype1225
CGTGTCTAGAATCTCC-1	2781	821	2.55304	ctrl	0	CD4	2.75963	2	NA	NA	NA	NA	NA	NA	NA
CGTGTCTCACACCGAC-1	2270	936	3.17181	ctrl	0	CD8	6.14623	2	TRBV1	None	TRBJ1-2	TRBC1	CSADPNSDYTF	9830	Clonotype4811
CGTGTCTGTTCCACAA-1	5452	1350	2.53118	ctrl	0	CD8	4.72882	2	TRBV19	None	TRBJ2-4	TRBC1	CASSKQNTLYF	8375	Clonotype2050
CGTGTCTTCTAGCACA-1	2312	922	3.2872	ctrl	0	CD4	3.09101	2	TRBV1	None	TRBJ2-7	TRBC1	CSAARDYEQYF	3415	Clonotype4691
CGTTAGAAGTCGTACT-1	4884	1096	2.5389	ctrl	0	CD4	3.05576	2	TRBV19	None	TRBJ2-5	TRBC1	CASSTGMRQDTQYF	6896	Clonotype3700
CGTTAGACACATGTGT-1	3793	1048	3.32191	ctrl	0	CD4	3.46958	2	TRAV13-1	None	TRAJ57	TRAC	CAMEGGSAKLIF	1238	Clonotype632
CGTTAGAGTAAGTGTA-1	2703	848	2.47873	ctrl	0	CD4	2.96267	2	TRBV31	TRBD1	TRBJ1-2	TRBC1	CAWSRGLANSDYTF	3359	Clonotype4363
CGTTAGATCGTAGATC-1	3767	979	2.1768	ctrl	0	CD4	3.03829	2	TRBV20	TRBD1	TRBJ2-4	TRBC1	CGARQGVQNTLYF	5391	Clonotype4530
CGTTGGGAGCAGACTG-1	3884	1172	2.72915	ctrl	0	CD4	3.38074	2	TRBV1	None	TRBJ1-6	TRBC1	CSADSYNSPLYF	10250	Clonotype4894
CTAACTTCATCGGTTA-1	4890	1436	2.67894	ctrl	0	CD4	6.4677	2	TRBV1	None	TRBJ1-6	TRBC1	CSADPAGSYNSPLYF	22614	Clonotype4798
CTAACTTTCATATCGG-1	3243	884	1.94265	ctrl	0	CD4	2.98855	2	NA	NA	NA	NA	NA	NA	NA
CTAAGACCACGAGGTA-1	4206	1090	1.66429	ctrl	0	CD8	3.39646	2	TRBV3	TRBD2	TRBJ2-7	TRBC1	CASSHRDWGVEQYF	3950	Clonotype1867
CTAAGACGTCCCTTGT-1	5248	1286	2.38186	ctrl	0	CD8	3.87396	2	TRBV30	TRBD2	TRBJ2-3	TRBC1	CSSSPGLGASAETLYF	1018	Clonotype5450
CTAATGGAGAGGGATA-1	5607	1446	3.63831	ctrl	0	CD8	6.30528	2	TRAV7-2	None	TRAJ31	TRAC	CAASASNNRIFF	7556	Clonotype151
CTAATGGAGCACGCCT-1	3715	1021	3.33782	ctrl	0	CD4	3.23379	2	TRBV1	TRBD1	TRBJ1-2	TRBC1	CSASQGTNSDYTF	8416	Clonotype5223
CTAATGGGTCAGAGGT-1	3397	976	2.17839	ctrl	0	CD4	3.3659	2	NA	NA	NA	NA	NA	NA	NA
CTAATGGTCCGCATAA-1	4224	1263	2.93561	ctrl	0	CD4	5.59672	2	TRBV30	None	TRBJ2-3	TRBC1	CSSSSAETLYF	11385	Clonotype5460
CTACACCGTAGCACGA-1	2818	864	2.69695	ctrl	0	CD4	2.91914	2	NA	NA	NA	NA	NA	NA	NA
CTACACCGTTCGCTAA-1	3778	1010	2.67337	ctrl	0	CD4	3.38548	2	NA	NA	NA	NA	NA	NA	NA
CTACACCTCGTACCGG-1	5267	1259	1.40497	ctrl	0	CD4	3.4101	2	TRBV19	None	TRBJ2-5	TRBC1	CASSIGGSDTQYF	8621	Clonotype1924
CTACATTCACGGCGTT-1	3026	912	2.34633	ctrl	0	CD4	3.21142	2	TRBV31	TRBD1	TRBJ1-5	TRBC1	CAWSLDRINQAPLF	8024	Clonotype4189
CTACATTGTCTAGCCG-1	4301	1170	2.06929	ctrl	0	CD4	3.27135	2	TRBV1	TRBD1	TRBJ1-5	TRBC1	CSAQGQAQHF	6987	Clonotype5158
CTACATTTCAGCTCGG-1	3014	942	2.72064	ctrl	0	CD4	3.14277	2	TRBV1	TRBD1	TRBJ2-2	TRBC1	CSAGTGSGTGQLYF	4383	Clonotype5066
CTACATTTCCTATTCA-1	3586	1060	5.01952	ctrl	0	CD4	3.43071	2	TRAV5D-4	None	TRAJ22	TRAC	CAASWASGSWQLIF	1419	Clonotype270
CTACATTTCTTATCTG-1	4476	1281	2.65862	ctrl	0	CD4	4.59302	2	TRBV13-3	TRBD1	TRBJ1-4	TRBC1	CASSDAGQGNERLFF	5315	Clonotype1392
CTACCCAGTCAAAGAT-1	3366	1029	1.99049	ctrl	0	CD4	3.20634	2	TRBV31	TRBD2	TRBJ2-3	TRBC1	CAWSLEMAGGETLYF	12634	Clonotype4199
CTACCCAGTTACCGAT-1	3982	1025	2.91311	ctrl	0	CD4	3.21896	2	TRBV19	TRBD1	TRBJ1-5	TRBC1	CASSRDRGNQAQHF	10303	Clonotype3376
CTACCCATCTCGTATT-1	4568	1252	2.5613	ctrl	0	CD4	3.85601	2	TRBV1	TRBD1	TRBJ1-1	TRBC1	CSGTAANTEVFF	6783	Clonotype5364
CTACGTCGTAGCACGA-1	6483	1660	1.97439	ctrl	0	CD4	5.97731	2	TRBV1	TRBD2	TRBJ2-2	TRBC1	CSGTGGRTGQLYF	7279	Clonotype5380
CTAGAGTAGATGCGAC-1	4763	1356	3.27525	ctrl	0	CD4	5.7824	2	TRBV1	TRBD1	TRBJ1-3	TRBC1	CSAPGGGNTLYF	5794	Clonotype5129
CTAGAGTCAAATCCGT-1	6801	1680	2.19085	ctrl	0	CD4	6.30933	2	TRBV1	None	TRBJ2-1	TRBC1	CSEYAEQFF	11447	Clonotype5306
CTAGAGTCACCTCGTT-1	4646	1316	2.77658	ctrl	0	CD4	5.4908	2	TRBV19	TRBD2	TRBJ2-7	TRBC1	CASSIRDWPYEQYF	8856	Clonotype1990
CTAGAGTGTTCTGAAC-1	4984	1225	2.02648	ctrl	0	CD4	3.21562	2	TRBV31	None	TRBJ1-4	TRBC1	CAWSLEEISNERLFF	5551	Clonotype4193
CTAGAGTGTTTGTTTC-1	2774	816	2.84787	ctrl	0	CD4	2.92919	2	NA	NA	NA	NA	NA	NA	NA
CTAGAGTTCACCAGGC-1	3245	960	2.83513	ctrl	0	CD4	3.18249	2	TRBV20	None	TRBJ2-4	TRBC1	CGAREASQNTLYF	4486	Clonotype4474
CTAGAGTTCATTCACT-1	5372	1454	2.41996	ctrl	0	CD8	6.30933	2	TRBV10	None	TRBJ2-2	TRBC1	CASTNTGQLYF	4889	Clonotype3857
CTAGTGAAGGCAATTA-1	4800	1281	3.625	ctrl	0	CD4	4.30048	2	TRBV31	TRBD2	TRBJ2-7	TRBC1	CAWRAGVYEQYF	5293	Clonotype4145
CTAGTGACACAACGCC-1	4818	1145	2.20008	ctrl	0	CD4	3.37983	2	TRBV1	TRBD1	TRBJ1-3	TRBC1	CSAQGASGNTLYF	11638	Clonotype5152
CTCACACAGTTAAGTG-1	6498	1621	2.86242	ctrl	0	CD8	6.81407	2	TRBV30	TRBD2	TRBJ2-4	TRBC1	CSSRDWGDPLRQNTLYF	5347	Clonotype5431
CTCACACCAATCTGCA-1	3604	1135	4.32852	ctrl	0	CD4	3.24826	2	NA	NA	NA	NA	NA	NA	NA
CTCACACCATACCATG-1	4836	1438	3.22581	ctrl	0	CD4	5.81374	2	TRBV1	None	TRBJ1-1	TRBC1	CSETASNTEVFF	15510	Clonotype5298
CTCACACGTTACGTCA-1	3042	1122	1.84089	ctrl	0	CD4	3.4439	2	TRBV1	TRBD1	TRBJ1-4	TRBC1	CSAGTISNERLFF	9483	Clonotype5070
CTCAGAAGTTGACGTT-1	2305	847	2.6898	ctrl	0	CD4	3.03967	2	NA	NA	NA	NA	NA	NA	NA
CTCATTAAGTCAAGCG-1	1989	681	3.2177	ctrl	0	CD4	2.83604	2	NA	NA	NA	NA	NA	NA	NA
CTCATTAGTAAGAGGA-1	3799	1017	3.1324	ctrl	0	CD4	3.19233	2	TRBV5	TRBD1	TRBJ2-1	TRBC1	CASSQGDSYAEQFF	3666	Clonotype3194
CTCATTATCCTTTACA-1	3626	1271	3.14396	ctrl	0	CD4	7.13023	2	TRBV1	TRBD2	TRBJ2-1	TRBC1	CSGGTGGVGAEQFF	8219	Clonotype5343
CTCCTAGAGTCTCCTC-1	5631	1468	1.88244	ctrl	0	CD4	5.51674	2	TRAV6-5	None	TRAJ13	TRAC	CALSWNSGTYQRF	6889	Clonotype605
CTCGAAAAGGGCTCTC-1	3000	1055	1.8	ctrl	0	CD4	3.4567	2	TRBV20	TRBD2	TRBJ2-1	TRBC1	CGARETGGAIAEQFF	6308	Clonotype4486
CTCGAAATCTCTGTCG-1	3643	1110	2.96459	ctrl	0	CD4	4.04679	2	TRBV1	TRBD2	TRBJ2-7	TRBC1	CSADWGGGYEQYF	12229	Clonotype4911
CTCGAAATCTGTCTAT-1	2358	820	1.69635	ctrl	0	CD4	3.1302	2	TRBV10	TRBD1	TRBJ2-4	TRBC1	CASSPGADTLYF	1594	Clonotype2655
CTCGAGGAGAGTACCG-1	2733	940	2.59788	ctrl	0	CD4	3.14452	2	TRBV31	TRBD1	TRBJ1-2	TRBC1	CAWSKDRADSDYTF	3251	Clonotype4178
CTCGAGGAGTAGGCCA-1	4172	1173	3.06807	ctrl	0	CD8	5.71321	2	TRBV19	TRBD1	TRBJ2-1	TRBC1	CASSRTGGYAEQFF	3864	Clonotype3513
CTCGAGGTCCATTCTA-1	3505	1031	2.25392	ctrl	0	CD4	3.0914	2	TRBV31	TRBD1	TRBJ1-5	TRBC1	CAWSRGQGNQAPLF	6783	Clonotype4365
CTCGGAGCACATGACT-1	4035	1131	2.87485	ctrl	0	CD4	3.4639	2	TRBV31	TRBD2	TRBJ2-1	TRBC1	CLESKDWGNYAEQFF	6765	Clonotype4624
CTCGGAGTCAGGCCCA-1	2511	1017	4.10195	ctrl	0	CD4	4.34312	2	TRBV5	TRBD1	TRBJ2-4	TRBC1	CASSQEGHQSTLYF	9294	Clonotype3120
CTCGGAGTCCAAAGTC-1	2234	891	1.25336	ctrl	0	CD4	3.32125	2	TRBV1	TRBD2	TRBJ2-4	TRBC1	CSALGENTLYF	10540	Clonotype5097
CTCGGGAAGCCATCGC-1	2498	785	2.76221	ctrl	0	CD4	2.83998	2	TRBV19	None	TRBJ2-1	TRBC1	CASSIPGEQFF	2993	Clonotype1973
CTCGGGAAGTGGGCTA-1	2749	843	1.8916	ctrl	0	CD4	3.05239	2	TRBV1	TRBD1	TRBJ1-6	TRBC1	CSADAGSDSPLYF	12680	Clonotype4701
CTCGGGAGTATTCTCT-1	3528	1005	2.35261	ctrl	0	CD4	3.22277	2	TRBV20	None	TRBJ2-1	TRBC1	CGAGTNLNYAEQFF	4136	Clonotype4414
CTCGGGATCCAAACAC-1	2514	890	2.98329	ctrl	0	CD4	3.10963	2	TRBV1	TRBD2	TRBJ2-7	TRBC1	CSTGYEQYF	5677	Clonotype5468
CTCGGGATCCAAACTG-1	4062	1089	2.33875	ctrl	0	CD4	3.42401	2	TRBV20	TRBD1	TRBJ2-1	TRBC1	CGARVDRDAEQFF	10838	Clonotype4552
CTCGGGATCGCACTCT-1	3020	994	1.82119	ctrl	0	CD4	3.32329	2	TRBV2	TRBD1	TRBJ1-6	TRBC1	CASSQDLRTGGRDNSPLYF	1065	Clonotype2983
CTCGTCATCGACAGCC-1	4161	1202	2.93199	ctrl	0	CD4	3.44698	2	NA	NA	NA	NA	NA	NA	NA
CTCGTCATCTAGCACA-1	3719	1076	2.12423	ctrl	0	CD4	3.27091	2	TRBV1	TRBD1	TRBJ1-1	TRBC1	CSQGTGNGGVFF	2529	Clonotype5413
CTCGTCATCTCGATGA-1	2611	986	1.57028	ctrl	0	CD4	6.02481	2	TRBV5	None	TRBJ2-1	TRBC1	CASSQDGGNYAEQFF	8517	Clonotype2943
CTCTAATAGCTAGCCC-1	4413	1104	2.08475	ctrl	0	CD4	3.28197	2	TRBV29	TRBD1	TRBJ2-4	TRBC1	CASSSTGVQNTLYF	5035	Clonotype3677
CTCTAATTCTCAAGTG-1	5259	1271	1.40711	ctrl	0	CD4	4.27708	2	TRBV19	TRBD2	TRBJ1-5	TRBC1	CASSMKGGGQPGSAF	3214	Clonotype2587
CTCTACGAGCACCGTC-1	5424	1403	1.89897	ctrl	0	CD4	5.49116	2	TRAV9D-2	None	TRAJ27	TRAC	CAVTDNTTNTGKLTF	3481	Clonotype4115
CTGAAACCACGGCCAT-1	1948	750	1.89938	ctrl	0	CD4	3.17818	2	TRBV1	TRBD1	TRBJ2-2	TRBC1	CSAEGQNTGQLYF	11130	Clonotype4936
CTGAAACGTGAAAGAG-1	3836	1020	2.45047	ctrl	0	CD4	3.08301	2	TRBV31	TRBD2	TRBJ2-4	TRBC1	CAWRDWGSQNTLYF	6812	Clonotype4149
CTGAAACGTGGTTTCA-1	2129	717	3.94551	ctrl	0	CD4	2.85503	2	TRBV1	None	TRBJ2-5	TRBC1	CSADRNQDTQYF	7177	Clonotype4869
CTGAAGTAGTGTCCCG-1	4213	1153	2.53976	ctrl	0	CD4	3.37625	2	TRBV1	TRBD1	TRBJ1-4	TRBC1	CSAGTISNERLFF	9364	Clonotype5070
CTGAAGTCATCCGGGT-1	3855	1180	2.17899	ctrl	0	CD4	4.78547	2	TRBV5	TRBD1	TRBJ2-7	TRBC1	CASSQDTAGGYEQYF	3369	Clonotype3056
CTGATAGAGAATTCCC-1	2429	998	2.84068	ctrl	0	CD4	3.52687	2	TRBV10	TRBD1	TRBJ2-5	TRBC1	CASSPTGDTQYF	8990	Clonotype2872
CTGATAGGTCATGCAT-1	4995	1266	3.38338	ctrl	0	CD8	3.87555	2	NA	NA	NA	NA	NA	NA	NA
CTGATAGTCGGTCTAA-1	4142	1204	2.22115	ctrl	0	CD4	4.08232	2	TRBV5	TRBD1	TRBJ1-2	TRBC1	CASSQGDSDYTF	1229	Clonotype3192
CTGATCCTCAGAAATG-1	3328	995	2.16346	ctrl	0	CD4	3.03408	2	TRBV1	TRBD2	TRBJ2-5	TRBC1	CSDWGKDTQYF	6322	Clonotype5286
CTGCCTACATTAGGCT-1	3986	1228	2.38334	ctrl	0	CD4	5.72622	2	TRAV12D-2	None	TRAJ57	TRAC	CALSRNQGGSAKLIF	3971	Clonotype593
CTGCCTAGTCCGTGAC-1	3176	958	3.11713	ctrl	0	CD4	3.29988	2	TRBV5	TRBD1	TRBJ2-7	TRBC1	CASSSRRGSYEQYF	4486	Clonotype3656
CTGCTGTAGCGCCTCA-1	4557	1276	1.95304	ctrl	0	CD4	3.576	2	TRBV31	TRBD1	TRBJ2-7	TRBC1	CAWSLGGDEQYF	2911	Clonotype4207
CTGCTGTAGGAGTTTA-1	5847	1548	2.05233	ctrl	0	CD4	4.70373	2	TRBV1	TRBD1	TRBJ1-4	TRBC1	CSASGTANERLFF	10283	Clonotype5213
CTGCTGTCAGATTGCT-1	4698	1166	2.93742	ctrl	0	CD8	3.37308	2	NA	NA	NA	NA	NA	NA	NA
CTGCTGTGTTACTGAC-1	4976	1236	2.53215	ctrl	0	CD4	3.4444	2	TRAV6-7-DV9	None	TRAJ33	TRAC	CALSDLDSNYQLIW	3152	Clonotype519
CTGCTGTTCCAGTAGT-1	5040	1266	2.79762	ctrl	0	CD4	3.42347	2	TRAV14-2	None	TRAJ52	TRAC	CAARGANTGKLTF	500	Clonotype119
CTGTTTACAATAGAGT-1	3275	970	1.80153	ctrl	0	CD4	3.12067	2	TRBV19	TRBD1	TRBJ2-5	TRBC1	CASSMWGAEDTQYF	3470	Clonotype2598
CTTAACTCAATAGCAA-1	3103	1057	1.64357	ctrl	0	CD4	3.41623	2	TRBV1	TRBD1	TRBJ1-6	TRBC1	CSAGDSSYNSPLYF	6110	Clonotype4982
CTTAACTCAATCTGCA-1	3019	1057	2.74925	ctrl	0	CD4	3.46586	2	NA	NA	NA	NA	NA	NA	NA
CTTAACTCACAGACTT-1	4750	1417	3.85263	ctrl	0	CD4	4.17309	2	TRBV5	TRBD1	TRBJ2-1	TRBC1	CASSQGQGQAEQFF	2025	Clonotype3232
CTTAACTGTGTCGCTG-1	3167	1048	2.81023	ctrl	0	CD4	4.04744	2	TRBV1	TRBD1	TRBJ2-5	TRBC1	CSASRDRGRNTQYF	6106	Clonotype5224
CTTAACTTCAGCTTAG-1	4760	1209	1.86975	ctrl	0	CD4	3.59787	2	TRBV5	None	TRBJ1-6	TRBC1	CASSPGPYNSPLYF	3768	Clonotype2697
CTTAGGAAGCACACAG-1	3638	980	3.49093	ctrl	0	CD8	3.27314	2	TRBV19	TRBD2	TRBJ2-4	TRBC1	CASSMWGSQNTLYF	4924	Clonotype2600
CTTAGGAAGTCATCCA-1	3339	1003	1.79695	ctrl	0	CD4	3.34771	2	TRBV5	TRBD2	TRBJ2-4	TRBC1	CASSQDVGRDTLYF	5166	Clonotype3068
CTTAGGACACCAGTTA-1	6449	1589	2.49651	ctrl	0	CD4	4.86479	2	NA	NA	NA	NA	NA	NA	NA
CTTAGGACAGGTCGTC-1	2812	864	4.23186	ctrl	0	CD8	2.92615	2	TRBV10	TRBD2	TRBJ2-4	TRBC1	CASSRDWGSSQNTLYF	1048	Clonotype3406
CTTAGGAGTTGTCTTT-1	3827	1166	4.10243	ctrl	0	CD4	4.53132	2	TRAV21-DV12	None	TRAJ56	TRAC	CILRVTGGNNKLTF	1948	Clonotype4609
CTTCTCTCATGCCACG-1	4487	1244	2.71897	ctrl	0	CD8	6.57989	2	NA	NA	NA	NA	NA	NA	NA
CTTCTCTTCGAGAGCA-1	3689	1196	2.35836	ctrl	0	CD4	5.73373	2	TRAV4-3	None	TRAJ21	TRAC	CAAGPNYNVLYF	11453	Clonotype78
CTTGGCTAGTCCATAC-1	2039	778	3.18784	ctrl	0	CD4	3.33616	2	NA	NA	NA	NA	NA	NA	NA
CTTGGCTTCTCGTTTA-1	4474	1372	2.81627	ctrl	0	CD4	4.88364	2	TRBV31	TRBD2	TRBJ2-1	TRBC1	CAWSPRTGVYAEQFF	2975	Clonotype4330
CTTTGCGCAGACAGGT-1	5070	1297	2.78107	ctrl	0	CD4	3.42153	2	TRBV10	TRBD1	TRBJ1-4	TRBC1	CASSPGTISNERLFF	4766	Clonotype2749
GAAACTCAGCAGACTG-1	4142	1164	1.54515	ctrl	0	CD4	3.42161	2	TRBV31	None	TRBJ1-2	TRBC1	CAWRRANSDYTF	3818	Clonotype4162
GAAACTCCACTCAGGC-1	4985	1335	3.02909	ctrl	0	CD4	4.18545	2	TRBV19	TRBD1	TRBJ2-7	TRBC1	CASSLTGDEQYF	9654	Clonotype2479
GAAACTCCATAGTAAG-1	3001	814	2.59913	ctrl	0	CD4	2.8733	2	TRBV1	TRBD1	TRBJ2-1	TRBC1	CSGTGGPEQFF	7609	Clonotype5377
GAAACTCGTCGCATCG-1	2273	694	3.69556	ctrl	0	CD4	2.61582	2	NA	NA	NA	NA	NA	NA	NA
GAAATGACAGACTCGC-1	4295	1211	4.12107	ctrl	0	CD4	3.73874	2	NA	NA	NA	NA	NA	NA	NA
GAACCTAGTATTAGCC-1	4951	1365	1.53504	ctrl	0	CD4	5.20437	2	TRAV3-3	None	TRAJ32	TRAC	CAVEKGGSGNKLIF	2091	Clonotype3938
GAACGGAAGCACCGCT-1	4250	1171	1.90588	ctrl	0	CD4	3.45202	2	TRBV31	TRBD1	TRBJ1-4	TRBC1	CAWSPLNAGLSNERLFF	2810	Clonotype4318
GAACGGACAAACTGCT-1	3973	1059	2.49182	ctrl	0	CD4	3.29643	2	TRBV10	None	TRBJ2-7	TRBC1	CASSSYEQYF	5120	Clonotype3687
GAACGGACAAGTTCTG-1	3336	929	2.8777	ctrl	0	CD4	3.12062	2	TRBV19	TRBD2	TRBJ2-3	TRBC1	CASSTTGGAETLYF	6091	Clonotype3722
GAACGGACAGACGTAG-1	4209	1058	2.23331	ctrl	0	CD4	3.20038	2	TRBV5	TRBD1	TRBJ1-6	TRBC1	CASSQRGQGNSPLYF	5314	Clonotype3301
GAACGGAGTGCTCTTC-1	3373	896	3.1426	ctrl	0	CD4	2.90228	2	NA	NA	NA	NA	NA	NA	NA
GAAGCAGCAAACTGCT-1	3564	997	2.21661	ctrl	0	CD8	3.21212	2	TRBV2	TRBD2	TRBJ1-6	TRBC1	CASSQEGGDSPLYF	575	Clonotype3114
GAAGCAGTCGGCATCG-1	3445	1097	1.77068	ctrl	0	CD4	3.35578	2	TRBV31	TRBD2	TRBJ2-5	TRBC1	CAWSLAGGGDTQYF	1340	Clonotype4180
GAATAAGAGACAGACC-1	3352	942	3.04296	ctrl	0	CD4	2.97704	2	TRBV3	TRBD1	TRBJ2-5	TRBC1	CASSLTGEDTQYF	3837	Clonotype2480
GAATAAGCACATTTCT-1	4179	1162	1.86648	ctrl	0	CD4	3.59424	2	TRBV10	TRBD1	TRBJ1-4	TRBC1	CASSHRVSNERLFF	3121	Clonotype1873
GAATAAGTCTCAACTT-1	3302	1127	2.42277	ctrl	0	CD4	5.35844	2	TRBV1	TRBD1	TRBJ2-7	TRBC1	CSASTDEQYF	15582	Clonotype5233
GAATGAAAGAGTAATC-1	3338	1000	1.91732	ctrl	0	CD4	3.3802	2	NA	NA	NA	NA	NA	NA	NA
GAATGAAAGCGAGAAA-1	2299	829	2.04437	ctrl	0	CD4	3.13507	2	NA	NA	NA	NA	NA	NA	NA
GAATGAATCACTTACT-1	3638	1170	2.83123	ctrl	0	CD4	3.74939	2	TRBV19	TRBD1	TRBJ2-7	TRBC1	CASSSGRREQYF	10282	Clonotype3587
GACACGCCAGCTGCAC-1	5060	1292	2.70751	ctrl	0	CD4	4.43541	2	TRBV10	TRBD2	TRBJ2-7	TRBC1	CASSFGLGYGQYF	7894	Clonotype1658
GACAGAGGTTGTCGCG-1	3418	1001	3.71562	ctrl	0	CD8	3.2983	2	TRBV29	TRBD1	TRBJ2-1	TRBC1	CASSPQGHYAEQFF	8734	Clonotype2798
GACCAATGTCGAGATG-1	4404	1233	2.7475	ctrl	0	CD4	3.42953	2	TRBV15	TRBD1	TRBJ1-1	TRBC1	CAFGTGGEVFF	3852	Clonotype303
GACCAATGTTAGATGA-1	3868	1135	2.30093	ctrl	0	CD4	4.01695	2	TRBV31	TRBD2	TRBJ2-3	TRBC1	CAWSLLGVAETLYF	12343	Clonotype4242
GACCAATTCAAACCAC-1	3273	971	4.46074	ctrl	0	CD4	3.16685	2	NA	NA	NA	NA	NA	NA	NA
GACCTGGCATCGACGC-1	2890	1080	2.56055	ctrl	0	CD4	4.57571	2	TRBV1	TRBD1	TRBJ1-4	TRBC1	CSGTGNERLFF	7067	Clonotype5383
GACGTGCGTAGCGCTC-1	5046	1323	2.99247	ctrl	0	CD4	5.33291	2	TRBV30	TRBD1	TRBJ2-7	TRBC1	CSSRQGEQYF	5447	Clonotype5441
GACGTGCGTATCACCA-1	2760	968	3.00725	ctrl	0	CD4	3.38268	2	TRBV1	None	TRBJ1-1	TRBC1	CSAHANTEVFF	10612	Clonotype5086
GACGTGCTCAATCACG-1	2186	994	1.82983	ctrl	0	CD4	5.68943	2	TRBV5	TRBD1	TRBJ2-1	TRBC1	CASSQEDRGYAEQFF	2271	Clonotype3104
GACGTTACATATACCG-1	4788	1312	2.29741	ctrl	0	CD4	6.64684	2	TRBV31	None	TRBJ2-3	TRBC1	CAWSVQTSAETLYF	9835	Clonotype4384
GACGTTAGTCCATGAT-1	4723	1348	1.8844	ctrl	0	CD4	4.74926	2	TRBV5	TRBD2	TRBJ2-7	TRBC1	CASSPGLGDEQYF	2542	Clonotype2677
GACGTTAGTTCAACCA-1	4432	1296	2.91065	ctrl	0	CD8	8.41201	2	TRBV2	TRBD1	TRBJ1-1	TRBC1	CASSQEVTANTEVFF	1651	Clonotype3178
GACTAACCAATTCCTT-1	6320	1629	2.32595	ctrl	0	CD4	5.63799	2	TRBV10	None	TRBJ1-1	TRBC1	CASSYGTNTEVFF	2174	Clonotype3802
GACTAACCACATTCGA-1	5299	1345	1.73618	ctrl	0	CD4	4.00692	2	TRAV6N-7	None	TRAJ31	TRAC	CALSLNNNRIFF	3167	Clonotype580
GACTAACCAGGATTGG-1	4328	1118	3.4427	ctrl	0	CD4	3.19565	2	TRBV5	TRBD1	TRBJ2-4	TRBC1	CASSPDRGDTLYF	6467	Clonotype2624
GACTAACGTAGCACGA-1	4756	1283	1.72414	ctrl	0	CD4	3.72146	2	TRBV1	None	TRBJ1-5	TRBC1	CSAGDNNQAQHF	13288	Clonotype4977
GACTAACGTCTAGAGG-1	4317	1163	1.8763	ctrl	0	CD4	4.15422	2	TRBV10	TRBD2	TRBJ2-1	TRBC1	CASSYSLGGNYAEQFF	1556	Clonotype3832
GACTAACTCCGCGCAA-1	5197	1194	2.82855	ctrl	0	CD8	3.25114	2	NA	NA	NA	NA	NA	NA	NA
GACTACAAGAGCCCAA-1	3826	1090	1.98641	ctrl	0	CD4	3.37567	2	TRAV16N	None	TRAJ34	TRAC	CAMREANTDKVVF	1275	Clonotype662
GACTACATCCGTCATC-1	3855	1209	2.10117	ctrl	0	CD4	4.88567	2	TRBV31	TRBD2	TRBJ2-5	TRBC1	CAWSRTGNQDTQYF	13097	Clonotype4375
GACTACATCTGCCAGG-1	5795	1521	2.91631	ctrl	0	CD8	6.8117	2	TRBV1	TRBD1	TRBJ1-3	TRBC1	CSEDSSGNTLYF	5489	Clonotype5289
GACTGCGCATTATCTC-1	3227	1179	4.36938	ctrl	0	CD4	5.84458	2	TRBV10	None	TRBJ2-2	TRBC1	CASSYIPNTGQLYF	1261	Clonotype3804
GACTGCGGTCGACTGC-1	2151	857	1.95258	ctrl	0	CD4	3.11547	2	TRBV5	TRBD1	TRBJ2-7	TRBC1	CASSQDRQYEQYF	3483	Clonotype3040
GACTGCGGTGGAAAGA-1	5421	1445	3.50489	ctrl	0	CD4	5.89009	2	TRBV2	None	TRBJ2-2	TRBC1	CASSQERTNTGQLYF	4429	Clonotype3168
GACTGCGGTTCAGTAC-1	3247	1017	2.89498	ctrl	0	CD8	3.34701	2	TRBV1	TRBD1	TRBJ1-6	TRBC1	CSGTGEGSPLYF	7264	Clonotype5367
GACTGCGTCTGTTTGT-1	3785	1071	2.93263	ctrl	0	CD4	3.2527	2	TRAV13D-2	None	TRAJ4	TRAC	CAIGVSGSFNKLTF	1663	Clonotype348
GAGCAGAGTTGCGCAC-1	2056	746	3.30739	ctrl	0	CD8	3.01466	2	NA	NA	NA	NA	NA	NA	NA
GAGGTGAAGCCGGTAA-1	3283	1184	3.07645	ctrl	0	CD4	4.53807	2	TRBV1	TRBD2	TRBJ2-7	TRBC1	CSVGLNYEQYF	5131	Clonotype5472
GAGGTGAGTCCAAGTT-1	3121	816	2.72349	ctrl	0	CD8	2.91997	2	NA	NA	NA	NA	NA	NA	NA
GATCAGTAGATGTCGG-1	3444	1105	4.41347	ctrl	0	CD8	3.48802	2	NA	NA	NA	NA	NA	NA	NA
GATCGATAGTCAAGCG-1	3977	1078	2.11214	ctrl	0	CD4	3.24654	2	TRBV2	TRBD1	TRBJ2-7	TRBC1	CASSHRTAYEQYF	2225	Clonotype1872
GATCGATGTTTGCATG-1	4121	1071	2.3538	ctrl	0	CD4	3.1032	2	TRBV1	None	TRBJ1-5	TRBC1	CSADYNNQAPLF	7533	Clonotype4918
GATCGCGAGTGGACGT-1	5022	1121	1.97133	ctrl	0	CD8	3.1521	2	NA	NA	NA	NA	NA	NA	NA
GATCGCGCAAGAGTCG-1	3717	1046	3.76648	ctrl	0	CD4	3.25663	2	TRBV1	TRBD2	TRBJ2-4	TRBC1	CSALSLESQNTLYF	9903	Clonotype5111
GATCGCGCAATGAATG-1	4134	1049	1.42719	ctrl	0	CD4	3.33316	2	TRBV2	TRBD2	TRBJ1-1	TRBC1	CASSQEGGANTEVFF	4571	Clonotype3111
GATCGTAGTTCTCATT-1	3030	942	1.88119	ctrl	0	CD4	3.16784	2	NA	NA	NA	NA	NA	NA	NA
GATCTAGCATACGCCG-1	4395	1248	1.41069	ctrl	0	CD4	3.99506	2	TRBV10	TRBD1	TRBJ1-6	TRBC1	CASSSGTNNSPLYF	8438	Clonotype3598
GATGAAAAGTGAACGC-1	3114	970	3.14708	ctrl	0	CD4	3.22704	2	NA	NA	NA	NA	NA	NA	NA
GATGAAACATTGTGCA-1	3737	1083	2.59566	ctrl	0	CD4	4.6237	2	TRAV12D-2	None	TRAJ23	TRAC	CALSDHVGMNYNQGKLIF	5013	Clonotype518
GATGAGGTCACGATGT-1	4341	1265	2.64916	ctrl	0	CD4	3.72536	2	TRBV3	TRBD2	TRBJ2-1	TRBC1	CASSSHWGNYAEQFF	2493	Clonotype3607
GATGCTAAGCAATATG-1	3800	978	2.42105	ctrl	0	CD4	3.0424	2	NA	NA	NA	NA	NA	NA	NA
GATGCTAAGTGCCATT-1	3214	1084	1.05787	ctrl	0	CD8	3.78158	2	TRBV17	None	TRBJ2-1	TRBC1	CASSPGNYAEQFF	17345	Clonotype2695
GATGCTAGTGTCTGAT-1	3032	949	2.83641	ctrl	0	CD4	3.11267	2	TRBV1	TRBD2	TRBJ2-1	TRBC1	CSADAGANYAEQFF	5216	Clonotype4700
GATGCTAGTTGGTGGA-1	2492	957	3.61156	ctrl	0	CD4	3.24872	2	NA	NA	NA	NA	NA	NA	NA
GATTCAGAGATCCTGT-1	5217	1354	2.33851	ctrl	0	CD8	4.89191	2	TRAV3-3	None	TRAJ7	TRAC	CAEGYSNNRLTL	989	Clonotype299
GATTCAGGTACAGCAG-1	2966	944	2.89953	ctrl	0	CD4	3.12515	2	TRBV13-1	TRBD1	TRBJ1-5	TRBC1	CASSASGTGGQAPLF	2912	Clonotype1364
GCAAACTCACGGCTAC-1	4181	1129	2.08084	ctrl	0	CD4	3.35629	2	TRBV20	TRBD1	TRBJ1-1	TRBC1	CGARLGQNTEVFF	3264	Clonotype4515
GCAAACTGTCCTCTTG-1	3561	1074	3.03286	ctrl	0	CD4	3.36435	2	TRBV1	TRBD2	TRBJ2-7	TRBC1	CSGGDYEQYF	8011	Clonotype5327
GCAAACTGTGTTTGTG-1	3365	819	2.22883	ctrl	0	CD8	2.87504	2	NA	NA	NA	NA	NA	NA	NA
GCAAACTTCACAGGCC-1	4406	1168	2.31502	ctrl	0	CD4	4.16047	2	NA	NA	NA	NA	NA	NA	NA
GCAATCAAGCTCCTCT-1	4662	1149	2.145	ctrl	0	CD4	3.25878	2	TRBV2	None	TRBJ2-7	TRBC1	CASSQVGYEQYF	2966	Clonotype3340
GCAATCAAGTGAAGTT-1	4462	1436	1.86015	ctrl	0	CD4	5.83307	2	TRBV31	TRBD1	TRBJ1-6	TRBC1	CAWSLRTGTSPLYF	13132	Clonotype4273
GCAATCAGTCCGTCAG-1	3735	1071	1.95448	ctrl	0	CD4	3.17827	2	TRBV1	TRBD2	TRBJ2-7	TRBC1	CSAGNWGGASEQYF	6833	Clonotype5024
GCACATACACTTCTGC-1	2636	920	2.08649	ctrl	0	CD4	3.45508	2	TRBV31	None	TRBJ2-4	TRBC1	CAWSPSSQNTLYF	7883	Clonotype4331
GCACATAGTAAGAGAG-1	3854	1080	2.33524	ctrl	0	CD8	3.36255	2	TRAV15D-1-DV6D-1	None	TRAJ11	TRAC	CALWELDDSGYNKLTF	1252	Clonotype620
GCAGCCAAGCGATCCC-1	4106	1166	2.14321	ctrl	0	CD8	5.74678	2	TRBV20	TRBD2	TRBJ2-2	TRBC1	CGARDRGGTGQLYF	3208	Clonotype4454
GCAGCCAAGTGTTTGC-1	5391	1322	2.48562	ctrl	0	CD4	3.3289	2	TRBV1	TRBD2	TRBJ2-5	TRBC1	CSAFWGQDTQYF	6349	Clonotype4969
GCAGTTAAGCCCAATT-1	3264	998	2.51225	ctrl	0	CD4	3.91019	2	TRBV10	None	TRBJ1-1	TRBC1	CASSYVRNTEVFF	1527	Clonotype3836
GCAGTTAAGCTCCTCT-1	3333	1067	2.13021	ctrl	0	CD4	3.37987	2	TRBV5	TRBD1	TRBJ2-7	TRBC1	CASSQDRAGGTYEQYF	3993	Clonotype3016
GCAGTTAAGGAGCGAG-1	2821	1008	1.24069	ctrl	0	CD4	3.41985	2	TRBV1	TRBD1	TRBJ1-1	TRBC1	CSEGTGVTEVFF	5367	Clonotype5293
GCAGTTACAGTCGTGC-1	4108	1249	2.5073	ctrl	0	CD8	5.20721	2	NA	NA	NA	NA	NA	NA	NA
GCAGTTAGTAAACGCG-1	3228	984	2.75713	ctrl	0	CD4	3.07604	2	NA	NA	NA	NA	NA	NA	NA
GCATACAAGCCAGTTT-1	5715	1484	3.62205	ctrl	0	CD8	6.30933	2	TRBV13-1	None	TRBJ2-7	TRBC1	CASSDGIYEQYF	4458	Clonotype1452
GCATGATCAGGGATTG-1	5198	1228	2.03925	ctrl	0	CD8	4.15797	2	TRBV19	None	TRBJ2-7	TRBC1	CASSMGEQYF	14308	Clonotype2562
GCATGATGTAAGTAGT-1	4262	1213	2.29939	ctrl	0	CD4	3.28587	2	TRAV9-2	None	TRAJ38	TRAC	CVLSPYVGDNSKLIW	2467	Clonotype5526
GCATGATGTATATGGA-1	4955	1265	1.95762	ctrl	0	CD4	5.18639	2	TRBV10	TRBD1	TRBJ1-1	TRBC1	CASSFPGVTEVFF	3147	Clonotype1694
GCATGATGTCTCCACT-1	4463	1228	1.90455	ctrl	0	CD4	3.38488	2	TRBV23	TRBD1	TRBJ2-1	TRBC1	CASSRGQNYAEQFF	2905	Clonotype3437
GCATGCGAGACGACGT-1	4620	1210	1.9697	ctrl	0	CD8	3.59266	2	NA	NA	NA	NA	NA	NA	NA
GCATGCGCAGGATCGA-1	3171	864	2.23904	ctrl	0	CD4	2.95161	2	NA	NA	NA	NA	NA	NA	NA
GCATGCGTCCTCATTA-1	4612	1090	2.75369	ctrl	0	CD8	3.19938	2	TRBV19	None	TRBJ2-7	TRBC1	CASSIKGNEQYF	7561	Clonotype1958
GCATGTAAGTGTACGG-1	4391	1183	2.09519	ctrl	0	CD4	4.15304	2	TRBV5	None	TRBJ2-2	TRBC1	CASSQTENTGQLYF	3675	Clonotype3316
GCATGTACACTAGTAC-1	4549	1260	2.81381	ctrl	0	CD4	3.4416	2	TRBV5	TRBD2	TRBJ2-5	TRBC1	CASSQGTGGTQDTQYF	1538	Clonotype3260
GCATGTAGTGTCCTCT-1	3350	1003	2.53731	ctrl	0	CD8	3.28105	2	TRBV10	TRBD2	TRBJ2-1	TRBC1	CASSWTGGEAEQFF	3540	Clonotype3781
GCCAAATAGACCTTTG-1	4135	1230	1.86215	ctrl	0	CD4	4.74516	2	TRBV10	TRBD1	TRBJ1-2	TRBC1	CASRGQGNSDYTF	4986	Clonotype1228
GCCAAATCACCAGTTA-1	3951	1262	2.15135	ctrl	0	CD4	5.46579	2	TRBV10	TRBD2	TRBJ2-3	TRBC1	CASRDWGASAETLYF	5504	Clonotype1198
GCCAAATCATGCCACG-1	4553	1144	2.61366	ctrl	0	CD4	3.28962	2	TRBV14	None	TRBJ2-5	TRBC1	CASTPNQDTQYF	7042	Clonotype3865
GCGACCACACTATCTT-1	5498	1349	2.51	ctrl	0	CD4	5.4908	2	NA	NA	NA	NA	NA	NA	NA
GCGAGAACAGGGATTG-1	3802	996	1.73593	ctrl	0	CD4	3.12024	2	TRAV7D-2	None	TRAJ56	TRAC	CAVSNTGGNNKLTF	3712	Clonotype4079
GCGAGAACATAGACTC-1	3821	1189	3.42842	ctrl	0	CD4	4.18948	2	TRBV1	TRBD2	TRBJ2-5	TRBC1	CSADLWGYQDTQYF	24286	Clonotype4788
GCGAGAACATGGTCAT-1	4669	1196	2.12037	ctrl	0	CD8	3.39137	2	TRAV6-6	None	TRAJ40	TRAC	CALGDLTGNYKYVF	4452	Clonotype398
GCGCAACCAGTATAAG-1	2538	902	1.26084	ctrl	0	CD4	3.21402	2	TRAV13-1	None	TRAJ17	TRAC	CALERRAGNKLTF	3791	Clonotype379
GCGCGATAGGATATAC-1	4567	1102	2.18962	ctrl	0	CD4	3.15819	2	NA	NA	NA	NA	NA	NA	NA
GCGCGATAGTAGATGT-1	4102	1140	3.16919	ctrl	0	CD4	3.44907	2	TRBV1	None	TRBJ1-5	TRBC1	CSADHNQAQHF	3999	Clonotype4751
GCGCGATCAACTGCGC-1	4133	1052	2.6857	ctrl	0	CD4	3.22271	2	TRBV1	TRBD2	TRBJ2-2	TRBC1	CSRTGGNTGQLYF	1480	Clonotype5420
GCGCGATCACGAAAGC-1	5421	1299	2.0107	ctrl	0	CD4	3.58231	2	TRBV1	TRBD1	TRBJ2-7	TRBC1	CSAGTYEQYF	23396	Clonotype5073
GCGCGATCATTCCTCG-1	4922	1240	1.58472	ctrl	0	CD4	3.43739	2	TRBV3	None	TRBJ2-3	TRBC1	CASSPDRAETLYF	4577	Clonotype2619
GCGGGTTAGCCTCGTG-1	3204	933	2.34082	ctrl	0	CD4	3.21418	2	TRBV20	TRBD1	TRBJ2-2	TRBC1	CGARDQGTGQLYF	3750	Clonotype4452
GCGGGTTGTGACGGTA-1	3621	1016	2.45788	ctrl	0	CD4	3.32668	2	NA	NA	NA	NA	NA	NA	NA
GCGGGTTTCACCGTAA-1	3947	1030	2.88827	ctrl	0	CD4	3.12227	2	TRAV6-5	None	TRAJ7	TRAC	CALGAQQQQTYF	2212	Clonotype385
GCTCCTAGTGTGCGTC-1	4501	1114	1.53299	ctrl	0	CD4	3.21336	2	TRBV31	TRBD2	TRBJ2-1	TRBC1	CAWSLRGANYAEQFF	1476	Clonotype4263
GCTGCGAAGCTAGCCC-1	5292	1259	2.92895	ctrl	0	CD8	4.27631	2	NA	NA	NA	NA	NA	NA	NA
GCTGCGAGTCATATGC-1	2910	881	2.8866	ctrl	0	CD4	3.05042	2	TRBV1	TRBD2	TRBJ2-1	TRBC1	CSGWGGNYAEQFF	12991	Clonotype5391
GCTGCGAGTCTCCACT-1	4815	1213	2.40914	ctrl	0	CD8	3.59499	2	TRBV3	TRBD1	TRBJ2-7	TRBC1	CASSPGTGGASYEQYF	4526	Clonotype2731
GCTGCGATCTTGACGA-1	4503	1156	2.57606	ctrl	0	CD4	3.32444	2	TRBV19	TRBD2	TRBJ2-5	TRBC1	CASRGGEDTQYF	5931	Clonotype1219
GCTGCTTGTTCGAATC-1	4390	1193	2.02733	ctrl	0	CD4	3.33922	2	TRBV5	None	TRBJ2-3	TRBC1	CASSQDDNSAETLYF	302	Clonotype2928
GCTGGGTAGGCGCTCT-1	3593	1113	2.47704	ctrl	0	CD4	3.39184	2	NA	NA	NA	NA	NA	NA	NA
GCTTCCATCCAGGGCT-1	4749	1347	2.04254	ctrl	0	CD4	5.82186	2	TRBV1	TRBD2	TRBJ2-4	TRBC1	CSGDWGQNTLYF	13052	Clonotype5323
GCTTGAAGTGGTGTAG-1	3284	980	2.49695	ctrl	0	CD4	3.08492	2	TRBV1	TRBD2	TRBJ2-5	TRBC1	CSAGTGGRDTQYF	4494	Clonotype5061
GGAAAGCAGCACCGCT-1	3872	986	3.33161	ctrl	0	CD4	3.12642	2	TRBV20	None	TRBJ1-1	TRBC1	CGARDIEVFF	2361	Clonotype4443
GGAAAGCCAGTACACT-1	4029	1112	2.38273	ctrl	0	CD4	3.43445	2	TRBV5	TRBD2	TRBJ2-7	TRBC1	CASSQDGDYEQYF	4730	Clonotype2938
GGAAAGCCATCGTCGG-1	3584	1014	2.31585	ctrl	0	CD4	3.32227	2	NA	NA	NA	NA	NA	NA	NA
GGAAAGCGTGTGAAAT-1	2767	766	2.67438	ctrl	0	CD8	2.87716	2	TRBV1	None	TRBJ2-4	TRBC1	CSASGQNTLYF	10052	Clonotype5211
GGAAAGCTCACTTCAT-1	5054	1295	3.08666	ctrl	0	CD8	4.28498	2	TRBV10	TRBD1	TRBJ2-7	TRBC1	CASSQGEQYF	1446	Clonotype3198
GGAAAGCTCCTATTCA-1	4475	1089	2.86034	ctrl	0	CD4	3.40432	2	TRBV1	None	TRBJ1-4	TRBC1	CSAGVSNERLFF	6876	Clonotype5079
GGAACTTAGCCTTGAT-1	5722	1503	2.63894	ctrl	0	CD4	5.18344	2	TRAV6-7-DV9	None	TRAJ32	TRAC	CALGYGGSGNKLIF	5532	Clonotype448
GGAACTTAGCTAAGAT-1	3718	990	2.39376	ctrl	0	CD4	3.06022	2	NA	NA	NA	NA	NA	NA	NA
GGAACTTTCAGTTCGA-1	5241	1461	4.5602	ctrl	0	CD8	8.4241	2	TRBV5	TRBD1	TRBJ1-1	TRBC1	CASSQEWDRANTEVFF	2886	Clonotype3179
GGAACTTTCATTGCCC-1	5118	1271	2.12974	ctrl	0	CD4	5.04337	2	TRBV20	TRBD1	TRBJ2-3	TRBC1	CGARRQGAETLYF	12651	Clonotype4535
GGACAAGCAAACTGTC-1	3342	1185	2.93238	ctrl	0	CD4	4.09149	2	TRAV13D-2	None	TRAJ23	TRAC	CAIDMNYNQGKLIF	9319	Clonotype329
GGACAAGCAGCCAATT-1	5008	1263	2.45607	ctrl	0	CD4	3.29065	2	TRBV30	None	TRBJ2-4	TRBC1	CSSREDLSQNTLYF	5014	Clonotype5432
GGACAAGCATAAAGGT-1	2804	1024	2.03281	ctrl	0	CD4	3.31597	2	TRAV14-3	None	TRAJ6	TRAC	CAASGGGNYKPTF	1207	Clonotype190
GGACAAGCATTGTGCA-1	3289	959	3.70933	ctrl	0	CD4	3.05908	2	TRBV10	TRBD2	TRBJ2-7	TRBC1	CASSFDWGVYEQYF	5716	Clonotype1645
GGACAAGTCGCTAGCG-1	4133	1106	1.76627	ctrl	0	CD4	3.11898	2	TRBV31	TRBD2	TRBJ1-1	TRBC1	CAWSRGGHANTEVFF	6430	Clonotype4362
GGACAGAGTACGCTGC-1	2304	850	3.60243	ctrl	0	CD4	3.09433	2	TRBV1	TRBD1	TRBJ2-3	TRBC1	CSARDRDAETLYF	8255	Clonotype5165
GGACAGATCCTCAATT-1	4946	1243	3.21472	ctrl	0	CD4	3.40252	2	NA	NA	NA	NA	NA	NA	NA
GGACATTAGAAACCGC-1	3986	1280	3.11089	ctrl	0	CD4	5.42172	2	TRAV6-7-DV9	None	TRAJ7	TRAC	CALGDRVDYSNNRLTL	985	Clonotype414
GGACATTAGTATCTCG-1	4895	1287	3.57508	ctrl	0	CD4	4.01849	2	TRAV6-5	None	TRAJ39	TRAC	CALSDNNAGAKLTF	97	Clonotype528
GGACATTCAACCGCCA-1	4622	1156	2.1852	ctrl	0	CD4	3.40722	2	TRAV21-DV12	None	TRAJ56	TRAC	CILRVGATGGNNKLTF	6570	Clonotype4605
GGACATTGTGCCTTGG-1	4693	1191	2.66354	ctrl	0	CD4	3.31569	2	TRBV31	TRBD1	TRBJ1-4	TRBC1	CAWSLQGSNERLFF	1804	Clonotype4258
GGACGTCAGCCGGTAA-1	4531	1154	2.516	ctrl	0	CD8	3.3166	2	TRBV2	TRBD1	TRBJ1-5	TRBC1	CASSQGQGQAPLF	1499	Clonotype3233
GGACGTCCATGACATC-1	5466	1243	2.26857	ctrl	0	CD8	4.62748	2	TRBV19	None	TRBJ1-1	TRBC1	CASSLDNANTEVFF	4942	Clonotype2120
GGAGCAAAGAACAATC-1	4709	1373	2.33595	ctrl	0	CD4	5.60549	2	TRBV1	TRBD1	TRBJ1-6	TRBC1	CSANRDSPLYF	9684	Clonotype5114
GGAGCAAAGTACATGA-1	5062	1311	2.5484	ctrl	0	CD4	3.59617	2	TRBV10	TRBD1	TRBJ2-4	TRBC1	CASSQQGSQNTLYF	8084	Clonotype3297
GGAGCAACACATCTTT-1	5804	1529	3.89387	ctrl	0	CD8	7.68587	2	TRBV31	TRBD1	TRBJ2-7	TRBC1	CAWSLGRADEQYF	14827	Clonotype4218
GGATGTTGTGGTACAG-1	3995	1075	2.32791	ctrl	0	CD4	3.09186	2	TRBV31	TRBD2	TRBJ2-3	TRBC1	CAWSPLGGAETLYF	5120	Clonotype4315
GGATGTTTCCGGGTGT-1	2886	968	3.3957	ctrl	0	CD4	3.10722	2	TRBV1	None	TRBJ1-3	TRBC1	CSVQNSGNTLYF	4035	Clonotype5482
GGATTACAGAAACGAG-1	6844	1544	1.97253	ctrl	0	CD4	4.72305	2	TRBV1	TRBD1	TRBJ2-7	TRBC1	CSADPRGPSYEQYF	13525	Clonotype4814
GGATTACCACACAGAG-1	4901	1310	2.22404	ctrl	0	CD4	4.82446	2	TRAV4-3	None	TRAJ57	TRAC	CAAFQGGSAKLIF	4026	Clonotype64
GGATTACGTGTGAATA-1	4898	1291	2.2254	ctrl	0	CD4	4.00482	2	TRBV1	TRBD2	TRBJ2-7	TRBC1	CSAGLGDYEQYF	7337	Clonotype5017
GGCAATTAGTGGTAGC-1	5323	1366	1.78471	ctrl	0	CD4	3.73028	2	TRBV19	TRBD1	TRBJ1-4	TRBC1	CASSRQGVSNERLFF	7400	Clonotype3476
GGCAATTCAGTCCTTC-1	3363	1060	2.97354	ctrl	0	CD4	3.37617	2	TRBV10	TRBD2	TRBJ2-3	TRBC1	CASNGLGASAETLYF	6122	Clonotype1166
GGCCGATGTTCGTCTC-1	3664	1057	2.31987	ctrl	0	CD8	3.39122	2	TRBV1	TRBD1	TRBJ1-1	TRBC1	CSANRGPNTEVFF	5753	Clonotype5115
GGCGTGTGTCCGCTGA-1	2753	691	2.39738	ctrl	0	CD4	2.7633	2	TRAV14D-1	None	TRAJ31	TRAC	CAASDNNRIFF	6081	Clonotype157
GGCTCGACACCTATCC-1	4963	1287	2.27685	ctrl	0	CD8	4.56815	2	TRBV26	TRBD1	TRBJ2-1	TRBC1	CASSLGQYAEQFF	14966	Clonotype2295
GGCTCGATCACGAAGG-1	4334	1335	2.0766	ctrl	0	CD4	5.81464	2	TRAV21-DV12	None	TRAJ57	TRAC	CILRALQGGSAKLIF	2042	Clonotype4599
GGCTCGATCTGAAAGA-1	3675	1127	2.31293	ctrl	0	CD4	3.30375	2	TRBV5	TRBD1	TRBJ2-1	TRBC1	CASSQEGQGAEQFF	375	Clonotype3126
GGCTCGATCTGCAAGT-1	3673	1107	3.0765	ctrl	0	CD4	3.37887	2	TRBV1	TRBD2	TRBJ2-7	TRBC1	CSGGLGSYEQYF	7262	Clonotype5334
GGCTGGTAGCCACGCT-1	4465	1174	2.21725	ctrl	0	CD4	3.37759	2	NA	NA	NA	NA	NA	NA	NA
GGCTGGTCAAATCCGT-1	3361	1189	2.20173	ctrl	0	CD4	4.73891	2	TRBV5	TRBD1	TRBJ1-4	TRBC1	CASSQGQGGERLFF	452	Clonotype3229
GGCTGGTCACTATCTT-1	3172	1150	1.89155	ctrl	0	CD4	3.44408	2	TRBV2	None	TRBJ1-2	TRBC1	CASSQEGNSDYTF	2074	Clonotype3125
GGCTGGTCATCGGTTA-1	4840	1317	2.58264	ctrl	0	CD4	4.7128	2	TRBV1	TRBD1	TRBJ2-5	TRBC1	CSAARQDTQYF	7166	Clonotype4694
GGCTGGTGTCTCTCTG-1	5162	1341	2.13096	ctrl	0	CD8	4.57327	2	TRBV31	TRBD2	TRBJ2-1	TRBC1	CFSATLASTSVPGVLPGLYAEQFF	326	Clonotype4405
GGCTGGTGTGGACGAT-1	5288	1270	3.72542	ctrl	0	CD4	3.23447	2	TRBV1	TRBD1	TRBJ2-1	TRBC1	CSADPAGEGAEQFF	7518	Clonotype4797
GGCTGGTTCCACGCAG-1	5000	1354	2.86	ctrl	0	CD4	4.42465	2	TRBV3	TRBD1	TRBJ2-4	TRBC1	CASSLEGAGSQNTLYF	1704	Clonotype2190
GGGAATGCACTAAGTC-1	4929	1110	2.5563	ctrl	0	CD4	3.18984	2	TRBV31	TRBD2	TRBJ2-4	TRBC1	CAWSGGASQNTLYF	6430	Clonotype4172
GGGAATGTCAGCGACC-1	3961	1140	2.54986	ctrl	0	CD4	3.27428	2	TRBV1	TRBD1	TRBJ1-1	TRBC1	CSRDRGRNTEVFF	7987	Clonotype5415
GGGACCTTCACAGTAC-1	3787	1000	2.08608	ctrl	0	CD4	3.05366	2	TRAV12-1	None	TRAJ31	TRAC	CALTSNNRIFF	2179	Clonotype611
GGGACCTTCTCCAGGG-1	4141	1080	2.922	ctrl	0	CD4	3.39557	2	NA	NA	NA	NA	NA	NA	NA
GGGAGATAGCGTCAAG-1	4236	1022	2.38432	ctrl	0	CD8	3.08685	2	NA	NA	NA	NA	NA	NA	NA
GGGAGATTCGCGTAGC-1	2186	901	1.92132	ctrl	0	CD4	3.15013	2	TRBV19	TRBD2	TRBJ1-4	TRBC1	CASAGGGERLFF	7543	Clonotype716
GGGAGATTCTGCGTAA-1	2872	1045	3.09889	ctrl	0	CD4	3.42011	2	TRBV5	None	TRBJ1-1	TRBC1	CASSHQNTEVFF	3038	Clonotype1862
GGGATGAAGAGCCTAG-1	2939	990	2.92617	ctrl	0	CD4	3.29049	2	TRBV2	None	TRBJ1-3	TRBC1	CASSQDHNSGNTLYF	1174	Clonotype2961
GGGATGAAGAGGTTAT-1	4162	1166	2.66699	ctrl	0	CD4	3.23421	2	TRBV1	None	TRBJ2-7	TRBC1	CSAAGYEQYF	10008	Clonotype4687
GGGATGACAAGTCTAC-1	3994	1137	2.40361	ctrl	0	CD4	3.21178	2	TRAV7D-3	None	TRAJ56	TRAC	CAVSMATGGNNKLTF	1326	Clonotype4067
GGGATGACATCGACGC-1	3755	1017	2.45007	ctrl	0	CD4	3.22328	2	NA	NA	NA	NA	NA	NA	NA
GGGATGATCAGATAAG-1	3291	1058	2.55242	ctrl	0	CD4	3.35532	2	TRBV20	TRBD1	TRBJ1-2	TRBC1	CGVDRGNSDYTF	12641	Clonotype4595
GGGCACTAGTGTACTC-1	4037	1090	2.30369	ctrl	0	CD4	3.34708	2	TRBV1	TRBD2	TRBJ2-4	TRBC1	CRQDWENTLYF	5699	Clonotype4657
GGGCACTCATCTCGCT-1	2848	1049	4.28371	ctrl	0	CD4	3.21494	2	TRBV31	TRBD1	TRBJ1-2	TRBC1	CAWSLGTTNSDYTF	1928	Clonotype4231
GGGCACTGTGGGTCAA-1	5165	1401	1.99419	ctrl	0	CD4	6.47742	2	TRBV5	None	TRBJ1-1	TRBC1	CASQDRTNTEVFF	1440	Clonotype1178
GGGTTGCCATAACCTG-1	4786	1353	2.04764	ctrl	0	CD4	5.01638	2	TRBV2	TRBD2	TRBJ2-4	TRBC1	CASSQDAGGQNTLYF	1517	Clonotype2924
GGTATTGAGGGATACC-1	4199	1155	3.00071	ctrl	0	CD4	4.33679	2	TRBV13-2	TRBD2	TRBJ1-6	TRBC1	CASGDWGDNSPLYF	5569	Clonotype960
GGTATTGGTCGTCTTC-1	3563	913	3.92927	ctrl	0	CD4	2.98573	2	TRBV10	TRBD2	TRBJ2-4	TRBC1	CASSYGVSQNTLYF	2060	Clonotype3803
GGTATTGGTCTAGTGT-1	3848	1104	1.79314	ctrl	0	CD4	3.29647	2	TRAV3-1	None	TRAJ32	TRAC	CAVKNYGGSGNKLIF	5555	Clonotype3954
GGTATTGTCCCAAGAT-1	3653	916	2.10786	ctrl	0	CD8	3.08576	2	NA	NA	NA	NA	NA	NA	NA
GGTATTGTCCCTTGTG-1	4938	1257	2.16687	ctrl	0	CD4	4.58076	2	TRAV4-2	None	TRAJ27	TRAC	CAVHNTNTGKLTF	6619	Clonotype3946
GGTATTGTCTGTCCGT-1	4528	1234	2.49558	ctrl	0	CD4	5.04675	2	TRBV10	TRBD1	TRBJ1-2	TRBC1	CASSSTTGANSDYTF	7441	Clonotype3680
GGTGAAGAGTTCGATC-1	3257	873	2.24133	ctrl	0	CD4	2.81987	2	TRBV20	TRBD1	TRBJ2-7	TRBC1	CGLGGDRGYEQYF	4221	Clonotype4594
GGTGAAGCAGCCTTGG-1	4196	1131	3.07436	ctrl	0	CD4	3.20699	2	TRAV12D-2	None	TRAJ30	TRAC	CALSDRGRTNAYKVIF	1368	Clonotype542
GTAACGTCACGGCTAC-1	4100	1036	1.58537	ctrl	0	CD8	3.37815	2	TRBV19	TRBD2	TRBJ2-7	TRBC1	CASSPDWDYEQYF	6443	Clonotype2633
GTAACGTCAGACAGGT-1	5318	1329	2.48214	ctrl	0	CD4	3.57717	2	TRBV1	TRBD2	TRBJ2-5	TRBC1	CSASRDWGNQDTQYF	8602	Clonotype5226
GTAACTGAGAGTAATC-1	4633	1295	2.76279	ctrl	0	CD4	4.87089	2	TRBV5	None	TRBJ2-5	TRBC1	CASSQDTHQDTQYF	3725	Clonotype3063
GTAACTGCAGCTCCGA-1	2515	913	1.82903	ctrl	0	CD4	3.22034	2	TRAV7-4	None	TRAJ42	TRAC	CAASEGGSNAKLTF	1754	Clonotype168
GTACGTAAGGCGTACA-1	2939	1013	1.93944	ctrl	0	CD4	3.3943	2	NA	NA	NA	NA	NA	NA	NA
GTACGTAGTTGGTGGA-1	3202	995	3.15428	ctrl	0	CD4	3.41065	2	TRBV20	TRBD1	TRBJ1-4	TRBC1	CGAKRTNNERLFF	3086	Clonotype4420
GTACTCCTCTGATACG-1	2761	939	1.41253	ctrl	0	CD4	3.16907	2	TRBV20	TRBD1	TRBJ2-3	TRBC1	CGAREQGTSAETLYF	2277	Clonotype4482
GTACTCCTCTTTACAC-1	4411	1419	2.44842	ctrl	0	CD4	6.63633	2	TRBV31	TRBD2	TRBJ2-1	TRBC1	CAWSLPLLGYAEQFF	4336	Clonotype4251
GTACTTTGTACTCGCG-1	2901	1006	2.37849	ctrl	0	CD4	3.33474	2	NA	NA	NA	NA	NA	NA	NA
GTAGGCCGTGAGCGAT-1	4996	1395	3.06245	ctrl	0	CD8	7.32639	2	TRBV3	TRBD1	TRBJ2-7	TRBC1	CASSFRDIDYEQYF	9303	Clonotype1701
GTAGGCCGTGCAACGA-1	3263	914	3.03402	ctrl	0	CD4	2.99483	2	TRBV31	None	TRBJ1-4	TRBC1	CAWSPTVSNERLFF	6282	Clonotype4339
GTAGGCCTCGGAATCT-1	4266	1203	2.08626	ctrl	0	CD4	3.43418	2	TRBV1	None	TRBJ2-7	TRBC1	CSAGGSYEQYF	5425	Clonotype5009
GTAGGCCTCTCGCATC-1	2044	718	1.8591	ctrl	0	CD4	2.97576	2	TRBV5	None	TRBJ2-1	TRBC1	CASSQDSYYNYAEQFF	1737	Clonotype3054
GTAGTCAGTGCAACGA-1	3855	1204	2.85344	ctrl	0	CD8	7.77479	2	TRBV29	TRBD2	TRBJ2-4	TRBC1	CASSFWGIQNTLYF	9176	Clonotype1748
GTAGTCATCGTATCAG-1	4690	1400	3.21962	ctrl	0	CD4	5.59233	2	TRBV5	None	TRBJ1-1	TRBC1	CASSQEEGTEVFF	1889	Clonotype3107
GTATCTTCATACGCTA-1	3770	1070	3.2626	ctrl	0	CD8	3.3227	2	TRBV14	TRBD1	TRBJ1-5	TRBC1	CASSLGDNQAPLF	2382	Clonotype2224
GTATTCTCACGAGGTA-1	3345	1007	1.61435	ctrl	0	CD4	3.29577	2	TRBV1	None	TRBJ1-1	TRBC1	CSADREVFF	11006	Clonotype4843
GTATTCTGTGACTCAT-1	5394	1353	2.29885	ctrl	0	CD4	4.57696	2	TRAV9-4	None	TRAJ42	TRAC	CALSARSNSGGSNAKLTF	1222	Clonotype504
GTCAAGTGTGCGCTTG-1	3268	1017	1.74419	ctrl	0	CD4	3.32757	2	TRBV5	TRBD1	TRBJ2-7	TRBC1	CASSQEGQYEQYF	1591	Clonotype3130
GTCAAGTGTTCAGTAC-1	4783	1204	2.38344	ctrl	0	CD4	3.38839	2	TRBV5	TRBD1	TRBJ1-1	TRBC1	CASSQDGTPNTEVFF	5286	Clonotype2957
GTCACAACAACACGCC-1	4930	1293	2.59635	ctrl	0	CD4	3.88268	2	TRBV5	None	TRBJ2-1	TRBC1	CASSQFGNYAEQFF	4648	Clonotype3185
GTCACAACAAGTCATC-1	4668	1310	2.67781	ctrl	0	CD8	4.86876	2	TRBV20	None	TRBJ1-5	TRBC1	CGAYRGRNQAPLF	3221	Clonotype4586
GTCACAAGTGGAAAGA-1	2688	1004	3.1994	ctrl	0	CD4	3.23323	2	TRBV19	None	TRBJ2-5	TRBC1	CASKNNQDTQYF	4756	Clonotype1153
GTCACGGGTCCAGTTA-1	4234	1166	3.11762	ctrl	0	CD4	3.3923	2	NA	NA	NA	NA	NA	NA	NA
GTCATTTAGCCACTAT-1	4446	1304	2.74404	ctrl	0	CD4	5.9861	2	TRBV13-1	TRBD2	TRBJ2-3	TRBC1	CASSPTGGKSAKTLYF	6206	Clonotype2875
GTCATTTCAAGAGTCG-1	3989	1161	2.50689	ctrl	0	CD4	4.15184	2	TRAV6D-7	None	TRAJ50	TRAC	CALGARPSSSFSKLVF	6132	Clonotype386
GTCATTTGTGGGTCAA-1	3039	982	2.46792	ctrl	0	CD4	3.17525	2	TRBV13-2	TRBD1	TRBJ1-1	TRBC1	CASGPGTANTEVFF	5194	Clonotype1092
GTCGGGTTCGGATGTT-1	4104	1097	2.60721	ctrl	0	CD4	3.24481	2	TRBV10	TRBD1	TRBJ1-6	TRBC1	CASSLDRDSPLYF	4037	Clonotype2132
GTCGTAAAGCTGAAAT-1	3843	1045	2.60213	ctrl	0	CD4	3.30405	2	TRBV1	None	TRBJ1-3	TRBC1	CSAEWDSGNTLYF	14790	Clonotype4965
GTCGTAAGTACTTAGC-1	4621	1322	2.81324	ctrl	0	CD4	4.41599	2	TRBV20	TRBD2	TRBJ2-7	TRBC1	CGAKNWGGDEQYF	9264	Clonotype4419
GTCGTAAGTGTGCCTG-1	5071	1352	2.01144	ctrl	0	CD4	4.12737	2	NA	NA	NA	NA	NA	NA	NA
GTCTTCGTCGTTTGCC-1	3736	1089	2.86403	ctrl	0	CD4	3.61743	2	NA	NA	NA	NA	NA	NA	NA
GTGAAGGCACTACAGT-1	4434	1179	1.96211	ctrl	0	CD4	3.41238	2	NA	NA	NA	NA	NA	NA	NA
GTGCAGCAGCCACGTC-1	4868	1329	5.75185	ctrl	0	CD8	6.21359	2	TRBV1	TRBD1	TRBJ1-6	TRBC1	CSGDRNSPLYF	10387	Clonotype5317
GTGCAGCCAGGATTGG-1	2237	886	5.67725	ctrl	0	CD4	3.38627	2	TRBV1	TRBD2	TRBJ2-1	TRBC1	CSARTGGYAEQFF	12207	Clonotype5197
GTGCAGCTCAACACCA-1	5277	1320	3.20258	ctrl	0	CD4	5.09094	2	TRBV23	None	TRBJ1-2	TRBC1	CASSLTTNSDYTF	4105	Clonotype2512
GTGCATAAGTACGCGA-1	3712	1161	2.12823	ctrl	0	CD4	4.97335	2	TRAV13-1	None	TRAJ57	TRAC	CAMEGGSAKLIF	4590	Clonotype632
GTGCATACAGGAATGC-1	3708	1127	1.40237	ctrl	0	CD4	3.89605	2	TRBV20	None	TRBJ2-7	TRBC1	CGARGFMQYF	1659	Clonotype4492
GTGCATACATGGTTGT-1	4603	1180	1.80317	ctrl	0	CD4	3.74314	2	NA	NA	NA	NA	NA	NA	NA
GTGCATATCACTTATC-1	3092	1006	2.36093	ctrl	0	CD4	3.18864	2	TRBV1	TRBD1	TRBJ2-2	TRBC1	CSGAGSNTGQLYF	9496	Clonotype5309
GTGCATATCTGACCTC-1	5715	1439	2.22222	ctrl	0	CD8	5.81839	2	TRBV20	TRBD2	TRBJ2-1	TRBC1	CGARDGGAEQFF	8376	Clonotype4437
GTGCGGTAGGACATTA-1	2571	1076	1.90587	ctrl	0	CD4	3.50092	2	TRBV2	TRBD2	TRBJ2-1	TRBC1	CASSHPGGYAEQFF	3941	Clonotype1858
GTGCTTCAGAAGAAGC-1	3771	1102	1.88279	ctrl	0	CD4	3.38048	2	TRBV31	TRBD1	TRBJ2-3	TRBC1	CAWSSGTGSAETLYF	8076	Clonotype4380
GTGCTTCCATGAAGTA-1	2990	910	2.84281	ctrl	0	CD4	3.07683	2	TRAV12-3	None	TRAJ33	TRAC	CALRAPDSNYQLIW	1414	Clonotype475
GTGGGTCAGCCGCCTA-1	3294	1170	2.09472	ctrl	0	CD4	6.01442	2	TRBV5	TRBD2	TRBJ2-4	TRBC1	CASSPRDWVF	17259	Clonotype2818
GTGGGTCCATATGGTC-1	3464	854	3.20439	ctrl	0	CD8	3.034	2	NA	NA	NA	NA	NA	NA	NA
GTGTGCGAGAGTAATC-1	5892	1373	1.10319	ctrl	0	CD8	4.71282	2	TRBV29	TRBD1	TRBJ2-7	TRBC1	CASSLSGGAYEQYF	4774	Clonotype2431
GTGTGCGGTTACCAGT-1	3947	1111	3.01495	ctrl	0	CD8	4.18775	2	TRBV19	None	TRBJ2-4	TRBC1	CASSILGSQNTLYF	7483	Clonotype1971
GTGTTAGAGTCCATAC-1	4923	1234	2.80317	ctrl	0	CD8	4.5744	2	NA	NA	NA	NA	NA	NA	NA
GTGTTAGAGTGGGCTA-1	3307	1030	2.41911	ctrl	0	CD4	3.42317	2	TRBV1	None	TRBJ1-1	TRBC1	CSAGSANTEVFF	6852	Clonotype5049
GTGTTAGCACTCAGGC-1	3739	1045	4.84087	ctrl	0	CD4	3.26557	2	TRBV17	TRBD2	TRBJ2-2	TRBC1	CASSRDLGANTGQLYF	3345	Clonotype3359
GTGTTAGTCCAGTATG-1	4258	1060	3.28793	ctrl	0	CD4	3.03578	2	TRBV1	None	TRBJ2-5	TRBC1	CSAGYQDTQYF	14202	Clonotype5085
GTTAAGCAGCGTCTAT-1	4714	1228	3.7972	ctrl	0	CD8	4.79923	2	TRBV1	TRBD1	TRBJ2-7	TRBC1	CSADIGQGYEQYF	4903	Clonotype4756
GTTAAGCAGTCCGGTC-1	3960	955	2.29798	ctrl	0	CD4	3.01282	2	TRBV26	None	TRBJ2-7	TRBC1	CASSLSGYEQYF	1821	Clonotype2449
GTTACAGCAACGCACC-1	2841	864	2.21753	ctrl	0	CD8	3.03527	2	TRBV10	TRBD1	TRBJ2-7	TRBC1	CASSAPREQYF	2657	Clonotype1357
GTTACAGCAGGATCGA-1	3426	986	2.10158	ctrl	0	CD4	3.17224	2	TRBV5	TRBD1	TRBJ2-3	TRBC1	CASSQGTNAETLYF	2509	Clonotype3265
GTTACAGTCGTCGTTC-1	2333	804	2.74325	ctrl	0	CD4	3.00736	2	NA	NA	NA	NA	NA	NA	NA
GTTCATTAGCTAGCCC-1	3322	1199	1.50512	ctrl	0	CD4	5.4524	2	TRAV14D-2	None	TRAJ37	TRAC	CAALITGNTRKLIF	4211	Clonotype89
GTTCATTGTACGAAAT-1	5022	1226	2.28992	ctrl	0	CD4	3.28628	2	TRBV19	TRBD2	TRBJ2-7	TRBC1	CASSSPGDYEQYF	11618	Clonotype3623
GTTCATTGTAGTACCT-1	2941	1066	2.92418	ctrl	0	CD4	3.56746	2	TRBV1	None	TRBJ2-3	TRBC1	CSAHLGAETLYF	6409	Clonotype5087
GTTCATTGTTGCTCCT-1	6290	1661	2.06677	ctrl	0	CD4	5.87494	1	TRBV17	TRBD1	TRBJ2-1	TRBC1	CASSRGATDYAEQFF	18129	Clonotype3416
GTTCATTTCCGAGCCA-1	4342	1131	2.80977	ctrl	0	CD4	3.31688	2	TRBV10	TRBD2	TRBJ2-7	TRBC1	CASSGLGSSYEQYF	4963	Clonotype1789
GTTCGGGCATGCGCAC-1	2929	1023	2.66302	ctrl	0	γδ T	5.0283	2	NA	NA	NA	NA	NA	NA	NA
GTTCGGGGTCTGCCAG-1	4867	1182	2.85597	ctrl	0	CD8	3.28996	2	NA	NA	NA	NA	NA	NA	NA
GTTCTCGCATCTATGG-1	4022	1071	2.18797	ctrl	0	CD4	3.25234	2	TRBV2	TRBD2	TRBJ2-7	TRBC1	CASSQDVGGSYEQYF	2195	Clonotype3067
GTTTCTAAGATGGCGT-1	4077	1180	2.94334	ctrl	0	CD4	3.45723	2	TRAV6-7-DV9	None	TRAJ37	TRAC	CALGDAGNTGKLIF	8475	Clonotype390
GTTTCTAGTGTGACGA-1	3207	977	2.68163	ctrl	0	CD4	3.00883	2	TRBV1	TRBD1	TRBJ2-3	TRBC1	CSEDRLGAETLYF	5906	Clonotype5288
GTTTCTATCTTGGGTA-1	6256	1440	2.09399	ctrl	0	CD4	4.88266	2	TRBV1	None	TRBJ1-1	TRBC1	CSHGTNTEVFF	19410	Clonotype5394
TAAACCGCACCTGGTG-1	3949	1059	2.45632	ctrl	0	CD4	3.39243	2	NA	NA	NA	NA	NA	NA	NA
TAAACCGCACTGTTAG-1	5735	1365	2.87707	ctrl	0	CD4	4.60509	2	TRBV19	None	TRBJ2-3	TRBC1	CASSKGAETLYF	12498	Clonotype2040
TAAACCGCATAGGATA-1	1828	742	4.7593	ctrl	0	CD4	3.3501	2	NA	NA	NA	NA	NA	NA	NA
TAAACCGGTAAATGAC-1	4315	1081	3.31402	ctrl	0	CD4	3.25998	2	TRBV2	TRBD1	TRBJ1-5	TRBC1	CQQPR*RGPPGSAF	1715	Clonotype4637
TAAACCGGTAGGCATG-1	4331	1119	2.56292	ctrl	0	CD4	3.20539	2	TRBV2	TRBD2	TRBJ2-3	TRBC1	CASSQDGGRDAETLYF	1718	Clonotype2944
TAAACCGTCATGTAGC-1	2340	692	2.22222	ctrl	0	CD4	2.6608	2	NA	NA	NA	NA	NA	NA	NA
TAAGAGACATCGGGTC-1	4139	984	3.91399	ctrl	0	CD8	3.09406	2	TRAV9-4	None	TRAJ49	TRAC	CAVSMNTGYQNFYF	3156	Clonotype4070
TAAGAGATCTTTACGT-1	4257	1152	2.04369	ctrl	0	CD4	3.29893	2	TRBV31	TRBD1	TRBJ2-2	TRBC1	CAWSPGTTNTGQLYF	5765	Clonotype4312
TAAGCGTTCTCGAGTA-1	4998	1151	1.92077	ctrl	0	CD4	3.2074	2	TRBV19	TRBD1	TRBJ2-3	TRBC1	CASRAAISSAETLYF	7404	Clonotype1181
TAAGTGCGTACGCTGC-1	3584	1016	2.87388	ctrl	0	CD4	3.33986	2	TRBV19	TRBD1	TRBJ1-1	TRBC1	CASSRDRANTEVFF	3401	Clonotype3371
TAAGTGCTCACGCGGT-1	4310	1153	2.4826	ctrl	0	CD4	3.40372	2	NA	NA	NA	NA	NA	NA	NA
TACAGTGAGTCAAGCG-1	3513	1086	1.79334	ctrl	0	CD4	3.28703	2	TRBV19	TRBD1	TRBJ1-2	TRBC1	CASSPDRADSDYTF	4011	Clonotype2618
TACCTATAGCTGGAAC-1	2209	760	3.9837	ctrl	0	CD8	3.04682	2	TRBV10	TRBD2	TRBJ2-5	TRBC1	CASSKGLGGHQDTQYF	6072	Clonotype2042
TACCTATCATGCCTAA-1	1524	813	4.46194	ctrl	0	CD4	21.3768	3	NA	NA	NA	NA	NA	NA	NA
TACCTATTCACCATAG-1	4871	1289	2.11456	ctrl	0	CD4	4.47103	2	TRBV20	TRBD1	TRBJ1-6	TRBC1	CGARQGRNSPLYF	4585	Clonotype4526
TACCTATTCTGCGACG-1	4775	1167	3.03665	ctrl	0	CD4	3.24184	2	TRBV1	TRBD2	TRBJ2-3	TRBC1	CSAGGSSAETLYF	8090	Clonotype5005
TACCTTAAGGGCTTGA-1	3943	1213	1.95283	ctrl	0	CD4	4.38741	2	TRBV2	TRBD2	TRBJ2-7	TRBC1	CASSRGGSSYEQYF	1726	Clonotype3427
TACCTTACACGCGAAA-1	4758	1213	2.98445	ctrl	0	CD4	3.41666	2	NA	NA	NA	NA	NA	NA	NA
TACGGATTCGGCGGTT-1	3227	1001	3.53269	ctrl	0	CD4	3.25	2	TRBV20	TRBD1	TRBJ2-1	TRBC1	CGARDPQGNYAEQFF	13123	Clonotype4450
TACGGGCAGCGTAGTG-1	2597	743	2.84944	ctrl	0	CD8	3.00712	2	NA	NA	NA	NA	NA	NA	NA
TACGGGCAGCGTGAAC-1	3510	917	2.39316	ctrl	0	CD4	3.18357	2	TRAV7D-3	None	TRAJ15	TRAC	CAANQGGRALIF	4218	Clonotype99
TACGGGCGTTAAGATG-1	3210	1007	3.36449	ctrl	0	CD4	3.32916	2	NA	NA	NA	NA	NA	NA	NA
TACGGTAAGCAGGTCA-1	2057	923	1.11813	ctrl	0	CD4	3.30483	2	TRAV3-3	None	TRAJ34	TRAC	CAVSNTNKVVF	1312	Clonotype4080
TACTCATCAACTGGCC-1	4902	1327	2.61118	ctrl	0	CD4	4.29147	2	TRBV13-3	None	TRBJ2-1	TRBC1	CASSPPSYAEQFF	5506	Clonotype2792
TACTCATCAATCCGAT-1	4956	1362	3.43019	ctrl	0	CD8	6.29858	2	TRBV13-1	TRBD2	TRBJ2-1	TRBC1	CASSGTGGYAEQFF	1453	Clonotype1826
TACTCGCAGGAATTAC-1	5195	1220	2.56015	ctrl	0	CD4	3.28194	2	TRAV21-DV12	None	TRAJ30	TRAC	CILRVDTNAYKVIF	5800	Clonotype4604
TACTCGCCACAGATTC-1	5380	1463	2.23048	ctrl	0	CD4	6.14321	2	TRAV7-2	None	TRAJ15	TRAC	CAASAQGGRALIF	2605	Clonotype148
TACTCGCCATTAGCCA-1	4696	1181	2.44889	ctrl	0	CD4	3.74021	2	TRBV13-1	None	TRBJ2-7	TRBC1	CASSDIGYEQYF	3765	Clonotype1475
TACTCGCGTAAACCTC-1	4416	1116	3.05707	ctrl	0	CD8	3.36683	2	TRAV5-1	None	TRAJ15	TRAC	CSAHQGGRALIF	150	Clonotype5088
TACTCGCGTTTGTTGG-1	3889	1005	2.62278	ctrl	0	CD4	3.00663	2	TRBV1	TRBD2	TRBJ2-7	TRBC1	CRTGGAYEQYF	2982	Clonotype4665
TACTCGCTCCCTTGCA-1	4613	1239	3.33839	ctrl	0	CD8	6.15824	2	TRBV20	TRBD1	TRBJ2-7	TRBC1	CGARGDGYEQYF	9271	Clonotype4490
TACTCGCTCCTATGTT-1	4827	1357	2.23741	ctrl	0	CD4	5.99338	2	TRBV1	TRBD2	TRBJ2-1	TRBC1	CSGGGVAEQFF	7359	Clonotype5330
TACTTACCACAGACTT-1	6108	1594	2.78324	ctrl	0	CD4	6.11952	2	TRBV19	TRBD2	TRBJ2-5	TRBC1	CASSRTGGEDTQYF	9080	Clonotype3508
TACTTACCACCAACCG-1	3051	1026	3.34317	ctrl	0	CD4	3.31774	2	NA	NA	NA	NA	NA	NA	NA
TACTTACTCATGCATG-1	3817	1062	1.30993	ctrl	0	CD4	3.43123	2	NA	NA	NA	NA	NA	NA	NA
TACTTGTAGAAACCTA-1	4800	1345	2.5	ctrl	0	CD4	4.63968	2	TRBV12-2+TRBV13-2	TRBD1	TRBJ2-7	TRBC1	CASGTGEQYF	3900	Clonotype1117
TAGACCAGTCCTAGCG-1	3610	968	2.07756	ctrl	0	CD4	3.00284	2	TRBV5	TRBD1	TRBJ2-7	TRBC1	CASSPRDNSYEQYF	7108	Clonotype2806
TAGAGCTAGCCAACAG-1	4691	1141	2.74995	ctrl	0	CD4	3.14197	2	TRBV5	TRBD2	TRBJ2-2	TRBC1	CASSQSRDWDPNTGQLYF	4654	Clonotype3312
TAGAGCTCACGCATCG-1	3757	1160	2.9811	ctrl	0	CD4	5.32386	2	NA	NA	NA	NA	NA	NA	NA
TAGAGCTCACGGCTAC-1	2249	941	3.37928	ctrl	0	CD4	3.54615	2	TRBV1	TRBD2	TRBJ2-7	TRBC1	CSAGWGYEQYF	4749	Clonotype5082
TAGAGCTCACTCGACG-1	4164	1111	2.32949	ctrl	0	CD4	3.24041	2	TRBV1	TRBD2	TRBJ2-7	TRBC1	CSGDWGGDEQYF	15098	Clonotype5322
TAGCCGGCACCGGAAA-1	3980	1200	2.9397	ctrl	0	CD4	3.3934	2	TRBV1	TRBD2	TRBJ2-4	TRBC1	CSASDWENTLYF	4934	Clonotype5205
TAGCCGGGTCAGCTAT-1	5461	1343	1.7213	ctrl	0	CD4	4.88382	2	TRBV12-2+TRBV13-2	TRBD1	TRBJ1-1	TRBC1	CASGDARTAYTEVFF	2679	Clonotype821
TAGGCATCACCTCGTT-1	3617	1128	2.23942	ctrl	0	CD4	3.46419	2	TRBV5	TRBD2	TRBJ2-1	TRBC1	CASSQDWGGYAEQFF	4357	Clonotype3086
TAGGCATGTTGGAGGT-1	3906	1235	2.32975	ctrl	0	CD4	5.09491	2	TRBV19	TRBD2	TRBJ2-7	TRBC1	CASSFGTGGSYEQYF	5690	Clonotype1669
TAGGCATTCGCCCTTA-1	3816	1083	2.69916	ctrl	0	CD4	3.33367	2	TRAV6-7-DV9	None	TRAJ17	TRAC	CALGDRGAGNKLTF	15515	Clonotype412
TAGGCATTCGTAGGAG-1	1848	797	3.73377	ctrl	0	CD4	3.46376	2	NA	NA	NA	NA	NA	NA	NA
TAGTGGTAGATCCTGT-1	4434	1186	2.32296	ctrl	0	CD4	3.33195	2	TRBV31	TRBD2	TRBJ2-5	TRBC1	CAWSLGGRQDTQYF	7021	Clonotype4213
TAGTGGTGTGATGTGG-1	4801	1072	2.91606	ctrl	0	CD4	3.02636	2	TRBV13-1	TRBD1	TRBJ1-3	TRBC1	CASSDAGQGGNTLYF	1880	Clonotype1391
TAGTTGGAGGTCATCT-1	4035	1147	3.04833	ctrl	0	CD8	3.36265	2	TRAV13-1	None	TRAJ56	TRAC	CAVATGGNNKLTF	2936	Clonotype3934
TAGTTGGAGTGGTAGC-1	3346	1036	2.74955	ctrl	0	CD4	3.07237	2	TRBV10	TRBD2	TRBJ2-4	TRBC1	CASSRLGPSQNTLYF	14388	Clonotype3460
TAGTTGGGTCCGAAGA-1	2107	835	2.75273	ctrl	0	CD4	3.20709	2	TRAV14D-1	None	TRAJ44	TRAC	CAASET	1216	Clonotype181
TAGTTGGTCCGAGCCA-1	3641	993	3.62538	ctrl	0	CD8	3.07431	2	NA	NA	NA	NA	NA	NA	NA
TATCAGGAGCGGCTTC-1	5589	1428	2.80909	ctrl	0	CD4	4.72868	2	TRBV31	None	TRBJ1-1	TRBC1	CAWSLEHNTEVFF	974	Clonotype4197
TATCAGGGTAGAGGAA-1	3483	1112	1.75136	ctrl	0	CD4	3.41766	2	TRBV5	TRBD1	TRBJ2-5	TRBC1	CASSQWQGDQDTQYF	3742	Clonotype3347
TATCAGGGTATATGAG-1	4584	1316	2.26876	ctrl	0	CD4	3.84791	2	TRBV3	TRBD2	TRBJ2-1	TRBC1	CASSSPLGGGYAEQFF	5167	Clonotype3628
TATCAGGTCTCGTATT-1	1905	776	1.10236	ctrl	0	CD4	2.91606	2	TRAV9D-2	None	TRAJ26	TRAC	CALSADYAQGLTF	1677	Clonotype501
TATGCCCCAAAGGCGT-1	3028	987	3.73184	ctrl	0	CD8	3.42652	2	TRBV10	None	TRBJ1-4	TRBC1	CASSSGGVSNERLFF	2783	Clonotype3567
TATGCCCGTTGTCTTT-1	4040	1023	2.99505	ctrl	0	CD4	3.2441	2	TRBV10	None	TRBJ2-4	TRBC1	CASSRHGQNTLYF	1913	Clonotype3448
TATTACCTCAACTCTT-1	5589	1369	2.02183	ctrl	0	CD4	4.89846	2	TRBV20	TRBD2	TRBJ2-7	TRBC1	CGARPGSSYEQYF	1380	Clonotype4521
TATTACCTCTGCAGTA-1	4642	1245	2.54201	ctrl	0	CD8	5.18337	2	TRBV31	TRBD2	TRBJ2-5	TRBC1	CAWSPRTGGDGDTQYF	6238	Clonotype4329
TCAACGAAGCTGAACG-1	3874	1090	2.09086	ctrl	0	CD4	3.36818	2	TRBV5	TRBD2	TRBJ2-1	TRBC1	CASSQGYGGNAEQFF	4197	Clonotype3274
TCAACGAAGTGAACAT-1	4841	1278	2.29291	ctrl	0	CD4	3.38399	2	TRBV1	None	TRBJ2-3	TRBC1	CSAAGAETLYF	7000	Clonotype4675
TCAACGAGTGTCGCTG-1	2164	724	2.49538	ctrl	0	CD4	2.92597	2	NA	NA	NA	NA	NA	NA	NA
TCAATCTCAGGGCATA-1	4283	1246	2.03129	ctrl	0	CD4	4.7128	2	TRBV10	TRBD1	TRBJ2-7	TRBC1	CASSRTGYEQYF	7146	Clonotype3522
TCAATCTTCAGCACAT-1	3209	1051	2.6488	ctrl	0	CD4	3.37568	2	TRBV1	TRBD1	TRBJ1-1	TRBC1	CSGQGADTEVFF	10599	Clonotype5348
TCAATCTTCATACGGT-1	4987	1333	1.98516	ctrl	0	CD4	5.34091	2	TRAV4-3	None	TRAJ24	TRAC	CAAPTTASLGKLQF	12872	Clonotype108
TCACAAGAGCAATATG-1	3978	1251	2.26244	ctrl	0	CD4	4.78479	2	TRBV5	TRBD1	TRBJ2-2	TRBC1	CASSQTGGRNTGQLYF	2965	Clonotype3323
TCACAAGAGCATGGCA-1	4532	1179	2.38305	ctrl	0	CD8	3.34112	2	TRBV19	TRBD1	TRBJ2-4	TRBC1	CASRKTGRQNTLYF	4512	Clonotype1241
TCACAAGAGTTCCACA-1	5869	1535	3.13512	ctrl	0	CD8	7.69131	2	TRAV7-2	None	TRAJ49	TRAC	CAAMNTGYQNFYF	2824	Clonotype96
TCACAAGTCGCGCCAA-1	3137	1101	2.77335	ctrl	0	CD4	3.45923	2	TRBV31	TRBD1	TRBJ1-2	TRBC1	CAWSPGTVNSDYTF	10017	Clonotype4313
TCACGAACACGAAGCA-1	4229	1143	2.62473	ctrl	0	CD4	3.3344	2	TRBV1	TRBD2	TRBJ2-7	TRBC1	CSAPGLGDFEQYF	13889	Clonotype5133
TCACGAAGTTGAACTC-1	2770	941	2.85199	ctrl	0	CD8	3.27353	2	TRBV1	TRBD1	TRBJ2-1	TRBC1	CSVTGGYAEQFF	3206	Clonotype5488
TCAGATGAGTGTCCCG-1	3654	1094	2.07991	ctrl	0	CD4	3.84661	2	TRAV4D-4	None	TRAJ12	TRAC	CAAGTGGYKVVF	2518	Clonotype83
TCAGCAAAGCCGCCTA-1	4303	1160	2.95143	ctrl	0	CD4	3.36732	2	NA	NA	NA	NA	NA	NA	NA
TCAGCAACAAGTACCT-1	4512	1250	3.61259	ctrl	0	CD8	6.30933	2	TRAV4-3	None	TRAJ48	TRAC	CAAEANYGNEKITF	2389	Clonotype32
TCAGCAACAGCTGTAT-1	4123	1323	2.69221	ctrl	0	CD4	6.47867	2	TRBV5	TRBD1	TRBJ2-4	TRBC1	CASSQTTGSQNTLYF	4703	Clonotype3333
TCAGCAATCCTAGTGA-1	4792	1162	2.58765	ctrl	0	CD4	3.13331	2	TRBV1	TRBD2	TRBJ1-5	TRBC1	CSALGNNQAQHF	8108	Clonotype5103
TCAGCTCTCATTTGGG-1	6180	1456	2.55663	ctrl	0	CD4	3.99231	2	TRBV10	TRBD1	TRBJ2-5	TRBC1	CASSSTGSQDTQYF	9642	Clonotype3675
TCAGGTACAGGGTACA-1	1990	898	2.0603	ctrl	0	CD4	15.6605	3	TRBV2	TRBD1	TRBJ2-4	TRBC1	CASSQEGGQNTLYF	1583	Clonotype3118
TCAGGTACATCAGTAC-1	3483	1122	1.80879	ctrl	0	CD4	3.61576	2	TRBV5	TRBD1	TRBJ2-2	TRBC1	CASSPRQGNTGQLYF	5492	Clonotype2839
TCAGGTAGTACGACCC-1	3001	886	3.63212	ctrl	0	CD4	3.10414	2	NA	NA	NA	NA	NA	NA	NA
TCAGGTAGTCCAGTGC-1	4436	1227	2.75023	ctrl	0	CD4	3.43435	2	TRAV8N-2	None	TRAJ2	TRAC	CATDRTGGLSGKLTF	5073	Clonotype3911
TCAGGTATCATTTGGG-1	4597	1235	1.87079	ctrl	0	CD8	5.668	2	TRAV12D-2	None	TRAJ34	TRAC	CALSDPANTDKVVF	2145	Clonotype531
TCAGGTATCTGTCCGT-1	4655	1286	3.30827	ctrl	0	CD8	4.01582	2	TRBV29	None	TRBJ2-2	TRBC1	CASSQNTGQLYF	2282	Clonotype3286
TCATTACGTAAGAGGA-1	5184	1312	2.1412	ctrl	0	CD8	3.72263	2	TRBV19	None	TRBJ1-1	TRBC1	CASRPTEVFF	5831	Clonotype1256
TCATTACGTCACTTCC-1	2421	1078	1.44568	ctrl	0	CD4	6.30423	2	TRAV4D-4	None	TRAJ42	TRAC	CAAAGGSNAKLTF	1637	Clonotype5
TCATTACTCCGATATG-1	4184	1042	3.15488	ctrl	0	CD8	3.27982	2	NA	NA	NA	NA	NA	NA	NA
TCATTTGCACTTACGA-1	3421	1053	3.1862	ctrl	0	CD4	3.28737	2	TRBV1	TRBD1	TRBJ1-1	TRBC1	CSAGQPANTEVFF	7535	Clonotype5042
TCATTTGCATTCTTAC-1	4168	1256	1.96737	ctrl	0	CD4	5.24098	2	TRBV1	TRBD2	TRBJ2-3	TRBC1	CSVDWGSAETLYF	10571	Clonotype5469
TCATTTGTCAGGCAAG-1	3620	965	2.65193	ctrl	0	CD4	3.30879	2	TRBV10	TRBD2	TRBJ2-4	TRBC1	CASSLAWGVSQNTLYF	6127	Clonotype2102
TCCACACAGCGTCTAT-1	2235	783	3.26622	ctrl	0	CD4	3.01458	2	NA	NA	NA	NA	NA	NA	NA
TCCACACTCACATGCA-1	3507	1298	1.96749	ctrl	0	CD4	5.44024	2	TRAV7D-5	None	TRAJ50	TRAC	CAVKSSSFSKLVF	2089	Clonotype3956
TCCCGATGTAGGGACT-1	1478	596	4.60081	ctrl	0	CD4	2.89547	2	TRBV2	TRBD1	TRBJ1-1	TRBC1	CASSQEGRGNTEVFF	2134	Clonotype3132
TCCCGATTCTCTTATG-1	4486	1191	2.36291	ctrl	0	CD8	3.38449	2	NA	NA	NA	NA	NA	NA	NA
TCGAGGCAGGACTGGT-1	3279	1061	1.61635	ctrl	0	CD4	4.16363	2	TRBV2	TRBD1	TRBJ2-3	TRBC1	CASSPGTGAETLYF	4650	Clonotype2726
TCGAGGCCAATAGAGT-1	6289	1393	1.81269	ctrl	0	CD4	3.31881	2	TRBV10	TRBD2	TRBJ2-4	TRBC1	CASSADWGRGNTLYF	4859	Clonotype1328
TCGAGGCGTATGAATG-1	3002	1074	4.1972	ctrl	0	CD4	3.42197	2	TRBV19	TRBD1	TRBJ1-6	TRBC1	CQQRQHSPLYF	3656	Clonotype4642
TCGAGGCTCACGCGGT-1	4260	1161	1.76056	ctrl	0	CD4	3.4553	2	NA	NA	NA	NA	NA	NA	NA
TCGAGGCTCCCTCTTT-1	4929	1245	2.45486	ctrl	0	CD4	3.31154	2	TRBV31	TRBD2	TRBJ2-5	TRBC1	CAWSPTGGQDTQYF	9461	Clonotype4336
TCGCGAGAGCCGATTT-1	4117	1176	2.21035	ctrl	0	CD4	4.79201	2	TRAV9-4	None	TRAJ15	TRAC	CEDQGGRALIF	975	Clonotype4398
TCGCGAGGTAAATGAC-1	5157	1223	2.77293	ctrl	0	CD4	3.37679	2	TRBV10	TRBD1	TRBJ2-2	TRBC1	CASSDRGNTGQLYF	7581	Clonotype1522
TCGCGAGGTCGCTTCT-1	2760	901	2.13768	ctrl	0	CD4	3.18515	2	TRBV2	None	TRBJ2-7	TRBC1	CASSQDREQYF	4967	Clonotype3022
TCGCGTTGTTTAGGAA-1	3637	936	2.22711	ctrl	0	CD4	3.13823	2	TRBV13-1	None	TRBJ2-2	TRBC1	CASSDAGGQLYF	4831	Clonotype1384
TCGCGTTTCCTGCTTG-1	4003	1163	2.82288	ctrl	0	CD4	3.62491	2	TRBV31	TRBD2	TRBJ2-2	TRBC1	CAWSRGAGQLYF	2600	Clonotype4361
TCGCGTTTCGGTTCGG-1	3734	1033	2.30316	ctrl	0	CD8	3.4288	2	TRBV2	TRBD1	TRBJ1-4	TRBC1	CASSQEGQGANERLFF	1444	Clonotype3127
TCGGGACCACCATCCT-1	3931	1088	2.67108	ctrl	0	CD4	3.32384	2	TRBV1	TRBD1	TRBJ1-2	TRBC1	CSTGMNSDYTF	20358	Clonotype5465
TCGGGACGTCCGAAGA-1	3254	879	2.51998	ctrl	0	CD4	2.96078	2	NA	NA	NA	NA	NA	NA	NA
TCGGGACTCTATCCTA-1	4521	1140	2.96395	ctrl	0	CD4	3.34938	2	NA	NA	NA	NA	NA	NA	NA
TCGGGACTCTCGTTTA-1	3588	998	3.31661	ctrl	0	CD4	3.15208	2	TRBV20	None	TRBJ2-4	TRBC1	CGARGQSQNTLYF	555	Clonotype4502
TCGGTAAAGGATATAC-1	5601	1446	3.05303	ctrl	0	CD4	7.32782	2	TRBV2	TRBD2	TRBJ2-7	TRBC1	CASSQDLGYEQYF	2015	Clonotype2982
TCGGTAAAGTTGAGTA-1	3634	1170	2.1464	ctrl	0	CD4	3.4987	2	TRBV2	TRBD1	TRBJ1-4	TRBC1	CASSPGQGDGERLFF	1269	Clonotype2703
TCGGTAACATAAGACA-1	3465	1118	1.96248	ctrl	0	CD4	3.44914	2	TRAV9-1	None	TRAJ6	TRAC	CAVRGGNYKPTF	793	Clonotype3982
TCGGTAACATCATCCC-1	2754	846	1.74292	ctrl	0	CD4	3.16858	2	NA	NA	NA	NA	NA	NA	NA
TCGGTAAGTATGAAAC-1	3608	1067	2.63304	ctrl	0	CD4	3.33523	2	TRBV14	TRBD1	TRBJ2-5	TRBC1	CASSYRGGQDTQYF	6019	Clonotype3822
TCGGTAATCCGTCATC-1	4269	1203	2.29562	ctrl	0	CD8	5.40703	2	NA	NA	NA	NA	NA	NA	NA
TCGTAGACATGATCCA-1	3819	1097	2.27808	ctrl	0	CD4	3.37673	2	TRBV19	TRBD1	TRBJ1-1	TRBC1	CASSIGASGTEVFF	6197	Clonotype1910
TCGTAGACATTACGAC-1	2487	917	1.60836	ctrl	0	CD4	3.49394	2	TRAV14D-3-DV8	None	TRAJ52	TRAC	CAASPNTGANTGKLTF	1076	Clonotype244
TCGTAGATCGAACGGA-1	5652	1454	3.13163	ctrl	0	CD8	5.81374	2	TRAV13-2	None	TRAJ57	TRAC	CAIDPPHQGGSAKLIF	1966	Clonotype331
TCTATTGAGCAAATCA-1	5676	1358	2.36082	ctrl	0	CD4	3.33353	2	TRBV1	TRBD2	TRBJ2-7	TRBC1	CSASGGGEQYF	6701	Clonotype5207
TCTATTGCAATCACAC-1	4787	1286	2.4859	ctrl	0	CD4	3.88436	2	TRBV20	TRBD1	TRBJ2-4	TRBC1	CGARDPGTKNTLYF	9536	Clonotype4449
TCTATTGCATGCTAGT-1	4377	1120	2.28467	ctrl	0	CD4	3.20537	2	TRBV5	TRBD1	TRBJ1-1	TRBC1	CASSPGQGRTEVFF	4974	Clonotype2707
TCTCATAAGACAATAC-1	4426	1254	2.5305	ctrl	0	CD4	5.42785	2	TRAV3-3	None	TRAJ17	TRAC	CAVSVNSAGNKLTF	5384	Clonotype4109
TCTCATAAGAGTACCG-1	2427	773	1.93655	ctrl	0	CD4	2.93912	2	NA	NA	NA	NA	NA	NA	NA
TCTCATAAGAGTGACC-1	2655	859	2.41055	ctrl	0	CD4	3.05587	2	TRBV31	TRBD1	TRBJ2-5	TRBC1	CAWRPDSNQDTQYF	8125	Clonotype4155
TCTGAGACAGATTGCT-1	4167	1298	3.28774	ctrl	0	CD8	5.82706	2	NA	NA	NA	NA	NA	NA	NA
TCTGAGATCGTAGGAG-1	3743	907	2.83195	ctrl	0	CD8	2.93125	2	NA	NA	NA	NA	NA	NA	NA
TCTGAGATCTCAACTT-1	4122	1219	1.98933	ctrl	0	CD4	4.17467	2	TRBV1	TRBD2	TRBJ2-4	TRBC1	CSATGGGQGQNTLYF	14185	Clonotype5240
TCTTCGGGTACTTCTT-1	4257	1202	1.87926	ctrl	0	CD4	3.74369	2	TRBV1	TRBD2	TRBJ2-7	TRBC1	CSAVGDYEQYF	8327	Clonotype5253
TCTTCGGGTGTTGGGA-1	5600	1451	2.94643	ctrl	0	CD4	5.4908	2	TRBV2	TRBD2	TRBJ2-7	TRBC1	CASSQDPGASYEQYF	789	Clonotype2994
TGAAAGACACTTAACG-1	4821	1332	2.34391	ctrl	0	CD8	4.8861	2	TRBV19	TRBD1	TRBJ2-4	TRBC1	CASSIEKGAQNTLYF	5261	Clonotype1902
TGAAAGAGTGTGCGTC-1	3725	1083	3.24832	ctrl	0	CD8	4.78842	2	TRBV1	TRBD1	TRBJ1-5	TRBC1	CSANRHNNQAQHF	7744	Clonotype5117
TGAAAGATCTCGATGA-1	2924	981	2.29138	ctrl	0	CD4	3.28462	2	TRBV1	None	TRBJ1-6	TRBC1	CSAAQPLSYNSPLYF	5062	Clonotype4690
TGACAACTCGGCGCAT-1	4803	1275	3.28961	ctrl	0	CD4	5.4937	2	TRBV1	TRBD1	TRBJ2-3	TRBC1	CSAARGGAETLYF	9240	Clonotype4693
TGACGGCCATTGTGCA-1	2868	908	2.7894	ctrl	0	CD4	3.15476	2	NA	NA	NA	NA	NA	NA	NA
TGACGGCTCCTTTCTC-1	3725	1096	1.63758	ctrl	0	CD4	3.37616	2	TRBV31	TRBD2	TRBJ2-4	TRBC1	CAWSPGGGQNTLYF	8978	Clonotype4298
TGACTAGCAAGCCGCT-1	3948	1172	3.14083	ctrl	0	CD4	3.87597	2	TRBV29	None	TRBJ2-5	TRBC1	CASSLDLNQDTQYF	4760	Clonotype2118
TGACTAGCATACGCCG-1	2978	1008	1.07455	ctrl	0	CD4	3.38	2	TRBV20	None	TRBJ2-7	TRBC1	CGARDGSSYEQYF	3760	Clonotype4442
TGAGAGGCAAGGACTG-1	4070	1144	2.43243	ctrl	0	CD4	3.23581	2	TRBV1	TRBD1	TRBJ1-5	TRBC1	CSGTGGRAQHF	10747	Clonotype5379
TGAGAGGCATGCCACG-1	5198	1220	2.80877	ctrl	0	CD8	4.59933	2	TRBV17	TRBD2	TRBJ2-5	TRBC1	CASSRSGNQDTQYF	18663	Clonotype3493
TGAGCATAGGGATCTG-1	6292	1597	1.92308	ctrl	0	CD4	5.4908	2	TRBV1	TRBD2	TRBJ2-7	TRBC1	CSVTGGFSYEQYF	16968	Clonotype5487
TGAGCATCAAGACGTG-1	4415	1216	1.83465	ctrl	0	CD4	3.42226	2	TRBV29	TRBD1	TRBJ2-2	TRBC1	CASSRTGDTGQLYF	6406	Clonotype3503
TGAGCATGTGGTTTCA-1	4823	1253	2.28074	ctrl	0	CD4	4.88362	2	TRBV1	None	TRBJ2-5	TRBC1	CSARQEDTQYF	16393	Clonotype5189
TGAGCCGCATCTACGA-1	5539	1400	2.40116	ctrl	0	CD4	5.65152	2	TRBV5	TRBD1	TRBJ2-5	TRBC1	CASSPTGSQDTQYF	1873	Clonotype2882
TGAGCCGCATTGAGCT-1	4355	1086	2.68657	ctrl	0	CD4	3.33059	2	TRBV1	TRBD1	TRBJ2-2	TRBC1	CSGGHPNTGQLYF	3580	Clonotype5331
TGAGCCGGTCTCACCT-1	2884	886	3.67545	ctrl	0	CD4	2.96323	2	TRBV1	TRBD1	TRBJ2-4	TRBC1	CSASRGQNTLYF	5811	Clonotype5227
TGAGCCGTCTGCCCTA-1	2026	937	3.89931	ctrl	0	CD4	6.20358	2	TRBV23	None	TRBJ1-1	TRBC1	CASSLGRNTEVFF	1303	Clonotype2298
TGAGGGACATGAGCGA-1	4522	1252	2.91906	ctrl	0	CD8	7.42947	2	NA	NA	NA	NA	NA	NA	NA
TGAGGGAGTTGCGCAC-1	2295	842	2.22222	ctrl	0	CD4	3.03203	2	NA	NA	NA	NA	NA	NA	NA
TGAGGGAGTTGTGGCC-1	1563	612	2.36724	ctrl	0	CD4	2.89411	2	TRBV13-3	TRBD1	TRBJ1-2	TRBC1	CASSDAGQNSDYTF	3054	Clonotype1394
TGATTTCGTACCGGCT-1	3246	976	5.05237	ctrl	0	CD4	3.20267	2	TRBV31	TRBD1	TRBJ1-2	TRBC1	CAWSSGTGNSDYTF	3115	Clonotype4378
TGATTTCGTGATGCCC-1	1987	831	1.91243	ctrl	0	γδ T	3.46893	2	NA	NA	NA	NA	NA	NA	NA
TGATTTCTCAGCTGGC-1	4834	1259	3.49607	ctrl	0	CD4	5.49327	2	TRBV14	TRBD2	TRBJ2-2	TRBC1	CASSRGTGGNTGQLYF	11190	Clonotype3442
TGCCAAAAGGCTATCT-1	5019	1302	2.63001	ctrl	0	CD4	5.35525	2	TRBV10	TRBD1	TRBJ2-7	TRBC1	CASS*EGDEQYF	2939	Clonotype1320
TGCCAAACACCGTTGG-1	3852	1145	2.25857	ctrl	0	CD4	3.43656	2	TRBV1	TRBD1	TRBJ1-1	TRBC1	CSAVGSGDTEVFF	13053	Clonotype5255
TGCCCATCAACTGCTA-1	4102	1118	2.09654	ctrl	0	CD8	5.05344	2	TRAV13D-2	None	TRAJ42	TRAC	CAIDLDSGGSNAKLTF	3921	Clonotype328
TGCCCATGTGAGTATA-1	1781	606	2.86356	ctrl	0	CD4	2.77171	2	NA	NA	NA	NA	NA	NA	NA
TGCCCATTCATTCACT-1	3576	922	1.78971	ctrl	0	CD4	3.10714	2	TRBV10	TRBD1	TRBJ2-1	TRBC1	CASSYTGGTYAEQFF	1969	Clonotype3835
TGCCCTACAGACGTAG-1	2185	839	2.92906	ctrl	0	CD4	3.30419	2	TRAV14D-2	None	TRAJ12	TRAC	CAAMGTGGYKVVF	1539	Clonotype94
TGCCCTAGTCGAGTTT-1	4420	1134	2.76018	ctrl	0	CD4	4.63919	2	TRBV29	TRBD2	TRBJ2-4	TRBC1	CASQGGHTLYF	4852	Clonotype1179
TGCGGGTAGAGCTATA-1	2793	896	2.7927	ctrl	0	CD4	3.18394	2	NA	NA	NA	NA	NA	NA	NA
TGCGTGGAGTTGCAGG-1	3946	1064	2.71161	ctrl	0	CD4	3.23771	2	TRAV13-1	None	TRAJ52	TRAC	CALNTGANTGKLTF	2040	Clonotype463
TGCGTGGGTCGCTTCT-1	3318	986	2.47137	ctrl	0	CD4	3.3387	2	TRAV9-2	None	TRAJ9	TRAC	CVLSVNMGYKLTF	11893	Clonotype5529
TGCGTGGGTTATCACG-1	4247	1122	2.49588	ctrl	0	CD4	3.27176	2	NA	NA	NA	NA	NA	NA	NA
TGCGTGGTCTGTCTCG-1	5304	1215	2.13047	ctrl	0	CD4	3.2047	2	NA	NA	NA	NA	NA	NA	NA
TGCTACCCATCACGTA-1	5055	1258	2.37389	ctrl	0	CD4	3.58093	2	TRBV2	TRBD1	TRBJ1-6	TRBC1	CASSQESRGGSPLYF	1411	Clonotype3170
TGCTACCGTCCAGTAT-1	5251	1242	2.66616	ctrl	0	CD8	3.24812	2	TRAV13D-1	None	TRAJ26	TRAC	CAMELGYAQGLTF	7066	Clonotype636
TGCTGCTCATTACGAC-1	4721	1214	2.98666	ctrl	0	CD4	3.27128	2	TRBV1	TRBD2	TRBJ1-1	TRBC1	CSAGWVGTEVFF	4390	Clonotype5084
TGCTGCTTCTTCTGGC-1	3133	997	2.58538	ctrl	0	CD4	3.43954	2	TRBV1	TRBD2	TRBJ2-2	TRBC1	CSVGGANTGQLYF	5517	Clonotype5470
TGGACGCAGGCTATCT-1	3590	1048	2.59053	ctrl	0	CD4	3.22397	2	TRBV19	TRBD1	TRBJ2-5	TRBC1	CASSMGTEDTQYF	4642	Clonotype2580
TGGACGCGTGAGGCTA-1	4125	1163	2.37576	ctrl	0	CD4	4.88453	2	TRBV5	TRBD2	TRBJ2-1	TRBC1	CASSTRTGGNYAEQFF	4141	Clonotype3717
TGGCCAGCACGAAGCA-1	3480	1029	1.95402	ctrl	0	CD4	3.44272	2	TRBV10	TRBD2	TRBJ2-5	TRBC1	CASSWGTGGAPDTQYF	7299	Clonotype3772
TGGCCAGGTCGGCATC-1	3268	1024	2.26438	ctrl	0	CD4	3.30426	2	TRBV5	TRBD1	TRBJ2-5	TRBC1	CASSQAGGLNQDTQYF	2050	Clonotype2905
TGGCGCAAGTCGTTTG-1	2326	802	2.96647	ctrl	0	CD4	2.96224	2	TRBV10	TRBD2	TRBJ2-7	TRBC1	CASSLTGGAYEQYF	1809	Clonotype2485
TGGCGCACACACTGCG-1	2882	994	1.9084	ctrl	0	CD4	3.17131	2	NA	NA	NA	NA	NA	NA	NA
TGGCGCATCCCTCAGT-1	4744	1123	1.68634	ctrl	0	CD4	3.38769	2	TRBV2	TRBD1	TRBJ2-7	TRBC1	CASSRDRSYEQYF	4524	Clonotype3385
TGGCTGGTCGTTTAGG-1	3558	1140	2.41709	ctrl	0	CD4	4.3991	2	TRBV13-2	TRBD1	TRBJ1-1	TRBC1	CASGSSGANTEVFF	5526	Clonotype1114
TGGGAAGCAGGACGTA-1	4613	1141	2.70973	ctrl	0	CD8	3.30754	2	TRAV13-1	None	TRAJ32	TRAC	CAIPSNYGGSGNKLIF	2838	Clonotype351
TGGGAAGCAGTAACGG-1	3071	1036	1.85607	ctrl	0	CD4	3.30449	2	TRBV5	TRBD2	TRBJ2-1	TRBC1	CASSQDLGNYAEQFF	6200	Clonotype2980
TGGGAAGGTCAATGTC-1	1965	663	1.93384	ctrl	0	CD4	2.92335	2	NA	NA	NA	NA	NA	NA	NA
TGGGAAGGTCAGAAGC-1	3181	870	2.73499	ctrl	0	CD8	2.8196	2	TRBV1	TRBD1	TRBJ1-2	TRBC1	CSAAREGSDYTF	6287	Clonotype4692
TGGGAAGGTCGGCTCA-1	3333	1118	4.35044	ctrl	0	CD4	3.42268	2	NA	NA	NA	NA	NA	NA	NA
TGGGCGTAGGAGTTGC-1	4073	1150	2.43064	ctrl	0	CD4	3.29403	2	NA	NA	NA	NA	NA	NA	NA
TGGGCGTCACCCTATC-1	2750	806	1.92727	ctrl	0	CD4	2.96436	2	TRBV1	TRBD2	TRBJ1-5	TRBC1	CSADGGRAPLF	3184	Clonotype4735
TGGGCGTCAGCTCGCA-1	6291	1590	2.76586	ctrl	0	CD4	5.35189	2	TRBV1	TRBD1	TRBJ2-2	TRBC1	CSAPTGGGTGQLYF	10390	Clonotype5148
TGGGCGTGTGTTGAGG-1	1973	616	2.28079	ctrl	0	CD4	2.71222	2	NA	NA	NA	NA	NA	NA	NA
TGGGCGTTCAGCGACC-1	3081	824	3.73255	ctrl	0	CD8	2.74499	2	TRAV3-3	None	TRAJ9	TRAC	CAVRTNMGYKLTF	1942	Clonotype4002
TGGTTAGAGCATGGCA-1	5152	1423	3.125	ctrl	0	CD4	4.72224	2	TRBV20	TRBD1	TRBJ2-2	TRBC1	CGARDRRDTGQLYF	7659	Clonotype4457
TGGTTAGAGTACCGGA-1	3534	1058	3.79174	ctrl	0	CD4	3.37961	2	TRBV1	TRBD2	TRBJ2-1	TRBC1	CSAGGGGAEQFF	12994	Clonotype4993
TGGTTAGAGTGCTGCC-1	3728	1015	2.33369	ctrl	0	CD4	3.05592	2	NA	NA	NA	NA	NA	NA	NA
TGGTTAGGTTAAGACA-1	3772	1050	3.39343	ctrl	0	CD4	3.05887	2	TRBV1	None	TRBJ2-3	TRBC1	CSADPSAETLYF	7824	Clonotype4815
TGGTTCCCACAGCCCA-1	2271	786	2.50991	ctrl	0	CD4	2.871	2	NA	NA	NA	NA	NA	NA	NA
TGGTTCCGTCGAATCT-1	2868	997	2.44073	ctrl	0	CD4	3.19862	2	TRBV20	TRBD1	TRBJ1-1	TRBC1	CGASTGNTEVFF	4307	Clonotype4578
TGTATTCAGGAGTAGA-1	2358	943	3.05344	ctrl	0	CD4	3.30982	2	TRBV1	TRBD1	TRBJ1-4	TRBC1	CSRDRNERLFF	5190	Clonotype5416
TGTATTCTCCTCATTA-1	2667	774	3.07462	ctrl	0	CD4	2.94188	2	TRBV1	TRBD1	TRBJ1-1	TRBC1	CSARDRNTEVFF	10873	Clonotype5168
TGTCCCACATAAAGGT-1	2425	756	1.85567	ctrl	0	CD8	2.89895	2	NA	NA	NA	NA	NA	NA	NA
TGTCCCAGTCCGTGAC-1	2307	716	2.81751	ctrl	0	CD4	2.63134	2	NA	NA	NA	NA	NA	NA	NA
TGTGTTTTCACTGGGC-1	6998	1696	2.20063	ctrl	0	CD4	5.81374	2	TRBV1	None	TRBJ2-1	TRBC1	CSADFYNYAEQFF	8453	Clonotype4719
TGTGTTTTCAGAGGTG-1	4724	1362	2.05334	ctrl	0	CD4	5.02779	2	TRBV3	TRBD2	TRBJ2-3	TRBC1	CASSLGTSSAETLYF	4183	Clonotype2317
TGTGTTTTCCTTTCTC-1	3843	1023	4.00729	ctrl	0	CD8	2.97949	2	TRBV19	None	TRBJ2-4	TRBC1	CASSPDKNTLYF	2893	Clonotype2617
TGTTCCGCAGATCGGA-1	1216	523	2.05592	ctrl	0	CD4	3.015	2	NA	NA	NA	NA	NA	NA	NA
TTAACTCGTAGCAAAT-1	4522	1205	2.47678	ctrl	0	CD4	3.74593	2	TRBV31	TRBD1	TRBJ1-5	TRBC1	CAWSLRDSNQAQHF	8825	Clonotype4261
TTAACTCGTGGGTCAA-1	3142	1125	3.08721	ctrl	0	CD4	3.59269	2	TRBV1	TRBD1	TRBJ1-5	TRBC1	CSASGGPQAQHF	7893	Clonotype5209
TTAACTCGTTACAGAA-1	3728	1188	2.97747	ctrl	0	CD4	3.34678	2	TRBV2	TRBD1	TRBJ1-1	TRBC1	CASRQPGGEVFF	2509	Clonotype1270
TTAACTCTCTGAGGGA-1	4472	1348	2.14669	ctrl	0	CD4	5.05646	2	TRBV1	TRBD1	TRBJ1-6	TRBC1	CSADRGRYNSPLYF	6802	Clonotype4857
TTAGGACGTTTGCATG-1	4856	1290	2.45058	ctrl	0	CD8	5.66528	2	TRAV4-3	None	TRAJ38	TRAC	CAAEEIGDNSKLIW	2173	Clonotype46
TTAGGCAAGCAAATCA-1	4076	1271	2.99313	ctrl	0	CD4	4.27397	2	NA	NA	NA	NA	NA	NA	NA
TTAGGCAGTGCAACTT-1	3162	759	2.90955	ctrl	0	CD4	2.75457	2	NA	NA	NA	NA	NA	NA	NA
TTAGTTCAGTAGGCCA-1	5012	1196	2.65363	ctrl	0	CD4	3.73906	2	TRBV31	TRBD2	TRBJ2-1	TRBC1	CAWSPRGGAYAEQFF	5483	Clonotype4325
TTAGTTCAGTGCCATT-1	5577	1271	2.40273	ctrl	0	CD4	3.38262	2	TRAV6-5	None	TRAJ21	TRAC	CALGEYNVLYF	6513	Clonotype429
TTAGTTCTCCGTTGTC-1	1868	710	2.89079	ctrl	0	CD4	2.93391	2	NA	NA	NA	NA	NA	NA	NA
TTATGCTAGACCTTTG-1	5437	1381	2.88762	ctrl	0	CD8	5.01893	2	TRBV10	TRBD2	TRBJ2-7	TRBC1	CASSSWAPYEQYF	5895	Clonotype3682
TTATGCTGTAAGGGCT-1	5256	1383	2.37823	ctrl	0	CD4	5.49131	2	TRBV2	None	TRBJ1-6	TRBC1	CASSQEAYNSPLYF	7744	Clonotype3101
TTATGCTGTATTCTCT-1	4356	1293	3.99449	ctrl	0	CD4	4.23404	2	TRAV9N-4	None	TRAJ4	TRAC	CALSMMLSGSFNKLTF	1561	Clonotype581
TTCCCAGAGAGTTGGC-1	3076	1073	2.30819	ctrl	0	CD4	3.3561	2	NA	NA	NA	NA	NA	NA	NA
TTCCCAGAGCCTTGAT-1	5005	1313	2.37762	ctrl	0	CD4	5.61299	2	TRBV19	None	TRBJ2-2	TRBC1	CASSKGSANTGQLYF	10844	Clonotype2046
TTCCCAGAGGTGCACA-1	4802	1360	2.64473	ctrl	0	CD4	4.56895	2	TRBV1	None	TRBJ2-4	TRBC1	CSATENTLYF	5881	Clonotype5237
TTCCCAGCATCACCCT-1	5053	1314	2.67168	ctrl	0	CD4	4.72815	2	TRBV5	TRBD1	TRBJ2-3	TRBC1	CASSQDRGAETLYF	8051	Clonotype3024
TTCGAAGAGCACACAG-1	3196	1074	2.44055	ctrl	0	CD4	3.61312	2	TRBV5	TRBD1	TRBJ2-3	TRBC1	CASSPDRGRGAETLYF	2644	Clonotype2628
TTCGAAGTCCACGTTC-1	2618	827	3.74332	ctrl	0	CD4	2.86992	2	TRBV10	TRBD2	TRBJ2-5	TRBC1	CASSLLGPNTQYF	5803	Clonotype2341
TTCTACACATCGATGT-1	1709	679	1.63839	ctrl	0	CD4	2.87439	2	TRBV31	TRBD1	TRBJ1-1	TRBC1	CAWDRGQTTEVFF	3060	Clonotype4129
TTCTACATCACTGGGC-1	5115	1357	2.40469	ctrl	0	CD4	5.33192	2	NA	NA	NA	NA	NA	NA	NA
TTCTACATCCTTTACA-1	3797	1146	2.37029	ctrl	0	CD4	3.45095	2	TRBV31	TRBD1	TRBJ1-1	TRBC1	CAWRPTGGTEVFF	7041	Clonotype4160
TTCTCAAAGTGACATA-1	4432	1279	2.88809	ctrl	0	CD4	3.58413	2	TRBV5	None	TRBJ1-4	TRBC1	CASSPARNNERLFF	8191	Clonotype2616
TTCTCCTGTGCACGAA-1	1972	900	2.33266	ctrl	0	CD4	3.53478	2	TRBV10	TRBD2	TRBJ2-5	TRBC1	CASRRLGGEDTQYF	5485	Clonotype1284
TTCTTAGAGGCTAGGT-1	3172	921	5.29634	ctrl	0	CD4	3.33177	2	NA	NA	NA	NA	NA	NA	NA
TTCTTAGAGTGGTCCC-1	2690	904	2.63941	ctrl	0	CD4	3.23712	2	TRBV1	TRBD1	TRBJ1-4	TRBC1	CSVQGSNERLFF	11371	Clonotype5480
TTGAACGAGCCACTAT-1	3581	1019	2.62497	ctrl	0	CD4	3.23685	2	TRBV1	TRBD2	TRBJ2-7	TRBC1	CSGGGREEQYF	14067	Clonotype5328
TTGAACGTCTTAACCT-1	4955	1304	3.24924	ctrl	0	CD4	5.42547	2	TRBV1	TRBD1	TRBJ1-5	TRBC1	CSAPGQGAHNQAQHF	11975	Clonotype5140
TTGCGTCAGGTGATAT-1	2358	848	1.9084	ctrl	0	CD4	3.16812	2	TRBV5	TRBD1	TRBJ1-2	TRBC1	CASSQGDSDYTF	808	Clonotype3192
TTGGAACAGATGGCGT-1	5339	1240	2.80951	ctrl	0	CD8	3.34376	2	NA	NA	NA	NA	NA	NA	NA
TTGGCAATCTTCGGTC-1	2238	800	2.8597	ctrl	0	CD4	3.07901	2	TRBV1	TRBD1	TRBJ1-1	TRBC1	CSARDKNTEVFF	6461	Clonotype5162
TTGTAGGGTTAAGATG-1	2698	976	2.44626	ctrl	0	CD4	3.19299	2	NA	NA	NA	NA	NA	NA	NA
TTGTAGGTCGGCGCTA-1	3450	1022	1.85507	ctrl	0	CD4	3.27998	2	TRAV6-6	None	TRAJ16	TRAC	CALGDGPSSGQKLVF	1529	Clonotype393
TTTACTGAGCCCTAAT-1	4198	956	1.85803	ctrl	0	CD4	3.09226	2	TRBV20	TRBD1	TRBJ2-7	TRBC1	CGARKGAEQYF	1505	Clonotype4513
TTTATGCAGAGCTATA-1	4052	1129	2.27048	ctrl	0	CD4	3.44086	2	TRBV12-2+TRBV13-2	TRBD2	TRBJ1-5	TRBC1	CASGLGDNQAPLF	6591	Clonotype1080
TTTATGCAGGATGGTC-1	4558	1158	2.69855	ctrl	0	CD8	3.33372	2	TRBV10	TRBD2	TRBJ2-3	TRBC1	CASSPWGGATETLYF	5802	Clonotype2895
TTTATGCCATACAGCT-1	2793	1042	3.04332	ctrl	0	CD4	3.42585	2	TRAV6-6	None	TRAJ26	TRAC	CALGENNYAQGLTF	2596	Clonotype424
TTTGCGCAGAAGGTGA-1	3525	957	1.64539	ctrl	0	CD4	3.15869	2	TRBV30	TRBD2	TRBJ2-7	TRBC1	CSSRTGGSYEQYF	2491	Clonotype5444
TTTGCGCGTGAGTATA-1	3309	885	3.35449	ctrl	0	CD4	2.93839	2	TRBV30	TRBD1	TRBJ1-1	TRBC1	CSSRGPGGDTEVFF	1154	Clonotype5435
TTTGCGCTCAAACCAC-1	5485	1492	3.59161	ctrl	0	CD8	6.13818	2	TRBV5	TRBD1	TRBJ1-4	TRBC1	CASSSRQGTNERLFF	4673	Clonotype3655
TTTGCGCTCGTTACGA-1	4799	1189	2.04209	ctrl	0	CD4	3.34782	2	TRBV1	TRBD2	TRBJ2-1	TRBC1	CSAGGANAEQFF	7717	Clonotype4989
TTTGCGCTCTTTACAC-1	4666	1169	1.52165	ctrl	0	CD4	3.39022	2	TRBV20	TRBD2	TRBJ2-1	TRBC1	CGARLGYYAEQFF	9015	Clonotype4517
TTTGGTTCATTGGCGC-1	3476	933	3.33717	ctrl	0	CD4	3.06563	2	NA	NA	NA	NA	NA	NA	NA
TTTGGTTGTTCGTGAT-1	3645	1067	2.27709	ctrl	0	CD4	3.25736	2	TRBV19	TRBD1	TRBJ1-4	TRBC1	CASTSGTNERLFF	3724	Clonotype3878
ACTGAACTCATTTGGG-2	2234	894	2.73053	4w	0	CD4	3.24216	2	TRAV14-1	None	TRAJ30	TRAC	CAGTNAYKVIF	5331	Clonotype321
ACTGAGTTCATCGGAT-2	1998	702	2.9029	4w	0	CD4	2.82152	2	TRBV5	None	TRBJ2-5	TRBC1	CASSQEINQDTQYF	1109	Clonotype3146
CAAGAAACAAGTACCT-2	2245	920	1.55902	4w	0	CD4	3.24153	2	TRBV1	TRBD1	TRBJ2-1	TRBC1	CSAGDNYAEQFF	12221	Clonotype4978
CAGCAGCCACACAGAG-2	4443	1370	3.75872	4w	0	CD4	9.36406	2	TRBV19	TRBD1	TRBJ1-1	TRBC1	CASSPDRGGTEVFF	6339	Clonotype2625
CAGCCGATCGATAGAA-2	4016	1135	2.44024	4w	0	CD4	3.39839	2	TRBV1	None	TRBJ2-1	TRBC1	CSADRYNYAEQFF	8641	Clonotype4881
CATTCGCGTCGATTGT-2	2590	740	2.20077	4w	0	CD4	2.81413	2	TRBV1	TRBD1	TRBJ2-5	TRBC1	CSADLRGRDTQYF	6813	Clonotype4784
CCTAAAGAGCGTGAGT-2	866	435	3.81062	4w	0	CD4	2.82392	2	NA	NA	NA	NA	NA	NA	NA
CCTACCACATGCAATC-2	1162	858	0.430293	4w	0	CD4	11.0699	1	TRBV3	None	TRBJ2-5	TRBC1	CASSLGQLQDTQYF	6020	Clonotype2291
CGTTGGGCAGTGAGTG-2	3814	1048	2.88411	4w	0	CD4	3.23297	2	TRAV7D-3	None	TRAJ9	TRAC	CALSNMGYKLTF	1557	Clonotype583
CTGTTTATCTTAACCT-2	6482	1512	3.25517	4w	0	CD4	5.18431	2	TRBV1	TRBD1	TRBJ1-4	TRBC1	CSGTGFSNERLFF	22607	Clonotype5369
GACAGAGGTCGTTGTA-2	781	405	2.8169	4w	0	CD4	2.91821	2	NA	NA	NA	NA	NA	NA	NA
GACGGCTAGAGGGATA-2	5039	1227	2.40127	4w	0	CD4	3.4185	2	TRBV19	TRBD1	TRBJ2-7	TRBC1	CASSILDRGYEQYF	9018	Clonotype1963
GACGTGCGTCGGCATC-2	1433	584	2.65178	4w	0	CD4	2.83918	2	NA	NA	NA	NA	NA	NA	NA
GATCGATGTTTAGCTG-2	614	429	5.21173	4w	0	CD4	3.06153	2	TRBV1	TRBD1	TRBJ1-4	TRBC1	CSGTGFSNERLFF	3623	Clonotype5369
GCAGCCAGTTGCGCAC-2	4282	1181	3.80663	4w	0	CD4	3.31086	2	TRBV1	TRBD1	TRBJ1-2	TRBC1	CSADPGDSDYTF	13029	Clonotype4804
GGACAGATCGGACAAG-2	1280	631	2.57812	4w	0	NKT	4.66035	2	TRBV1	TRBD1	TRBJ2-4	TRBC1	CSAEGDSQNTLYF	12080	Clonotype4928
GGACGTCCAGCTGTAT-2	897	431	2.67559	4w	0	CD4	2.95606	2	NA	NA	NA	NA	NA	NA	NA
GTCAAGTGTCGTGGCT-2	855	418	3.85965	4w	0	CD4	2.75999	2	NA	NA	NA	NA	NA	NA	NA
GTGCGGTTCAACGCTA-2	4551	1261	2.24127	4w	0	CD4	4.59163	2	TRAV13D-2	None	TRAJ23	TRAC	CAIENYNQGKLIF	5722	Clonotype340
GTGGGTCCAATACGCT-2	1473	780	5.63476	4w	0	CD4	3.42106	2	TRAV14D-3-DV8	None	TRAJ27	TRAC	CAASGDTNTGKLTF	416	Clonotype189
TACTCGCTCCAGATCA-2	5236	1359	2.75019	4w	0	CD4	4.73536	2	TRBV10	TRBD2	TRBJ2-7	TRBC1	CASSFGELYEQYF	10683	Clonotype1651
TGAGCCGAGCTGCGAA-2	2888	837	3.04709	4w	0	CD4	2.82872	2	TRBV1	None	TRBJ2-4	TRBC1	CSAENTLYF	6946	Clonotype4943
TGCCCATAGCGATATA-2	2061	654	2.62009	4w	0	CD4	2.64175	2	TRBV15	TRBD2	TRBJ2-5	TRBC1	CASSLEGGADTQYF	2290	Clonotype2195
TTGCCGTGTCTAGGTT-2	3262	1160	3.77069	4w	0	CD4	3.37892	2	TRBV5	TRBD2	TRBJ2-3	TRBC1	CASSQEGLGAETLYF	4135	Clonotype3121
AAAGCAATCCCAAGTA-3	1269	577	3.07329	8w	0	CD8	23.6699	3	NA	NA	NA	NA	NA	NA	NA
CAAGGCCAGTGTGAAT-3	1211	633	2.72502	8w	0	CD4	23.6632	3	NA	NA	NA	NA	NA	NA	NA
CCCAGTTTCACCCTCA-3	963	511	3.84216	8w	0	CD4	23.712	3	NA	NA	NA	NA	NA	NA	NA
CGCGGTAGTGTCCTCT-3	605	363	2.31405	8w	0	CD4	23.8285	3	NA	NA	NA	NA	NA	NA	NA
GGCCGATAGTAAGTAC-3	1013	517	3.15893	8w	0	CD8	23.8924	3	NA	NA	NA	NA	NA	NA	NA
AGAGCTTGTGCCTGTG-1	1443	772	3.465	ctrl	0	CD8	11.9377	2	TRBV1	None	TRBJ1-6	TRBC1	CSGDNSPLYF	19359	Clonotype5314
AGTAGTCCAGGGAGAG-1	3072	858	3.61328	ctrl	0	CD8	3.27901	2	TRAV13N-4	None	TRAJ21	TRAC	CAMELSNYNVLYF	2805	Clonotype637
CTTACCGTCCACGTGG-1	4534	1124	4.41112	ctrl	0	CD8	3.36048	2	NA	NA	NA	NA	NA	NA	NA
GCCAAATAGTGTGGCA-1	2970	1049	2.6936	ctrl	0	CD4	7.2238	2	TRBV5	TRBD1	TRBJ1-5	TRBC1	CASSPGQINQAPLF	6414	Clonotype2709
GTAGTCACAGTCGTGC-1	2453	703	4.32124	ctrl	0	CD8	3.05024	2	TRAV12D-2	None	TRAJ33	TRAC	CALSDQDSNYQLIW	940	Clonotype535
TACGGGCGTCGAGATG-1	2692	743	2.56315	ctrl	0	CD4	2.76831	2	NA	NA	NA	NA	NA	NA	NA
TGATTTCCAAGAAAGG-1	3212	1201	1.6812	ctrl	0	CD8	4.35446	1	TRAV8D-2	None	TRAJ50	TRAC	CATDASSSFSKLVF	6660	Clonotype3903
GTAGGCCGTTACGACT-2	2655	1042	2.44821	4w	0	CD8	11.7499	2	TRAV13-1	None	TRAJ33	TRAC	CALEFSNYQLIW	3705	Clonotype368
TATCAGGCATTTCAGG-2	1694	776	2.12515	4w	0	CD4	15.6422	3	NA	NA	NA	NA	NA	NA	NA
AAGGTTCAGTGGAGAA-1	2392	1088	4.55686	ctrl	0	CD8	11.6712	1	TRAV8D-2	None	TRAJ42	TRAC	CARNSGGSNAKLTF	6090	Clonotype709
ACATACGAGAGGTAGA-1	3659	1092	2.48702	ctrl	0	CD4	3.43477	2	TRBV10	TRBD1	TRBJ2-7	TRBC1	CASSLTVYEQYF	2765	Clonotype2515
ACGGGCTCAAGTACCT-1	3161	1131	1.64505	ctrl	0	CD4	7.46197	2	TRBV19	TRBD1	TRBJ2-7	TRBC1	CASSGGQYEQYF	17906	Clonotype1777
AGCGTCGCACCGAATT-1	1747	700	2.91929	ctrl	0	CD4	3.37264	2	TRAV9N-4	None	TRAJ34	TRAC	CAVSVPNTDKVVF	596	Clonotype4110
AGTGAGGTCCTAGGGC-1	4220	1319	2.1564	ctrl	0	CD8	8.07351	2	TRBV14	TRBD2	TRBJ2-3	TRBC1	CASSFLTGPPAETLYF	4932	Clonotype1684
ATCATGGGTAAATACG-1	2276	1052	1.88928	ctrl	0	CD4	8.66859	2	TRBV5	TRBD2	TRBJ2-1	TRBC1	CASSPGDYAEQFF	1737	Clonotype2657
ATCGAGTCAATGGATA-1	2621	998	2.47997	ctrl	0	CD4	3.47661	2	TRBV20	TRBD2	TRBJ2-4	TRBC1	CGARAGGSQNTLYF	2545	Clonotype4428
ATGGGAGCATGATCCA-1	1970	883	4.06091	ctrl	0	CD4	3.41524	2	TRBV13-1	TRBD1	TRBJ1-1	TRBC1	CASREGQGQVFF	2948	Clonotype1213
ATTACTCTCCTTGCCA-1	2552	1113	2.19436	ctrl	0	CD8	12.1195	2	NA	NA	NA	NA	NA	NA	NA
CAACCAAGTTAAGAAC-1	4998	1443	3.42137	ctrl	0	CD4	7.47812	2	TRBV20	TRBD1	TRBJ1-2	TRBC1	CGARVQGTSDYTF	6750	Clonotype4556
CAGTAACCACAGGCCT-1	983	516	3.76399	ctrl	0	CD8	3.20918	2	NA	NA	NA	NA	NA	NA	NA
CAGTAACCAGATCGGA-1	1444	590	3.87812	ctrl	0	CD4	3.06324	2	TRAV13-1	None	TRAJ39	TRAC	CAMNNNAGAKLTF	1847	Clonotype657
CAGTCCTCAAGCTGAG-1	3409	1200	3.25609	ctrl	0	CD4	9.45315	2	TRAV10D	None	TRAJ18	TRAC	CAASHRGSALGRLHF	1596	Clonotype199
CATATGGAGGCTAGAC-1	3374	1268	2.63782	ctrl	0	CD4	8.66534	2	TRBV1	None	TRBJ1-6	TRBC1	CSADNSPLYF	10492	Clonotype4792
CCGTGGAAGGCCGAAT-1	2789	1056	2.15131	ctrl	0	CD4	6.52691	2	TRBV20	TRBD2	TRBJ2-7	TRBC1	CGARGLGGYEQYF	1425	Clonotype4497
CCTACACAGTGCCATT-1	2074	756	2.21794	ctrl	0	CD4	3.10738	2	NA	NA	NA	NA	NA	NA	NA
CGAACATAGCACGCCT-1	3978	1358	2.58924	ctrl	0	CD4	9.00239	2	TRBV19	TRBD2	TRBJ2-7	TRBC1	CASSITGDSYEQYF	3295	Clonotype2016
CGATGTAGTCTAGCGC-1	2702	1012	3.25685	ctrl	0	CD4	5.53758	2	TRBV10	TRBD1	TRBJ2-3	TRBC1	CASSWDNSAETLYF	4863	Clonotype3748
CGATTGAGTATATGAG-1	3785	1206	2.45707	ctrl	0	CD4	4.4037	2	TRBV10	TRBD1	TRBJ1-6	TRBC1	CASSSGTGVNSPLYF	6469	Clonotype3597
CGGAGTCTCTGACCTC-1	4581	1530	1.57171	ctrl	0	CD4	2.70206	1	TRAV5D-4	None	TRAJ42	TRAC	CAATNSGGSNAKLTF	7306	Clonotype275
CGGGTCAGTACTTAGC-1	2857	945	3.57018	ctrl	0	CD4	3.24664	2	TRBV5	None	TRBJ2-5	TRBC1	CASSQGPNQDTQYF	6063	Clonotype3224
CGTCACTTCGTAGGTT-1	4429	1503	2.21269	ctrl	0	CD4	9.09643	2	TRAV4-4-DV10	None	TRAJ33	TRAC	CAAEESNYQLIW	8058	Clonotype47
CTACACCTCAGATAAG-1	3330	1254	3.42342	ctrl	0	CD4	8.80321	2	TRBV19	None	TRBJ2-5	TRBC1	CASSISSWDTQYF	9271	Clonotype2013
CTCATTATCGGCGCTA-1	4224	1510	2.55682	ctrl	0	CD8	1.99154	1	TRBV13-1	TRBD2	TRBJ2-5	TRBC1	CASSDPSLGGRGDTQYF	6719	Clonotype1504
CTCGGGAAGTGTTAGA-1	2303	788	2.69214	ctrl	0	CD4	3.06591	2	NA	NA	NA	NA	NA	NA	NA
CTCTACGAGTCATCCA-1	2108	1062	2.65655	ctrl	0	CD4	9.73943	1	TRBV5	TRBD1	TRBJ2-5	TRBC1	CASSQDTGGAGDTQYF	4824	Clonotype3059
CTTAGGAAGCCGTCGT-1	1176	588	2.97619	ctrl	0	CD8	3.42824	2	TRBV20	TRBD1	TRBJ2-2	TRBC1	CGARDVGRTGQLCF	1766	Clonotype4462
CTTGGCTTCCGCGGTA-1	3679	1148	1.92987	ctrl	0	CD4	4.94531	2	TRBV31	TRBD1	TRBJ1-2	TRBC1	CAWSRDIANSDYTF	2293	Clonotype4354
GAACGGACAGGAACGT-1	1843	796	2.49593	ctrl	0	CD4	3.3329	2	TRBV19	TRBD2	TRBJ2-3	TRBC1	CASSIRDWGASAETLYF	3993	Clonotype1989
GATGAAAAGCGATGAC-1	2967	1109	2.66262	ctrl	0	CD4	10.1468	2	TRBV19	TRBD1	TRBJ1-5	TRBC1	CASSRTVNNQAQHF	4968	Clonotype3526
GCAAACTTCTATGTGG-1	3837	1371	2.11102	ctrl	0	CD4	8.43145	2	TRAV6-7-DV9	None	TRAJ31	TRAC	CTTVL*VRNNNNRIFF	4459	Clonotype5507
GCATACAAGCGTGAAC-1	3876	1152	2.06398	ctrl	0	CD4	4.77924	2	TRBV20	None	TRBJ2-4	TRBC1	CGARTVLSQNTLYF	6297	Clonotype4551
GCTGGGTCAAACGTGG-1	4420	1419	2.48869	ctrl	0	CD4	7.51049	2	TRBV1	TRBD1	TRBJ2-7	TRBC1	CSADRDYEQYF	20042	Clonotype4842
GGAACTTTCGTCCAGG-1	3286	1253	1.7042	ctrl	0	CD8	8.1761	1	NA	NA	NA	NA	NA	NA	NA
GGCCGATGTGTTGAGG-1	3853	1297	2.64729	ctrl	0	CD4	11.0079	2	TRAV6D-4	None	TRAJ15	TRAC	CALVVNGGRALIF	1948	Clonotype619
GGGTCTGTCCCTTGCA-1	2113	904	2.12967	ctrl	0	CD4	5.95264	2	TRAV4-3	None	TRAJ49	TRAC	CAAESNTGYQNFYF	1186	Clonotype54
GGTATTGGTTATCCGA-1	2055	805	5.15815	ctrl	0	CD4	3.30714	2	NA	NA	NA	NA	NA	NA	NA
GTCGGGTAGGGTTTCT-1	2394	921	1.96324	ctrl	0	CD4	3.18211	2	TRAV7D-2	None	TRAJ17	TRAC	CAASIQGAGNKLTF	573	Clonotype202
GTGAAGGAGGCATTGG-1	2042	976	2.64447	ctrl	0	CD4	5.31014	2	TRBV1	TRBD1	TRBJ1-4	TRBC1	CSAGQGTFPIF	3999	Clonotype5036
TAGCCGGGTGGGTCAA-1	1838	711	2.17628	ctrl	0	CD4	3.17796	2	NA	NA	NA	NA	NA	NA	NA
TAGGCATAGTGTGGCA-1	2839	1135	2.46566	ctrl	0	CD4	7.22619	2	NA	NA	NA	NA	NA	NA	NA
TAGGCATGTCCGTTAA-1	2533	942	4.61903	ctrl	0	CD4	3.44671	2	TRAV7-4	None	TRAJ24	TRAC	CAASEGTASLGKLQF	2518	Clonotype170
TCACAAGAGTAGGTGC-1	3186	1104	2.41682	ctrl	0	CD4	5.09351	2	TRBV2	TRBD1	TRBJ2-1	TRBC1	CASSRQDYAEQFF	2234	Clonotype3467
TCAGGTAGTCACAAGG-1	2557	927	2.42472	ctrl	0	CD4	3.44627	2	TRAV4-2	None	TRAJ44	TRAC	CAAVT	4651	Clonotype288
TCTTCGGTCTTGGGTA-1	3450	1064	2.66667	ctrl	0	CD4	4.14997	2	TRBV31	TRBD2	TRBJ2-7	TRBC1	CAWSLLSGGTYEQYF	4068	Clonotype4244
TGAAAGATCACTGGGC-1	6109	1795	2.30807	ctrl	0	CD4	8.20658	2	TRAV6-5	None	TRAJ17	TRAC	CALGPANSAGNKLTF	4097	Clonotype438
TTATGCTGTTGGAGGT-1	2480	922	3.18548	ctrl	0	CD4	3.56569	2	TRBV31	TRBD2	TRBJ2-4	TRBC1	CAWSRAGSQNTLYF	6758	Clonotype4353
TTTACTGGTGCTGTAT-1	2470	860	2.91498	ctrl	0	CD4	3.55912	2	NA	NA	NA	NA	NA	NA	NA
ACCGTAAGTTCCACAA-2	4032	1421	1.6369	4w	0	NKT	2.21979	1	TRBV20	None	TRBJ2-2	TRBC1	CGARSYKNTGQLYF	2551	Clonotype4540
ATAAGAGAGGAGTTGC-2	999	549	3.4034	4w	0	CD4	3.27432	2	NA	NA	NA	NA	NA	NA	NA
GAACGGACAGCGATCC-1	5034	1375	2.3242	ctrl	0	NKT	5.61193	1	TRBV31	TRBD2	TRBJ2-4	TRBC1	CAWTLWGSQNTLYF	5575	Clonotype4392
AAGGAGCTCTGCAGTA-1	3158	1282	2.27992	ctrl	0	CD8	2.46771	1	NA	NA	NA	NA	NA	NA	NA
ACGCAGCAGAGTGACC-1	1380	727	3.11594	ctrl	0	CD4	3.3645	2	NA	NA	NA	NA	NA	NA	NA
ACGCCGACAGACTCGC-1	4424	1409	2.89331	ctrl	0	CD8	8.63946	2	TRBV13-3	TRBD2	TRBJ2-7	TRBC1	CASSLDWGFSYEQYF	9741	Clonotype2165
ATTATCCCATTTGCCC-1	3009	1140	3.7554	ctrl	0	CD8	5.37817	1	TRBV5	TRBD2	TRBJ2-1	TRBC1	CASSKGRGGSHAEQFF	4149	Clonotype2045
CCCAGTTGTAGCGCTC-1	2970	1049	2.6936	ctrl	0	CD4	6.40278	2	TRBV12-2+TRBV13-2	TRBD2	TRBJ2-4	TRBC1	CASGDAWGASQNTLYF	2452	Clonotype834
CCTCAGTTCTGCTTGC-1	3653	1582	2.32685	ctrl	0	NKT	2.05593	1	TRAV8D-2	None	TRAJ56	TRAC	CATDGATGGNNKLTF	8078	Clonotype3906
CGAGCCAAGTCGCCGT-1	1918	901	2.81543	ctrl	0	NKT	14.5058	3	TRAV12D-1	None	TRAJ17	TRAC	CALNSAGNKLTF	7206	Clonotype462
CGCGTTTAGTACGCCC-1	3068	1529	4.23729	ctrl	0	NKT	1.98161	1	TRBV10	TRBD1	TRBJ1-4	TRBC1	CASSPGTISNERLFF	5900	Clonotype2749
CTGATCCCATCCTAGA-1	3985	1348	2.33375	ctrl	0	CD8	9.56806	2	TRBV3	None	TRBJ2-5	TRBC1	CASSLVASQDTQYF	683	Clonotype2519
GAAATGACACAGGAGT-1	2180	1033	1.46789	ctrl	0	NKT	8.70765	1	TRBV5	None	TRBJ2-4	TRBC1	CASSQGQNTLYF	1759	Clonotype3238
GATCTAGAGCTTCGCG-1	4768	1402	3.69128	ctrl	0	CD8	10.0144	2	TRBV5	None	TRBJ2-5	TRBC1	CASSQGPNQDTQYF	1275	Clonotype3224
GCTCCTAAGGCAGGTT-1	3713	1396	3.60894	ctrl	0	γδ T	6.38139	1	TRBV31	TRBD2	TRBJ1-2	TRBC1	CAWSLGRANSDYTF	11754	Clonotype4219
GGATGTTGTACCTACA-1	3491	1386	4.9556	ctrl	0	CD4	2.59126	1	TRBV20	TRBD2	TRBJ2-5	TRBC1	CGAGDWGGQDTQYF	9567	Clonotype4411
GTTACAGGTGCAACTT-1	4920	1466	2.60163	ctrl	0	NKT	6.90152	1	NA	NA	NA	NA	NA	NA	NA
TAAACCGCAAGAGTCG-1	2688	1418	1.74851	ctrl	0	CD8	1.55655	1	NA	NA	NA	NA	NA	NA	NA
TCATTACTCATTTGGG-1	7314	2306	2.74815	ctrl	0	CD4	1.21111	1	TRBV31	TRBD1	TRBJ1-2	TRBC1	CAWKQGGNSDYTF	13582	Clonotype4137
TCTCATAGTGTGAAAT-1	2174	979	2.3919	ctrl	0	NKT	9.35591	2	NA	NA	NA	NA	NA	NA	NA
TGCCCTAGTTCAGACT-1	2764	1262	1.98987	ctrl	0	CD8	5.6119	1	NA	NA	NA	NA	NA	NA	NA
AAACGGGGTTGCCTCT-2	2823	1094	1.77117	4w	0	NKT	8.25085	1	TRBV31	None	TRBJ1-4	TRBC1	CAWSTRLSNERLFF	4153	Clonotype4382
AACACGTAGATAGGAG-1	3141	980	1.65552	ctrl	1	CD4	3.21571	2	TRBV10	TRBD1	TRBJ2-1	TRBC1	CASSFRDRDYAEQFF	3104	Clonotype1703
AACTTTCGTCGCATCG-1	3762	1067	2.73791	ctrl	1	CD4	3.33429	2	NA	NA	NA	NA	NA	NA	NA
ACACTGACAATAGCAA-1	3971	1203	3.9033	ctrl	1	CD8	4.93898	2	TRBV13-1	TRBD1	TRBJ2-5	TRBC1	CASSDMGQGQDTQYF	9673	Clonotype1486
ACGAGCCAGCGGCTTC-1	3616	1308	3.76106	ctrl	1	CD8	9.66385	2	TRBV29	TRBD1	TRBJ2-7	TRBC1	CASSYQGAGEQYF	3282	Clonotype3814
ACGATGTTCTTACCGC-1	4478	1405	2.76909	ctrl	1	CD8	7.87827	2	TRBV19	None	TRBJ2-1	TRBC1	CASSIPPYAEQFF	19347	Clonotype1978
ACTATCTGTAGATTAG-1	2809	886	2.45639	ctrl	1	CD4	3.16093	2	TRBV2	None	TRBJ2-5	TRBC1	CASSPGHNQDTQYF	1243	Clonotype2670
ACTGAACGTATTAGCC-1	3501	1034	3.17052	ctrl	1	CD8	4.49532	2	TRAV7-6	None	TRAJ33	TRAC	CAVSVDSNYQLIW	4947	Clonotype4107
ACTGATGTCGGCTACG-1	3815	1194	2.85714	ctrl	1	CD4	5.05818	2	TRBV5	TRBD1	TRBJ2-7	TRBC1	CASSQPGQGEYF	5335	Clonotype3293
AGAGCGAGTCGATTGT-1	2563	715	2.84822	ctrl	1	CD8	2.73623	2	NA	NA	NA	NA	NA	NA	NA
AGCGTATCATCACCCT-1	3533	1090	2.80215	ctrl	1	CD4	3.46937	2	TRBV19	TRBD1	TRBJ2-2	TRBC1	CASSIRGNTGQLYF	4356	Clonotype1993
AGCTCTCGTTAAGACA-1	2644	838	3.10136	ctrl	1	CD8	3.12994	2	NA	NA	NA	NA	NA	NA	NA
AGGGTGAGTATGGTTC-1	4222	1172	3.19754	ctrl	1	CD8	4.0248	2	NA	NA	NA	NA	NA	NA	NA
AGTAGTCCAAATACAG-1	3137	968	4.5585	ctrl	1	CD8	3.30516	2	NA	NA	NA	NA	NA	NA	NA
ATCCGAAAGTGGGCTA-1	3340	1140	2.57485	ctrl	1	CD4	4.9789	2	TRAV12D-1	None	TRAJ9	TRAC	CALRSSNMGYKLTF	3166	Clonotype495
ATCCGAATCTAACTGG-1	2119	645	5.23832	ctrl	1	CD4	2.76349	2	TRBV5	None	TRBJ2-5	TRBC1	CASSQTRQDTQYF	5609	Clonotype3331
CACACTCAGCCACCTG-1	3047	1027	4.85724	ctrl	1	CD4	5.25931	2	TRAV8D-2	None	TRAJ56	TRAC	CATDTTGGNNKLTF	10000	Clonotype3914
CACATAGAGCGATGAC-1	3429	1078	3.41207	ctrl	1	CD8	3.46919	2	TRBV13-1	TRBD1	TRBJ1-2	TRBC1	CASRGRDSDYTF	1468	Clonotype1231
CACCACTAGGCTAGGT-1	4052	1203	3.28233	ctrl	1	CD4	5.66523	2	TRBV19	TRBD2	TRBJ2-7	TRBC1	CASSTPDWGGYEQYF	7129	Clonotype3714
CAGCGACGTAGAGTGC-1	4986	1319	2.06578	ctrl	1	CD8	6.15504	2	TRBV12-2+TRBV13-2	TRBD2	TRBJ2-5	TRBC1	CASGAGGLNQDTQYF	3021	Clonotype740
CATATTCAGAAGAAGC-1	3085	863	2.26904	ctrl	1	CD4	3.02774	2	NA	NA	NA	NA	NA	NA	NA
CATATTCCAATGAATG-1	1809	792	1.82421	ctrl	1	CD4	3.18683	2	TRBV31	TRBD1	TRBJ1-6	TRBC1	CAWSNDSYNSPLYF	3191	Clonotype4291
CCGTACTAGAATGTTG-1	1297	551	3.16114	ctrl	1	CD4	2.93723	2	TRBV5	TRBD1	TRBJ2-5	TRBC1	CASSQDRGDTQYF	1415	Clonotype3026
CCTATTAGTACATCCA-1	4593	1063	2.32963	ctrl	1	CD8	3.2298	2	TRAV4-4-DV10	None	TRAJ42	TRAC	CAAPYSGGSNAKLTF	4950	Clonotype110
CGCGGTAGTTGTCGCG-1	4050	1082	4.12346	ctrl	1	CD8	3.32397	2	NA	NA	NA	NA	NA	NA	NA
CGTGTAAAGTAATCCC-1	2997	885	1.9019	ctrl	1	CD4	2.98282	2	TRBV1	TRBD1	TRBJ2-1	TRBC1	CSGDRVYAEQFF	1468	Clonotype5318
CGTGTAAAGTCAATAG-1	4583	1234	2.35654	ctrl	1	CD8	3.35625	2	TRBV19	TRBD2	TRBJ2-7	TRBC1	CASSILGGYEQYF	8024	Clonotype1969
CTAATGGAGAATGTGT-1	2390	871	5.35565	ctrl	1	CD4	3.32415	2	TRAV3-4	None	TRAJ37	TRAC	CAVSITGNTRKLIF	1288	Clonotype4060
CTAGTGACATGACGGA-1	3529	1194	5.38396	ctrl	1	CD4	5.83831	2	NA	NA	NA	NA	NA	NA	NA
CTCATTACACTTCGAA-1	4821	1406	0.995644	ctrl	1	CD8	6.64684	2	TRBV10	TRBD1	TRBJ1-1	TRBC1	CASSQGQGAEVFF	5646	Clonotype3226
CTCATTACATCAGTAC-1	4818	1452	2.98879	ctrl	1	CD4	7.15592	2	TRBV1	TRBD1	TRBJ2-1	TRBC1	CSAEDRGDYAEQFF	12136	Clonotype4924
CTGAAACTCGGACAAG-1	1383	698	2.1692	ctrl	1	CD4	3.25422	2	TRBV1	TRBD1	TRBJ2-7	TRBC1	CSADADRGRGSYEQYF	2001	Clonotype4699
CTGAAGTGTTAAGTAG-1	2109	956	4.17259	ctrl	1	CD4	16.741	3	TRBV13-1	TRBD1	TRBJ1-6	TRBC1	CASSGDSLYNSPLYF	5116	Clonotype1756
CTGATAGGTAAGTAGT-1	5239	1342	2.53865	ctrl	1	CD4	3.38116	2	TRBV3	TRBD1	TRBJ1-2	TRBC1	CASSWDREGSDYTF	4652	Clonotype3749
CTGTTTACACTACAGT-1	5446	1329	2.07492	ctrl	1	CD4	4.88672	2	TRBV29	None	TRBJ2-7	TRBC1	CASSLRYEQYF	9938	Clonotype2423
CTTACCGTCGGAGGTA-1	2285	1128	3.19475	ctrl	1	CD4	6.52252	2	TRBV3	None	TRBJ2-2	TRBC1	CASSLGGNTGQLYF	2460	Clonotype2243
CTTCTCTTCTAGCACA-1	3967	1212	1.84018	ctrl	1	CD4	4.25291	2	NA	NA	NA	NA	NA	NA	NA
GAAACTCGTCATCCCT-1	5137	1514	3.48452	ctrl	1	CD8	7.35153	2	TRBV29	TRBD1	TRBJ2-7	TRBC1	CASSLSRAGYEQYF	10246	Clonotype2457
GAACATCGTTAAGTAG-1	3570	996	3.64146	ctrl	1	CD8	2.96474	2	NA	NA	NA	NA	NA	NA	NA
GAATAAGGTACATGTC-1	2517	973	2.18514	ctrl	1	CD4	3.24778	2	TRAV6-6	None	TRAJ48	TRAC	CALGDQNYGNEKITF	4350	Clonotype408
GAATGAACACAACGCC-1	1961	858	1.32585	ctrl	1	CD4	3.29259	2	TRBV13-2	TRBD2	TRBJ2-4	TRBC1	CASGDATGGSQNTLYF	5007	Clonotype828
GACCAATTCGTATCAG-1	3506	1256	5.16258	ctrl	1	CD8	8.23872	2	TRBV1	TRBD1	TRBJ1-1	TRBC1	CSGDIANTEVFF	4467	Clonotype5311
GCAGTTAAGTGGTCCC-1	4200	1089	3.02381	ctrl	1	CD8	4.61022	2	TRBV19	TRBD1	TRBJ2-7	TRBC1	CASSIQGAGEQYF	6752	Clonotype1981
GCATGTAAGTGGTAAT-1	3614	1218	2.32429	ctrl	1	CD4	5.41038	2	TRBV31	TRBD1	TRBJ2-2	TRBC1	CAWSPPGENTGQLYF	10490	Clonotype4320
GCATGTACACCACCAG-1	3087	881	1.29576	ctrl	1	CD4	3.07051	2	TRBV2	TRBD2	TRBJ2-1	TRBC1	CASSPPGGRYYAEQFF	4903	Clonotype2783
GCTGCAGGTGTGACCC-1	3244	1098	3.4217	ctrl	1	CD8	3.48662	2	TRAV6-7-DV9	None	TRAJ49	TRAC	CALGANTGYQNFYF	2845	Clonotype384
GGAAAGCCAGTAAGAT-1	5195	1242	2.82964	ctrl	1	CD8	3.30576	2	TRBV19	None	TRBJ1-3	TRBC1	CASSSGNTLYF	5960	Clonotype3575
GGAAAGCTCCGTTGCT-1	2630	897	2.85171	ctrl	1	CD8	3.35995	2	TRBV3	TRBD1	TRBJ2-4	TRBC1	CASSSDRKNQNTLYF	9037	Clonotype3541
GGATGTTAGAAGAAGC-1	3026	868	2.37938	ctrl	1	CD4	2.88115	2	TRBV19	TRBD1	TRBJ1-5	TRBC1	CASSIRGDNQAQHL	1281	Clonotype1991
GGATTACAGATTACCC-1	3989	1125	2.65731	ctrl	1	CD4	4.19268	2	TRBV19	TRBD1	TRBJ1-2	TRBC1	CASSIGRGSDYTF	2542	Clonotype1936
GGCGTGTAGAACAACT-1	2918	931	2.29609	ctrl	1	CD8	3.35433	2	NA	NA	NA	NA	NA	NA	NA
GGTATTGTCTAGCACA-1	4052	1390	3.80059	ctrl	1	CD8	7.16251	2	TRBV1	TRBD2	TRBJ2-5	TRBC1	CSASLTGGQDTQYF	2584	Clonotype5219
GGTGAAGAGCAAATCA-1	3721	1002	3.95055	ctrl	1	CD8	3.07405	2	NA	NA	NA	NA	NA	NA	NA
GGTGTTACATTTGCCC-1	2975	1069	1.91597	ctrl	1	CD4	4.59232	2	NA	NA	NA	NA	NA	NA	NA
GTACGTAGTTCTCATT-1	3537	1187	3.10998	ctrl	1	CD4	4.24139	2	TRBV13-3	TRBD1	TRBJ2-7	TRBC1	CASSLDRSSYEQYF	5046	Clonotype2149
GTATCTTAGAAGAAGC-1	3848	1166	2.31289	ctrl	1	CD4	4.94169	2	TRBV31	TRBD1	TRBJ2-2	TRBC1	CAWSDRGGTGQLYF	7448	Clonotype4167
GTATTCTGTTATGTGC-1	3433	1104	4.13632	ctrl	1	CD4	5.26516	2	TRBV1	TRBD2	TRBJ2-4	TRBC1	CSAGGSSQNTLYF	2067	Clonotype5007
GTCGGGTTCCAAGTAC-1	1389	577	3.67171	ctrl	1	CD4	2.73059	2	NA	NA	NA	NA	NA	NA	NA
GTCGTAAAGGGTATCG-1	4899	1281	2.67402	ctrl	1	CD8	4.59129	2	TRBV13-1	TRBD1	TRBJ1-6	TRBC1	CASSGGQNNSPLYF	2380	Clonotype1776
TAAGTGCCAATGGATA-1	3272	976	1.77262	ctrl	1	CD4	3.21061	2	TRBV31	TRBD1	TRBJ2-1	TRBC1	CAWRPQGNYAEQFF	1403	Clonotype4159
TACACGATCAACACTG-1	2072	795	5.21236	ctrl	1	CD4	3.04088	2	NA	NA	NA	NA	NA	NA	NA
TACCTATCAGTAGAGC-1	3309	1021	1.7528	ctrl	1	CD4	3.34664	2	TRBV17	TRBD1	TRBJ2-7	TRBC1	CASSRRRDRGYEQYF	23006	Clonotype3490
TACTTGTAGCTGGAAC-1	4141	1205	2.07679	ctrl	1	CD8	4.02766	2	TRBV29	TRBD2	TRBJ2-1	TRBC1	CASTRDWGGRAEQFF	6638	Clonotype3873
TATCTCATCAAGATCC-1	3076	1028	3.47854	ctrl	1	CD8	4.00967	2	NA	NA	NA	NA	NA	NA	NA
TCAGATGCAAGGTTCT-1	3686	1170	3.14704	ctrl	1	CD8	4.61554	2	TRAV14D-1	None	TRBJ2-7	TRBC1	CAASDEGGEQYF	16535	Clonotype155
TCAGGATAGGCCGAAT-1	3359	948	4.16791	ctrl	1	CD8	3.4005	2	TRBV19	TRBD1	TRBJ2-1	TRBC1	CASSIGQGGYAEQFF	5095	Clonotype1933
TGAGGGAAGGTGACCA-1	1985	712	5.18892	ctrl	1	CD4	2.73135	2	NA	NA	NA	NA	NA	NA	NA
TGGGCGTGTATGGTTC-1	2836	822	2.71509	ctrl	1	CD4	2.96743	2	TRBV29	TRBD1	TRBJ2-1	TRBC1	CASSLSSGQNYAEQFF	10597	Clonotype2464
TGGGCGTGTGTAATGA-1	1939	654	3.09438	ctrl	1	CD8	2.7188	2	NA	NA	NA	NA	NA	NA	NA
TGTGGTAGTTGCTCCT-1	4842	1076	3.09789	ctrl	1	CD8	3.18931	2	TRAV3-3	None	TRAJ26	TRAC	CAVSPNNYAQGLTF	2606	Clonotype4086
TGTGTTTCATGTCTCC-1	2183	812	3.84792	ctrl	1	CD4	2.81945	2	TRBV13-3	TRBD1	TRBJ1-4	TRBC1	CASSPGTGGDERLFF	2464	Clonotype2733
TTAGTTCTCTTAACCT-1	3647	1018	3.34522	ctrl	1	CD8	3.3855	2	TRAV8D-2	None	TRAJ45	TRAC	CATDTEGADRLTF	1219	Clonotype3913
TTCTCAAGTAAGAGAG-1	3183	991	3.01602	ctrl	1	CD4	3.33904	2	NA	NA	NA	NA	NA	NA	NA
AAACCTGTCCCTCAGT-2	4454	1276	2.67176	4w	1	CD4	5.04549	2	TRBV14	TRBD1	TRBJ2-5	TRBC1	CASSFRQDQDTQYF	8607	Clonotype1714
AAAGATGAGAGTCGGT-2	4276	1136	2.61927	4w	1	CD4	3.32619	2	TRBV12-2	None	TRBJ1-1	TRBC1	CASSLDANTEVFF	4293	Clonotype2104
AAAGATGAGGTTCCTA-2	2628	1055	2.66362	4w	1	CD4	3.51478	2	TRBV16	TRBD1	TRBJ2-3	TRBC1	CASRQGESAETLYF	11444	Clonotype1263
AAAGATGAGTACCGGA-2	3941	1139	2.28368	4w	1	CD4	3.432	2	TRBV13-2	TRBD1	TRBJ1-5	TRBC1	CASGEQEDNQAPLF	2095	Clonotype1004
AAAGATGCATCTATGG-2	3207	860	2.21391	4w	1	CD4	2.89126	2	TRAV14-3	None	TRAJ57	TRAC	CAASNQGGSAKLIF	3322	Clonotype232
AAAGATGTCATGCTCC-2	2921	880	1.60904	4w	1	CD4	3.27845	2	TRBV31	TRBD1	TRBJ2-4	TRBC1	CAWSLRGDQNTLYF	9299	Clonotype4264
AAAGCAAAGGAACTGC-2	2473	800	3.1945	4w	1	CD8	3.01065	2	TRAV6-7-DV9	None	TRAJ7	TRAC	CALGDPYSNNRLTL	1772	Clonotype406
AAAGTAGAGCACGCCT-2	5292	1271	3.13681	4w	1	CD8	4.90134	2	TRBV1	TRBD1	TRBJ2-1	TRBC1	CSADQGRSYAEQFF	15536	Clonotype4827
AAAGTAGCACAACGCC-2	1662	691	4.5728	4w	1	CD4	2.94684	2	TRBV13-2	TRBD2	TRBJ2-7	TRBC1	CASGDWGGEQYF	2737	Clonotype961
AAAGTAGCACCAGTTA-2	4653	1258	2.7724	4w	1	CD4	3.35163	2	TRBV20	TRBD1	TRBJ1-2	TRBC1	CGARARANSDYTF	5006	Clonotype4434
AAAGTAGCAGTATAAG-2	3638	1056	3.02364	4w	1	CD8	3.42796	2	TRBV19	TRBD1	TRBJ1-5	TRBC1	CASSPRGGNQAPLF	1032	Clonotype2822
AAATGCCCACTTCGAA-2	3631	1088	2.61636	4w	1	CD8	4.75427	2	TRBV12-2	TRBD2	TRBJ2-5	TRBC1	CASSLDWGTQDTQYF	1746	Clonotype2178
AACCATGAGTACGCGA-2	3403	1029	3.40876	4w	1	CD8	3.37596	2	NA	NA	NA	NA	NA	NA	NA
AACCATGGTCATACTG-2	1915	843	1.98433	4w	1	CD4	3.50834	2	TRAV7-4	None	TRAJ23	TRAC	CAASGGYNQGKLIF	5263	Clonotype191
AACCGCGAGTGCCAGA-2	3139	882	2.35744	4w	1	CD4	2.93402	2	NA	NA	NA	NA	NA	NA	NA
AACCGCGCAGACAAGC-2	3857	1123	2.87788	4w	1	CD4	3.45723	2	TRBV10	None	TRBJ1-2	TRBC1	CASSSRRNSDYTF	5467	Clonotype3657
AACCGCGCAGGTCGTC-2	4003	1083	3.1976	4w	1	CD8	3.44096	2	TRBV31	TRBD1	TRBJ2-5	TRBC1	CAWSPARGDTQYF	7262	Clonotype4294
AACGTTGCACCTTGTC-2	4830	1302	2.77433	4w	1	CD4	3.44406	2	TRBV12-1	TRBD2	TRBJ2-4	TRBC1	CASSAGLGRNTLYF	4111	Clonotype1338
AACGTTGTCACCTCGT-2	3153	1064	2.79099	4w	1	CD4	3.38946	2	TRBV13-2	TRBD2	TRBJ2-4	TRBC1	CASGVSTGGGSQNTLYF	2809	Clonotype1135
AACTCAGAGGTGCTTT-2	4117	1100	2.96332	4w	1	CD8	3.32489	2	TRBV29	TRBD1	TRBJ1-1	TRBC1	CASSQDRHTEVFF	4730	Clonotype3036
AACTCAGAGTAGATGT-2	2559	904	2.85268	4w	1	CD4	3.10728	2	NA	NA	NA	NA	NA	NA	NA
AACTCAGTCCTGTAGA-2	2259	795	2.74458	4w	1	CD8	3.08591	2	NA	NA	NA	NA	NA	NA	NA
AACTCCCCACGACTCG-2	4290	1048	2.91375	4w	1	CD8	3.33727	2	TRBV13-3	TRBD1	TRBJ2-5	TRBC1	CASSDPRDREDTQYF	4104	Clonotype1503
AACTCCCTCTGCAAGT-2	3221	1161	2.8873	4w	1	CD4	5.40786	2	TRBV20	TRBD2	TRBJ2-7	TRBC1	CGARDTDWGEEQYF	2273	Clonotype4461
AACTCTTAGAGGACGG-2	3791	974	2.61145	4w	1	CD4	2.9943	2	NA	NA	NA	NA	NA	NA	NA
AACTCTTAGAGTAAGG-2	2752	858	3.7064	4w	1	CD4	3.0889	2	TRAV7N-4	None	TRAJ9	TRAC	CAVSEGGNMGYKLTF	1384	Clonotype4037
AACTCTTCAATCTACG-2	5633	1317	2.44985	4w	1	CD4	3.39593	2	TRBV1	None	TRBJ2-7	TRBC1	CSADRQYEQYF	9118	Clonotype4873
AACTCTTTCCGAATGT-2	2873	1061	3.75914	4w	1	CD4	3.45973	2	NA	NA	NA	NA	NA	NA	NA
AACTCTTTCGTCTGCT-2	4332	1172	2.77008	4w	1	CD4	3.2997	2	NA	NA	NA	NA	NA	NA	NA
AACTGGTGTCAAGCGA-2	4041	1092	2.89532	4w	1	CD8	3.3537	2	NA	NA	NA	NA	NA	NA	NA
AACTTTCAGTTACGGG-2	2448	853	2.90033	4w	1	CD4	3.02159	2	TRBV3	None	TRBJ2-3	TRBC1	CASSYRSAETLYF	1192	Clonotype3825
AAGACCTGTTAAGATG-2	3543	1115	2.79424	4w	1	CD4	3.41195	2	TRBV20	None	TRBJ2-1	TRBC1	CGAHGRYAEQFF	4404	Clonotype4415
AAGCCGCGTTATCGGT-2	2001	993	5.04748	4w	1	CD4	3.99162	2	TRBV15	None	TRBJ2-5	TRBC1	CASSLANQDTQYF	3822	Clonotype2087
AAGGAGCCAGTGACAG-2	4132	1065	3.12197	4w	1	CD4	3.28823	2	TRBV20	TRBD2	TRBJ1-3	TRBC1	CGARGGGHSGNTLYF	4179	Clonotype4493
AAGGCAGAGAGCCTAG-2	2019	903	5.5473	4w	1	CD4	3.52928	2	TRBV3	None	TRBJ2-5	TRBC1	CASSLEDTQYF	4959	Clonotype2187
AAGGCAGCACGAAATA-2	3626	949	2.23387	4w	1	CD4	3.18891	2	TRBV12-2+TRBV13-2	None	TRBJ1-1	TRBC1	CASGDGANTEVFF	1718	Clonotype856
AAGGCAGGTATCACCA-2	1470	794	1.90476	4w	1	γδ T	8.99633	2	NA	NA	NA	NA	NA	NA	NA
AAGGCAGTCTCAAACG-2	3066	1023	2.73973	4w	1	CD8	3.41772	2	TRBV13-1	TRBD1	TRBJ1-1	TRBC1	CASRQGNTEVFF	9863	Clonotype1269
AAGGTTCAGCCGTCGT-2	2563	803	1.71674	4w	1	CD8	2.95639	2	TRBV12-2	TRBD1	TRBJ2-5	TRBC1	CASSQGTVQDTQYF	4723	Clonotype3269
AAGGTTCAGGGCATGT-2	3864	1038	1.5528	4w	1	CD4	3.90126	2	TRBV15	TRBD1	TRBJ1-1	TRBC1	CASSNRGSNTEVFF	11284	Clonotype2604
AAGGTTCGTCGTCTTC-2	3827	1062	3.84113	4w	1	CD8	3.26468	2	NA	NA	NA	NA	NA	NA	NA
AAGTCTGAGAGCTGCA-2	3713	1146	3.58201	4w	1	CD4	3.75544	2	TRBV15	TRBD1	TRBJ1-1	TRBC1	CASSSGTGITEVFF	6137	Clonotype3592
AATCCAGCAGCTGGCT-2	5897	1557	3.15415	4w	1	CD8	5.97731	2	TRBV17	TRBD1	TRBJ1-4	TRBC1	CASSRGWTANERLFF	16731	Clonotype3445
AATCCAGGTCGAACAG-2	4101	1083	2.46281	4w	1	CD8	3.43378	2	TRBV2	TRBD1	TRBJ1-4	TRBC1	CASSQDRQGNERLFF	965	Clonotype3039
AATCGGTGTGAACCTT-2	4104	1168	2.89961	4w	1	CD8	5.21196	2	TRBV12-2	TRBD1	TRBJ1-3	TRBC1	CASSPVPGQGSGNTLYF	2801	Clonotype2891
AATCGGTTCTTGGGTA-2	2589	942	3.16725	4w	1	CD8	3.31869	2	TRBV29	TRBD1	TRBJ2-1	TRBC1	CASAQGGYAEQFF	1180	Clonotype725
ACACCAAGTATCAGTC-2	4028	1141	3.07845	4w	1	CD4	3.31419	2	TRAV4-4-DV10	None	TRAJ38	TRAC	CAAEDVGDNSKLIW	5895	Clonotype43
ACACCAATCGCTTAGA-2	3906	1250	2.81618	4w	1	CD4	5.84016	2	TRBV5	TRBD1	TRBJ1-1	TRBC1	CASSQGDRESVFF	2975	Clonotype3191
ACACCCTTCGCATGGC-2	2717	962	2.42915	4w	1	CD4	3.23766	2	TRBV3	TRBD2	TRBJ2-5	TRBC1	CASSPGLNQDTQYF	4407	Clonotype2691
ACACCGGAGATATGGT-2	4451	1210	2.26915	4w	1	CD4	4.2832	2	TRBV13-3	None	TRBJ2-1	TRBC1	CASSDTYAEQFF	11395	Clonotype1555
ACACCGGCAGGGTACA-2	3944	1041	2.89047	4w	1	CD8	3.28162	2	NA	NA	NA	NA	NA	NA	NA
ACACCGGTCTCGAGTA-2	4792	1234	2.04508	4w	1	CD4	4.45228	2	TRBV13-1	TRBD1	TRBJ1-3	TRBC1	CASSPQGASGNTLYF	5614	Clonotype2794
ACACTGAGTAGAGGAA-2	2217	742	3.83401	4w	1	CD4	2.96084	2	TRBV12-2	TRBD2	TRBJ2-5	TRBC1	CASSRWGDDTQYF	6764	Clonotype3534
ACACTGAGTTACTGAC-2	3087	1000	2.42954	4w	1	CD4	3.29205	2	TRBV5	TRBD2	TRBJ2-7	TRBC1	CASSQELGGRSSYEQYF	1433	Clonotype3150
ACAGCCGCATGTAGTC-2	3881	1025	5.02448	4w	1	CD8	3.19644	2	TRBV16	TRBD1	TRBJ2-4	TRBC1	CASSLGGSSQNTLYF	3080	Clonotype2254
ACAGCTACAAGAAGAG-2	2556	820	2.46479	4w	1	CD4	3.01324	2	NA	NA	NA	NA	NA	NA	NA
ACAGCTATCGCCTGAG-2	3835	982	3.41591	4w	1	CD4	3.14908	2	TRBV14	TRBD1	TRBJ2-5	TRBC1	CASSCRDRGDTQYF	3760	Clonotype1371
ACATACGCAGTACACT-2	5590	1427	3.00537	4w	1	CD4	5.81374	2	TRBV16	TRBD1	TRBJ1-1	TRBC1	CASSLEEGAEVFF	9333	Clonotype2189
ACATCAGTCCCAAGTA-2	4772	1170	1.886	4w	1	CD8	3.88547	2	TRAV9D-3	None	TRAJ39	TRAC	CAVKNNAGAKLTF	2265	Clonotype3953
ACATGGTAGATACACA-2	5549	1709	2.77527	4w	1	CD8	2.76255	1	TRBV13-3	TRBD2	TRBJ2-3	TRBC1	CASSDGGEALYF	1939	Clonotype1445
ACATGGTGTCGCCATG-2	5520	1294	2.88043	4w	1	CD8	4.29477	2	TRBV12-1	TRBD2	TRBJ2-2	TRBC1	CASSLLGNTGQLYF	8045	Clonotype2339
ACCAGTAGTAATTGGA-2	3559	1052	2.27592	4w	1	CD4	3.31755	2	NA	NA	NA	NA	NA	NA	NA
ACCAGTAGTGTTTGGT-2	3146	972	3.30579	4w	1	CD8	3.14721	2	TRAV14D-2	None	TRAJ22	TRAC	CAASSGSWQLIF	1050	Clonotype257
ACCAGTATCCATGAAC-2	4093	1204	2.85854	4w	1	CD8	4.82049	2	TRBV12-2	None	TRBJ2-7	TRBC1	CASSAGSSYEQYF	3228	Clonotype1343
ACCCACTAGCACCGCT-2	1609	630	3.72902	4w	1	CD4	2.64997	2	NA	NA	NA	NA	NA	NA	NA
ACCCACTCAGTAAGAT-2	2772	977	2.34488	4w	1	CD4	3.44162	2	TRBV13-2	None	TRBJ2-5	TRBC1	CASGVTKDTQYF	1304	Clonotype1136
ACCGTAAAGGGCTTCC-2	3138	883	3.53728	4w	1	CD4	3.1532	2	NA	NA	NA	NA	NA	NA	NA
ACCGTAACAGATGGGT-2	3276	1099	2.99145	4w	1	CD4	3.40861	2	TRBV19	None	TRBJ1-2	TRBC1	CASSIPPPNSDYTF	1492	Clonotype1977
ACCGTAAGTAAACGCG-2	3382	1064	2.63158	4w	1	CD4	3.7319	2	TRAV6-4	None	TRAJ23	TRAC	CALVPNYNQGKLIF	4463	Clonotype618
ACCGTAAGTGTGAAAT-2	3092	928	2.58732	4w	1	CD8	3.40849	2	TRBV20	None	TRBJ1-2	TRBC1	CGARTPNSDYTF	1643	Clonotype4548
ACCGTAATCGCGTAGC-2	3410	962	2.72727	4w	1	CD4	3.20467	2	TRBV13-3	TRBD2	TRBJ2-1	TRBC1	CASSDPGDYAEQFF	7726	Clonotype1496
ACCTTTACACAGGCCT-2	3231	914	2.16651	4w	1	CD8	3.26595	2	TRBV5	TRBD2	TRBJ2-7	TRBC1	CASSQELGGRSSYEQYF	1087	Clonotype3150
ACGAGCCGTCCCTACT-2	4357	1038	2.27221	4w	1	CD4	3.14201	2	TRBV12-1	TRBD1	TRBJ2-7	TRBC1	CASSLGGSYEQYF	4485	Clonotype2256
ACGAGCCGTGTCTGAT-2	3107	992	3.0898	4w	1	CD4	3.42012	2	TRBV17	TRBD2	TRBJ2-4	TRBC1	CASSSWAGSQNTLYF	10799	Clonotype3681
ACGAGGAAGATGGGTC-2	1013	495	3.65252	4w	1	CD4	2.90997	2	NA	NA	NA	NA	NA	NA	NA
ACGAGGAGTACGACCC-2	3200	925	2.84375	4w	1	CD4	3.16936	2	TRBV12-2+TRBV13-2	TRBD2	TRBJ2-7	TRBC1	CASGDPGTGNYEQYF	2692	Clonotype905
ACGATACGTCTTGATG-2	4451	1135	2.69602	4w	1	CD4	3.32449	2	TRBV19	None	TRBJ2-4	TRBC1	CASSIRSQNTLYF	1758	Clonotype2003
ACGATACGTTACAGAA-2	4216	1185	3.01233	4w	1	CD4	3.37677	2	TRBV10	None	TRBJ2-1	TRBC1	CASSYRNYAEQFF	9727	Clonotype3824
ACGATACTCAACGGCC-2	4818	1056	2.05479	4w	1	CD8	3.20779	2	TRBV12-1	TRBD2	TRBJ2-1	TRBC1	CASSPPTGGNYAEQFF	7606	Clonotype2793
ACGATACTCACCTCGT-2	4425	1187	3.00565	4w	1	CD8	4.01328	2	TRBV26	TRBD2	TRBJ2-7	TRBC1	CASGRLGGSYEQYF	6305	Clonotype1106
ACGATACTCAGCGACC-2	4665	1055	2.16506	4w	1	CD4	3.20988	2	TRAV14-1	None	TRAJ22	TRAC	CAASSSGSWQLIF	5695	Clonotype262
ACGATACTCGCAAACT-2	3638	1036	2.91369	4w	1	CD8	3.27602	2	TRBV13-3	TRBD1	TRBJ2-3	TRBC1	CASTPPGQETLYF	5657	Clonotype3866
ACGATGTAGACAGAGA-2	1810	676	4.64088	4w	1	CD4	2.72585	2	NA	NA	NA	NA	NA	NA	NA
ACGATGTCAATAACGA-2	3637	1173	2.19962	4w	1	CD4	5.18959	2	TRAV2	None	TRAJ23	TRAC	CIVTAFNQGKLIF	4427	Clonotype4616
ACGATGTCAGCTCGCA-2	4765	1378	5.35152	4w	1	CD8	4.77579	2	TRBV10	TRBD1	TRBJ2-7	TRBC1	CASSDRDRGREQYF	1553	Clonotype1515
ACGCCGATCTTGACGA-2	4021	1033	3.28277	4w	1	CD4	3.32884	2	TRBV20	TRBD1	TRBJ1-3	TRBC1	CGARPGTSGNTLYF	6522	Clonotype4522
ACGGAGACACAACGTT-2	4339	1124	3.06522	4w	1	CD4	3.30092	2	TRAV4-4-DV10	None	TRAJ31	TRAC	CAAVNNRIFF	5489	Clonotype284
ACGGAGATCACAACGT-2	5044	1170	2.43854	4w	1	CD4	3.22972	2	TRBV12-2+TRBV13-2	TRBD1	TRBJ2-4	TRBC1	CASGDAGGQNTLYF	1008	Clonotype778
ACGGCCAAGGAGTCTG-2	2911	954	3.26348	4w	1	CD4	3.14672	2	TRBV3	TRBD2	TRBJ2-7	TRBC1	CASSFLGGDEQYF	2032	Clonotype1678
ACGGGCTAGCTACCGC-2	3640	944	2.44505	4w	1	CD4	3.05626	2	TRBV13-1	TRBD2	TRBJ2-7	TRBC1	CASSDAGTGGAEQYF	3504	Clonotype1395
ACGGGCTGTGGCGAAT-2	3604	1121	2.88568	4w	1	CD4	4.15776	2	TRBV14	None	TRBJ2-1	TRBC1	CASSHYAEQFF	5722	Clonotype1881
ACGGGTCTCCTCAACC-2	5002	1191	2.63894	4w	1	CD8	3.32455	2	TRBV12-2	TRBD2	TRBJ2-7	TRBC1	CASSTGGASYEQYF	6887	Clonotype3695
ACGTCAAGTCGGCATC-2	3507	994	4.33419	4w	1	CD4	3.11538	2	TRBV17	TRBD1	TRBJ1-1	TRBC1	CASSRAPGQANTEVFF	4185	Clonotype3349
ACTATCTCAGGACCCT-2	5254	1306	3.06433	4w	1	CD4	3.39869	2	TRAV4D-4	None	TRAJ9	TRAC	CAASNMGYKLTF	2216	Clonotype230
ACTATCTGTGATGTCT-2	2633	940	3.26624	4w	1	CD4	3.23942	2	TRBV12-2+TRBV13-2	TRBD2	TRBJ2-7	TRBC1	CASGEAGGKVYF	3195	Clonotype969
ACTGAGTCATCATCCC-2	2133	728	3.14112	4w	1	CD8	3.10916	2	NA	NA	NA	NA	NA	NA	NA
ACTGAGTGTATTCGTG-2	3978	1308	2.61438	4w	1	CD8	6.49081	2	TRBV3	None	TRBJ2-5	TRBC1	CASSRGNQDTQYF	9225	Clonotype3433
ACTGATGGTATGGTTC-2	5273	1316	2.29471	4w	1	CD8	4.16132	2	TRBV1	TRBD1	TRBJ1-4	TRBC1	CSASRDRGRRLFF	2699	Clonotype5225
ACTGCTCAGGAATCGC-2	5140	1316	3.22957	4w	1	CD8	4.04547	2	NA	NA	NA	NA	NA	NA	NA
ACTGCTCGTTATGTGC-2	2388	792	5.48576	4w	1	CD8	2.93997	2	NA	NA	NA	NA	NA	NA	NA
ACTGCTCTCCTATTCA-2	2499	979	1.44058	4w	1	CD4	3.3532	2	TRAV14N-3	None	TRAJ30	TRAC	CAAGDTNAYKVIF	268	Clonotype69
ACTGTCCAGTGAACAT-2	4558	1154	3.18122	4w	1	CD4	3.23909	2	TRBV19	TRBD1	TRBJ2-4	TRBC1	CASSIEPGARGQNTLYF	5496	Clonotype1903
ACTGTCCCACACGCTG-2	4337	1212	2.74383	4w	1	CD4	3.61667	2	TRBV26	TRBD2	TRBJ2-3	TRBC1	CASSRRLGGSSAETLYF	9250	Clonotype3488
ACTTACTAGACGCTTT-2	6968	1745	2.64064	4w	1	CD4	5.97731	2	TRBV29	TRBD1	TRBJ1-4	TRBC1	CASRDREDERLFF	5894	Clonotype1192
ACTTACTGTTTAGGAA-2	2526	1012	4.94854	4w	1	CD4	3.49317	2	TRAV13-1	None	TRAJ26	TRAC	CASNNYAQGLTF	298	Clonotype1168
ACTTGTTCAAACAACA-2	5205	1372	3.99616	4w	1	CD4	4.72289	2	TRBV14	None	TRBJ2-7	TRBC1	CASSSLPYEQYF	11124	Clonotype3617
ACTTGTTCAGTCCTTC-2	2611	1056	2.41287	4w	1	CD4	10.5929	2	TRBV3	TRBD2	TRBJ2-4	TRBC1	CASSSLGASQNTLYF	6140	Clonotype3609
ACTTTCACAACGATCT-2	6076	1443	2.09019	4w	1	CD8	5.18659	2	TRBV1	None	TRBJ2-7	TRBC1	CSADQREQYF	6817	Clonotype4832
ACTTTCATCACGATGT-2	1275	758	3.13725	4w	1	CD4	3.59881	2	TRAV7D-2	None	TRAJ37	TRAC	CAASKTGNTGKLIF	4358	Clonotype208
ACTTTCATCCCTCTTT-2	3882	1029	2.85935	4w	1	CD4	3.22024	2	TRBV12-1	TRBD2	TRBJ2-5	TRBC1	CASTLGLGNTQYF	1823	Clonotype3856
AGAATAGGTCCGTTAA-2	2364	802	2.58037	4w	1	CD4	3.00954	2	TRAV7D-5	None	TRAJ7	TRAC	CAVSRDYSNNRLTL	4432	Clonotype4092
AGACGTTAGCTAAACA-2	3279	897	3.44617	4w	1	CD4	2.95667	2	TRBV17	TRBD2	TRBJ2-5	TRBC1	CASRSRDWGGAGGTQYF	6597	Clonotype1297
AGACGTTTCAGAGGTG-2	4172	1147	2.68456	4w	1	CD8	3.385	2	TRBV12-2	TRBD1	TRBJ2-1	TRBC1	CASSSGTGSAEQFF	1011	Clonotype3594
AGAGCGATCAAACCGT-2	2201	802	2.08996	4w	1	CD4	2.95659	2	NA	NA	NA	NA	NA	NA	NA
AGAGCGATCCAGAGGA-2	2272	829	3.69718	4w	1	CD4	2.98842	2	TRBV12-1	TRBD1	TRBJ2-3	TRBC1	CASSLGTVSAETLYF	3707	Clonotype2319
AGAGCGATCCATGCTC-2	1409	622	3.26473	4w	1	CD4	3.08226	2	TRAV12-2	None	TRAJ17	TRAC	CALSHSAGNKLTF	1504	Clonotype577
AGAGCGATCCGAATGT-2	3414	974	3.04628	4w	1	CD4	3.112	2	TRBV2	TRBD1	TRBJ1-3	TRBC1	CASSQISGGGNTLYF	701	Clonotype3277
AGAGCGATCGTAGATC-2	2782	933	3.27103	4w	1	CD8	4.78846	2	NA	NA	NA	NA	NA	NA	NA
AGAGCTTCATACTACG-2	3525	1164	3.57447	4w	1	CD4	4.41747	2	TRBV29	TRBD2	TRBJ2-5	TRBC1	CASSWTGGARDTQYF	6224	Clonotype3779
AGAGCTTCATCGGTTA-2	2565	1003	2.33918	4w	1	CD4	3.26087	2	TRBV31	TRBD1	TRBJ2-4	TRBC1	CAWSLEGSQNTLYF	7642	Clonotype4196
AGAGCTTTCACCTTAT-2	3578	993	2.59922	4w	1	CD4	3.25983	2	TRBV13-3	TRBD2	TRBJ1-4	TRBC1	CASSGGVSNERLFF	1051	Clonotype1782
AGATCTGTCCAGAAGG-2	3932	1165	2.84842	4w	1	CD4	3.33393	2	TRBV12-2+TRBV13-2	TRBD1	TRBJ1-1	TRBC1	CASGERTGGAEVFF	3401	Clonotype1011
AGATTGCAGTACGATA-2	4006	1122	2.22167	4w	1	CD8	3.29869	2	TRBV16	TRBD2	TRBJ2-4	TRBC1	CASSPARDLHF	10266	Clonotype2615
AGATTGCGTAGCTCCG-2	4660	1178	2.76824	4w	1	CD4	3.27944	2	TRBV12-2	TRBD2	TRBJ2-7	TRBC1	CASSPGLMYEQYF	5961	Clonotype2690
AGATTGCGTTATGTGC-2	2924	1006	3.79617	4w	1	CD8	3.39504	2	NA	NA	NA	NA	NA	NA	NA
AGATTGCGTTCGTTGA-2	2968	1001	2.02156	4w	1	CD4	3.40589	2	TRBV2	None	TRBJ1-1	TRBC1	CASSHLNTEVFF	750	Clonotype1857
AGCAGCCAGAACTCGG-2	3398	973	2.67805	4w	1	CD8	3.26547	2	TRBV5	TRBD2	TRBJ2-1	TRBC1	CASSPGTGHYAEQFF	3946	Clonotype2739
AGCAGCCCACGCTTTC-2	3121	906	4.42166	4w	1	CD8	3.22535	2	TRBV14	TRBD2	TRBJ2-1	TRBC1	CASSSLGVNYAEQFF	6530	Clonotype3614
AGCAGCCGTCAAGCGA-2	2870	831	1.81185	4w	1	CD4	2.81457	2	TRBV17	TRBD2	TRBJ2-2	TRBC1	CASRDWGATGQLYF	10093	Clonotype1199
AGCAGCCGTGGACGAT-2	2790	935	1.89964	4w	1	CD4	3.20545	2	TRBV1	None	TRBJ2-2	TRBC1	CSAETGQLYF	6801	Clonotype4963
AGCAGCCTCGTGACAT-2	3424	969	2.68692	4w	1	CD4	3.14943	2	TRBV29	None	TRBJ1-1	TRBC1	CASSLRGNTEVFF	2064	Clonotype2403
AGCATACTCAAGAAGT-2	2584	1035	3.09598	4w	1	CD4	6.34968	2	TRBV12-2+TRBV13-2	TRBD1	TRBJ2-1	TRBC1	CASGDQGDYAEQFF	10369	Clonotype913
AGCCTAAAGACACTAA-2	3567	1031	1.87833	4w	1	CD4	3.22411	2	TRBV20	None	TRBJ2-4	TRBC1	CGARDVQNTLYF	6928	Clonotype4463
AGCCTAACAATCTGCA-2	4844	1336	2.436	4w	1	CD4	5.1951	2	TRBV1	TRBD1	TRBJ2-1	TRBC1	CSAGTGGAEQFF	9673	Clonotype5056
AGCCTAACACAAGTAA-2	5784	1559	3.76902	4w	1	CD8	6.81761	2	TRAV10	None	TRAJ11	TRAC	CAAPHDSGYNKLTF	1571	Clonotype103
AGCCTAATCGGTTAAC-2	4521	1204	2.87547	4w	1	CD4	4.45209	2	TRBV1	TRBD1	TRBJ2-2	TRBC1	CSAQGNTGQLYF	6093	Clonotype5157
AGCGGTCAGATGCGAC-2	3630	1135	2.89256	4w	1	CD8	6.51131	2	TRAV16N	None	TRAJ34	TRAC	CAMREGPNTNKVVF	3717	Clonotype672
AGCGGTCCATCTCGCT-2	4080	1116	3.40686	4w	1	CD4	3.47082	2	TRBV13-3	None	TRBJ1-3	TRBC1	CASSDSDSGNTLYF	9481	Clonotype1537
AGCGGTCCATTCGACA-2	3905	1041	2.40717	4w	1	CD4	3.29806	2	TRBV15	TRBD1	TRBJ2-1	TRBC1	CASGDHYAEQFF	14695	Clonotype879
AGCGGTCGTTCCACAA-2	3655	956	3.44733	4w	1	CD4	2.99316	2	NA	NA	NA	NA	NA	NA	NA
AGCGGTCTCAGAGCTT-2	3548	955	3.24126	4w	1	CD4	2.90788	2	TRBV5	TRBD1	TRBJ1-1	TRBC1	CASSQTGTGDTEVFF	3726	Clonotype3329
AGCGGTCTCCGCGTTT-2	3274	1044	2.1686	4w	1	CD4	3.28941	2	NA	NA	NA	NA	NA	NA	NA
AGCGGTCTCTGCTTGC-2	4448	1380	3.21493	4w	1	CD8	6.48256	2	TRBV16	TRBD2	TRBJ2-1	TRBC1	CASSLDGDNYAEQFF	3186	Clonotype2107
AGCGTATCACAGTCGC-2	4047	1059	3.23697	4w	1	CD4	3.20121	2	TRBV10	TRBD2	TRBJ2-4	TRBC1	CASRLTGSQNTLYF	4642	Clonotype1247
AGCGTATCACGAGAGT-2	2468	768	2.8363	4w	1	CD4	2.83861	2	NA	NA	NA	NA	NA	NA	NA
AGCGTATTCTGAGTGT-2	3942	1080	2.35921	4w	1	CD8	4.13627	2	TRBV13-3	TRBD1	TRBJ2-5	TRBC1	CASSDRDSQDTQYF	10535	Clonotype1516
AGCTCCTCACGGCCAT-2	1953	651	1.84332	4w	1	CD4	2.82539	2	NA	NA	NA	NA	NA	NA	NA
AGCTCCTGTCGACTAT-2	3868	1187	2.58532	4w	1	CD4	3.40617	2	TRAV9N-4	None	TRAJ22	TRAC	CALSPASSGSWQLIF	4605	Clonotype587
AGCTCCTTCTGCGACG-2	3990	1122	3.30827	4w	1	CD4	3.36737	2	TRBV13-3	TRBD2	TRBJ2-1	TRBC1	CASSDGAGGYAEQFF	3606	Clonotype1437
AGCTCTCCAGGATCGA-2	2503	729	3.31602	4w	1	CD4	2.64866	2	NA	NA	NA	NA	NA	NA	NA
AGCTTGAAGAGCTATA-2	3956	1171	2.75531	4w	1	CD4	4.2996	2	TRBV19	TRBD1	TRBJ1-4	TRBC1	CASKGQGGAERLFF	8544	Clonotype1152
AGCTTGACACAACGTT-2	4587	1195	3.27011	4w	1	CD4	3.59161	2	TRBV12-2+TRBV13-2	TRBD1	TRBJ1-2	TRBC1	CASGEGTANSDYTF	2041	Clonotype991
AGCTTGACACTCTGTC-2	3637	1061	3.4094	4w	1	CD4	3.36477	2	TRBV19	TRBD2	TRBJ2-3	TRBC1	CASSMGGSAETLYF	2012	Clonotype2570
AGCTTGACAGCTGGCT-2	4220	1128	3.50711	4w	1	CD8	3.43133	2	TRBV14	TRBD2	TRBJ2-4	TRBC1	CASSFWGGGQNTLYF	5674	Clonotype1746
AGGGAGTAGACTAAGT-2	3294	1013	3.61263	4w	1	CD8	3.1919	2	TRDV1	None	TRAJ48	TRAC	CGGKAIANYGNEKITF	1656	Clonotype4589
AGGGAGTTCATGTCTT-2	3854	1277	2.77634	4w	1	CD4	5.04928	2	TRBV10	TRBD2	TRBJ2-1	TRBC1	CASSYGGNYAEQFF	13500	Clonotype3796
AGGGAGTTCCACGCAG-2	2687	944	2.90287	4w	1	CD4	3.18398	2	TRBV20	None	TRBJ2-4	TRBC1	CGARAGNSQNTLYF	3027	Clonotype4429
AGGGAGTTCGCTAGCG-2	2524	811	2.93185	4w	1	CD4	2.84628	2	TRAV13-4-DV7	None	TRAJ27	TRAC	CAMELTNTGKLTF	5771	Clonotype638
AGGGATGCAGCTCCGA-2	3576	999	1.566	4w	1	CD4	3.36096	2	TRBV19	None	TRBJ2-2	TRBC1	CASSIIRLYTGQLYF	6198	Clonotype1955
AGGGATGCATCACGTA-2	4054	1089	3.52738	4w	1	CD8	3.29479	2	TRAV7-4	None	TRAJ33	TRAC	CAASDLDSNYQLIW	2423	Clonotype156
AGGGATGGTTGTCTTT-2	2187	752	4.16095	4w	1	CD8	2.90401	2	NA	NA	NA	NA	NA	NA	NA
AGGGTGATCACAACGT-2	3833	1132	3.31333	4w	1	CD8	4.07683	2	TRBV3	TRBD2	TRBJ2-3	TRBC1	CASSQDWGGDAETLYF	9085	Clonotype3083
AGGTCATGTGTTTGTG-2	3111	1131	2.82867	4w	1	CD4	3.73439	2	TRBV16	TRBD2	TRBJ2-7	TRBC1	CASSSTGGRYEQYF	4313	Clonotype3671
AGGTCATTCAGCTTAG-2	3889	1098	2.23708	4w	1	CD8	3.42581	2	TRAV16N	None	TRAJ26	TRAC	CAMREPNYAQGLTF	1798	Clonotype680
AGGTCATTCTGTCTAT-2	4072	1067	3.02063	4w	1	CD4	3.30067	2	TRBV16	TRBD1	TRBJ1-1	TRBC1	CASSGTGANTEVFF	2315	Clonotype1820
AGTAGTCCAACTGCTA-2	3678	934	2.36542	4w	1	CD8	3.1181	2	TRBV26	None	TRBJ1-2	TRBC1	CASSLKNSDYTF	2843	Clonotype2329
AGTAGTCCAGCTCCGA-2	2035	847	2.99754	4w	1	CD4	3.23499	2	TRAV9-1	None	TRAJ21	TRAC	CAVSSMSNYNVLYF	2075	Clonotype4096
AGTAGTCTCGGTCTAA-2	2993	937	2.80655	4w	1	CD4	3.08624	2	TRBV13-3	None	TRBJ2-7	TRBC1	CASSESWSSYEQYF	1995	Clonotype1624
AGTCTTTAGAACAACT-2	3451	1124	3.0426	4w	1	CD4	3.39144	2	TRBV30	TRBD2	TRBJ2-5	TRBC1	CSSRWGGQDTQYF	6102	Clonotype5446
AGTGAGGCATTTGCCC-2	1944	755	3.7037	4w	1	CD4	3.1764	2	NA	NA	NA	NA	NA	NA	NA
AGTGGGAGTAGCCTCG-2	3237	944	2.53321	4w	1	CD8	3.21815	2	TRBV13-3	TRBD2	TRBJ1-1	TRBC1	CASSEAGQEVFF	3664	Clonotype1581
AGTGGGAGTGAGCGAT-2	2590	881	3.24324	4w	1	CD4	3.16103	2	TRBV19	TRBD1	TRBJ1-3	TRBC1	CASSPGTAGNTLYF	883	Clonotype2721
AGTGTCAAGCTACCTA-2	3464	968	1.84758	4w	1	CD4	3.01674	2	NA	NA	NA	NA	NA	NA	NA
AGTGTCACATGAAGTA-2	3058	894	3.0085	4w	1	CD4	2.9379	2	TRAV21-DV12	None	TRAJ52	TRAC	CILRDTGANTGKLTF	2765	Clonotype4601
AGTGTCAGTCTGCGGT-2	4462	1143	2.44285	4w	1	CD8	4.3115	2	TRBV10	TRBD1	TRBJ1-2	TRBC1	CASSFFRVNSDYTF	4970	Clonotype1648
AGTGTCATCTAACTTC-2	4507	1125	2.32971	4w	1	CD4	3.61327	2	TRBV29	TRBD1	TRBJ2-5	TRBC1	CASSLSRQGGPQYF	10311	Clonotype2461
AGTGTCATCTGAAAGA-2	4328	1110	2.31054	4w	1	CD8	3.43129	2	TRBV16	TRBD1	TRBJ2-7	TRBC1	CASSIRDSYEQYF	2469	Clonotype1987
AGTTGGTCATCCGCGA-2	3367	1129	2.2572	4w	1	CD4	3.86205	2	TRBV3	None	TRBJ1-2	TRBC1	CASSLGTNSDYTF	3466	Clonotype2316
AGTTGGTGTACTCAAC-2	4667	1157	2.59267	4w	1	CD8	4.33333	2	TRBV13-3	None	TRBJ2-7	TRBC1	CASSGGYEQYF	4265	Clonotype1783
AGTTGGTTCACAGGCC-2	3107	991	2.80013	4w	1	CD4	3.08679	2	TRBV10	TRBD2	TRBJ2-3	TRBC1	CASSSRTGGSAETLYF	1290	Clonotype3658
AGTTGGTTCGGATGGA-2	3915	992	1.83908	4w	1	CD4	3.24433	2	TRBV2	TRBD1	TRBJ2-1	TRBC1	CASSQEGTGVAEQFF	1178	Clonotype3141
AGTTGGTTCTGCCAGG-2	4569	1419	2.97658	4w	1	CD8	8.67723	2	TRBV13-1	TRBD2	TRBJ2-5	TRBC1	CASSEGDWGMDTQYF	4237	Clonotype1587
ATAACGCAGTTATCGC-2	6508	1524	1.78242	4w	1	CD8	5.66899	2	TRBV13-3	TRBD1	TRBJ1-6	TRBC1	CASSGGFSYNSPLYF	2293	Clonotype1766
ATAACGCTCAAACCAC-2	4221	1083	2.46387	4w	1	CD8	3.297	2	TRBV29	TRBD2	TRBJ2-1	TRBC1	CASSLTTGGNYAEQFF	4597	Clonotype2511
ATAAGAGAGCGCCTTG-2	1495	706	3.54515	4w	1	CD4	3.19931	2	TRBV10	TRBD1	TRBJ1-6	TRBC1	CASSFRDRNNSPLYF	4517	Clonotype1705
ATAAGAGCAACGCACC-2	2092	699	2.00765	4w	1	CD4	2.74833	2	NA	NA	NA	NA	NA	NA	NA
ATAAGAGCAGTAACGG-2	3467	1044	2.5959	4w	1	CD4	3.36794	2	TRBV10	TRBD2	TRBJ2-5	TRBC1	CASSLGDQDTQYF	6157	Clonotype2226
ATAGACCAGGTGCTTT-2	2945	991	2.27504	4w	1	CD4	3.25472	2	TRAV3-3	None	TRAJ40	TRAC	CAVRRTGNYKYVF	3855	Clonotype3998
ATAGACCCACATCTTT-2	3403	1051	2.73288	4w	1	CD4	3.10681	2	TRAV14N-3	None	TRAJ15	TRAC	CAASQGGRALIF	2479	Clonotype248
ATCACGAAGACTCGGA-2	3063	908	3.06889	4w	1	CD8	3.15632	2	NA	NA	NA	NA	NA	NA	NA
ATCACGACATGAACCT-2	3356	1029	2.11561	4w	1	CD4	3.41767	2	TRBV10	TRBD2	TRBJ2-3	TRBC1	CASSSTGGAETLYF	10647	Clonotype3666
ATCACGAGTTAAGACA-2	3752	1167	3.22495	4w	1	CD4	4.61486	2	TRAV14D-1	None	TRAJ31	TRAC	CAATRNSNNRIFF	8940	Clonotype278
ATCACGATCACGGTTA-2	2594	878	4.81881	4w	1	CD4	3.05986	2	TRAV14D-2	None	TRAJ18	TRAC	CAASAGGGSALGRLHF	2022	Clonotype139
ATCATCTCACTTAACG-2	3599	1085	2.52848	4w	1	CD4	3.22577	2	TRBV13-1	None	TRBJ2-4	TRBC1	CASSDGATSQNTLYF	4991	Clonotype1439
ATCATCTCAGGATCGA-2	3628	1041	3.0871	4w	1	CD8	3.4013	2	TRBV2	None	TRBJ1-1	TRBC1	CASSQDPAEVFF	1743	Clonotype2991
ATCATCTGTGGTTTCA-2	2391	940	2.34212	4w	1	CD4	3.26141	2	TRBV3	TRBD2	TRBJ2-4	TRBC1	CASSLLGGGSQNTLYF	1213	Clonotype2332
ATCATCTTCATGTCCC-2	2128	828	3.24248	4w	1	CD4	3.1134	2	TRAV12-2	None	TRAJ43	TRAC	CALSNNNNAPRF	1651	Clonotype585
ATCATGGCAAATACAG-2	3022	1115	3.24289	4w	1	CD4	3.44236	2	NA	NA	NA	NA	NA	NA	NA
ATCATGGCAGGATTGG-2	3519	1131	2.75646	4w	1	CD8	3.35935	2	TRBV12-2	TRBD1	TRBJ2-5	TRBC1	CASSLPGQGAGQDTQYF	3980	Clonotype2358
ATCATGGCATTGGCGC-2	2463	999	3.08567	4w	1	CD4	3.49146	2	TRBV31	TRBD2	TRBJ2-7	TRBC1	CAWSPGLGVEQYF	1179	Clonotype4303
ATCATGGTCCCTAACC-2	3636	1044	2.61276	4w	1	CD4	3.3596	2	TRAV14D-2	None	TRAJ16	TRAC	CAATSSGQKLVF	3509	Clonotype280
ATCCACCAGCCATCGC-2	3485	1178	3.50072	4w	1	CD4	5.99066	2	TRBV12-2+TRBV13-2	TRBD2	TRBJ2-4	TRBC1	CASGETGGQNTLYF	3591	Clonotype1017
ATCCACCCAACTGCTA-2	3471	1024	1.61337	4w	1	CD4	3.23976	2	NA	NA	NA	NA	NA	NA	NA
ATCCACCGTAGGGACT-2	6138	1397	2.4275	4w	1	CD8	4.44852	2	TRBV12-2	TRBD1	TRBJ1-5	TRBC1	CASSPGTANQAPLF	9020	Clonotype2722
ATCCACCTCTCCAGGG-2	4521	1037	2.49945	4w	1	CD8	3.2927	2	NA	NA	NA	NA	NA	NA	NA
ATCCGAAAGAGAGCTC-2	2721	786	1.98456	4w	1	CD4	2.80078	2	NA	NA	NA	NA	NA	NA	NA
ATCGAGTAGAGGTTAT-2	3532	1085	3.68063	4w	1	CD4	3.34722	2	TRBV13-1	None	TRBJ2-7	TRBC1	CASSDKFYEQYF	5170	Clonotype1479
ATCGAGTAGATAGGAG-2	2148	751	3.25885	4w	1	CD4	2.91736	2	NA	NA	NA	NA	NA	NA	NA
ATCTACTAGCGTGTCC-2	3714	989	2.66559	4w	1	CD4	3.27014	2	TRBV26	TRBD1	TRBJ2-7	TRBC1	CASSLSTDYEQYF	5368	Clonotype2466
ATCTACTCAACAACCT-2	4155	1304	3.41757	4w	1	CD4	4.72218	2	TRBV1	None	TRBJ1-6	TRBC1	CSAGENSPLYF	4626	Clonotype4988
ATCTACTCAATACGCT-2	6998	1575	2.42927	4w	1	CD8	5.17939	2	TRBV29	TRBD1	TRBJ1-1	TRBC1	CASSSDSTEVFF	5133	Clonotype3543
ATCTACTCATATACCG-2	4758	1172	3.40479	4w	1	CD8	3.25807	2	TRBV10	TRBD2	TRBJ2-4	TRBC1	CASSDWDTQNTLYF	4353	Clonotype1567
ATCTGCCCATGTCTCC-2	6277	1504	2.54899	4w	1	CD4	5.37069	2	NA	NA	NA	NA	NA	NA	NA
ATCTGCCGTTAGAACA-2	3314	979	3.07785	4w	1	CD4	3.08169	2	TRBV17	TRBD1	TRBJ1-4	TRBC1	CASSRDRRGPNERLFF	6571	Clonotype3384
ATGAGGGCAAGAGTCG-2	3700	1056	1.83784	4w	1	CD4	3.27476	2	NA	NA	NA	NA	NA	NA	NA
ATGAGGGCAGACGTAG-2	3395	911	3.44624	4w	1	CD4	2.94009	2	NA	NA	NA	NA	NA	NA	NA
ATGAGGGTCGCTTAGA-2	1369	603	2.77575	4w	1	CD4	3.05978	2	TRBV15	TRBD2	TRBJ2-7	TRBC1	CASSLGGSSYEQYF	6665	Clonotype2255
ATGCGATCAGGATTGG-2	4089	1189	2.76351	4w	1	CD8	5.35528	2	TRBV15	TRBD1	TRBJ2-4	TRBC1	CASSLPGRDTLYF	6933	Clonotype2360
ATGCGATCATGCAATC-2	4384	1153	3.55839	4w	1	CD4	3.2577	2	TRBV12-2+TRBV13-2	None	TRBJ1-2	TRBC1	CASGDAANSDYTF	5130	Clonotype758
ATGGGAGCAAGGACAC-2	3955	1093	2.70544	4w	1	CD4	3.28285	2	NA	NA	NA	NA	NA	NA	NA
ATGGGAGGTAGTAGTA-2	2596	901	2.73498	4w	1	CD4	3.14802	2	TRBV13-3	None	TRBJ1-6	TRBC1	CASSDSISYNSPLYF	4177	Clonotype1542
ATGGGAGTCACATGCA-2	2754	947	3.19535	4w	1	CD4	3.12582	2	TRBV12-2+TRBV13-2	None	TRBJ2-2	TRBC1	CASGGQANTGQLYF	6686	Clonotype1049
ATGGGAGTCCCAACGG-2	2713	862	2.28529	4w	1	CD4	3.38005	2	NA	NA	NA	NA	NA	NA	NA
ATTACTCAGCGCTTAT-2	3989	1062	3.35924	4w	1	CD8	3.19093	2	TRBV26	TRBD1	TRBJ2-7	TRBC1	CASSQGDEQYF	9213	Clonotype3189
ATTACTCAGTTAAGTG-2	4624	1240	2.85467	4w	1	CD4	3.88938	2	TRBV2	TRBD1	TRBJ2-2	TRBC1	CASSQAGTGVTGQLYF	2536	Clonotype2909
ATTACTCTCTCCAACC-2	3975	1131	2.28931	4w	1	CD4	3.39762	2	TRBV1	TRBD2	TRBJ2-7	TRBC1	CSAVWGGSYEQYF	8206	Clonotype5269
ATTATCCCACGCCAGT-2	3739	1001	2.1931	4w	1	CD4	3.19	2	TRBV19	TRBD1	TRBJ1-1	TRBC1	CASSIGDRGNTEVFF	5661	Clonotype1911
ATTCTACCACAACGCC-2	4295	1191	3.23632	4w	1	CD8	3.60539	2	TRBV17	None	TRBJ2-7	TRBC1	CASSRGKYEQYF	18252	Clonotype3429
ATTCTACCAGCGTAAG-2	4593	1209	3.39647	4w	1	CD4	3.35091	2	TRBV3	TRBD2	TRBJ2-5	TRBC1	CASSSGLGGINQDTQYF	4472	Clonotype3569
ATTCTACCATGTAAGA-2	4442	1079	2.724	4w	1	CD4	3.28182	2	TRBV17	TRBD1	TRBJ2-1	TRBC1	CASSRGAGQNYAEQFF	9420	Clonotype3415
ATTGGTGAGTTCCACA-2	5098	1199	2.60887	4w	1	CD4	3.33626	2	TRAV9-4	None	TRAJ34	TRAC	CAVSATNTNKVVF	3439	Clonotype4029
ATTGGTGGTCCCGACA-2	3462	1069	3.14847	4w	1	CD4	3.27446	2	TRBV23	None	TRBJ1-3	TRBC1	CSSSQEGSGNTLYF	5341	Clonotype5453
ATTTCTGAGCGTGAAC-2	1805	817	2.71468	4w	1	CD4	3.26386	2	NA	NA	NA	NA	NA	NA	NA
ATTTCTGTCCAACCAA-2	4331	1233	2.30894	4w	1	CD8	5.19109	2	TRBV12-2	TRBD1	TRBJ1-2	TRBC1	CASSAGYSDYTF	4716	Clonotype1350
CAACCAATCACGGTTA-2	3747	1289	3.336	4w	1	CD4	5.65937	2	TRBV13-1	TRBD2	TRBJ2-1	TRBC1	CASSATGGNYAEQFF	10422	Clonotype1367
CAACTAGTCATTGCGA-2	4368	1030	2.9304	4w	1	CD8	2.95726	2	TRBV19	TRBD2	TRBJ2-7	TRBC1	CASSSTGGYEQYF	4269	Clonotype3673
CAAGAAAAGGGTCGAT-2	2321	891	1.85265	4w	1	CD4	3.2698	2	TRBV16	TRBD1	TRBJ1-1	TRBC1	CASSSQGTEVFF	1879	Clonotype3635
CAAGAAAGTACTTGAC-2	2476	845	2.14055	4w	1	CD4	3.0202	2	NA	NA	NA	NA	NA	NA	NA
CAAGATCGTACCAGTT-2	2548	936	3.25746	4w	1	CD4	3.2355	2	TRBV15	TRBD1	TRBJ1-4	TRBC1	CASRTGDERLFF	11037	Clonotype1301
CAAGATCGTATTCTCT-2	3497	1169	1.88733	4w	1	CD4	4.76198	2	TRBV12-2+TRBV13-2	TRBD2	TRBJ2-4	TRBC1	CASGDLWGAGQNTLYF	10718	Clonotype892
CAAGGCCGTCTGATCA-2	3442	1099	3.42824	4w	1	CD8	3.62992	2	TRAV13-4-DV7	None	TRAJ44	TRAC	CAMVPDGSGGKLTL	1635	Clonotype691
CAAGGCCGTGGACGAT-2	3266	953	2.17391	4w	1	CD4	3.13298	2	TRBV5	TRBD2	TRBJ2-7	TRBC1	CASSQDKLGDEQYF	2399	Clonotype2970
CAAGGCCGTGTTGGGA-2	2614	1081	1.79801	4w	1	NKT	8.17829	1	TRBV10	TRBD2	TRBJ2-5	TRBC1	CASRDWGGATQYF	10470	Clonotype1202
CACAAACTCGCCATAA-2	5015	1210	2.35294	4w	1	CD4	3.19031	2	TRBV2	TRBD1	TRBJ2-3	TRBC1	CASSQDTGETLYF	2091	Clonotype3058
CACACAAGTGGCTCCA-2	3804	1076	2.49737	4w	1	CD4	3.41734	2	TRBV2	None	TRBJ1-5	TRBC1	CASSPGRNNQAPLF	2073	Clonotype2717
CACACAATCGGCATCG-2	4409	1342	2.47222	4w	1	CD4	5.40488	2	TRBV12-2+TRBV13-2	TRBD1	TRBJ2-5	TRBC1	CATRDRGRGQDTQYF	4809	Clonotype3927
CACACCTAGTGTACTC-2	3317	1081	2.29123	4w	1	CD4	4.04994	2	TRAV4-3	None	TRAJ47	TRAC	CAAELMDYANKMIF	4859	Clonotype51
CACACCTGTAGAAGGA-2	2771	929	3.0314	4w	1	CD4	3.04195	2	TRBV31	TRBD2	TRBJ2-1	TRBC1	CAWSPSTGGSNYAEQFF	6769	Clonotype4332
CACACTCCAAATCCGT-2	5085	1530	3.22517	4w	1	CD8	7.68587	2	TRBV14	TRBD1	TRBJ1-1	TRBC1	CASSWGTNTEVFF	4176	Clonotype3773
CACACTCGTCTGCAAT-2	6313	1579	3.1047	4w	1	CD4	5.81934	2	TRBV13-1	TRBD2	TRBJ1-4	TRBC1	CASSEEGLSNERLFF	11475	Clonotype1586
CACACTCGTGTGCCTG-2	5534	1493	2.13227	4w	1	CD4	5.98056	2	TRBV3	TRBD2	TRBJ2-1	TRBC1	CASSETGGAPYAEQFF	9442	Clonotype1626
CACACTCGTTGTGGAG-2	3412	968	3.48769	4w	1	CD4	3.24845	2	NA	NA	NA	NA	NA	NA	NA
CACAGGCGTCTGGAGA-2	4984	1236	2.78892	4w	1	CD8	4.46405	2	TRBV15	TRBD1	TRBJ1-5	TRBC1	CASSRDSNNQAPLF	9876	Clonotype3390
CACAGTAAGACTAGAT-2	6739	1516	1.98843	4w	1	CD4	4.27373	2	TRAV14-3	None	TRAJ50	TRAC	CAALASSSFSKLVF	4246	Clonotype88
CACAGTAAGGCATGTG-2	4815	1209	2.7622	4w	1	CD8	3.41967	2	NA	NA	NA	NA	NA	NA	NA
CACAGTAGTCATCGGC-2	3803	1145	3.41835	4w	1	CD4	4.14268	2	TRBV10	TRBD2	TRBJ2-7	TRBC1	CASSSDWGSYEQYF	3752	Clonotype3548
CACATAGCACCTTGTC-2	3865	1214	2.76843	4w	1	CD4	5.66458	2	TRBV15	None	TRBJ1-1	TRBC1	CASSLDSSNTEVFF	21232	Clonotype2156
CACATAGGTAACGACG-2	2114	714	3.31126	4w	1	CD8	3.05942	2	TRBV16	TRBD2	TRBJ2-3	TRBC1	CASSGVGRGAETLYF	5036	Clonotype1837
CACATAGTCAGTTCGA-2	3071	1039	3.25627	4w	1	CD4	3.37809	2	TRBV14	TRBD1	TRBJ1-1	TRBC1	CASSLQGANTEVFF	1046	Clonotype2367
CACATAGTCCATGCTC-2	2673	1019	2.91807	4w	1	CD4	3.20725	2	TRBV26	TRBD2	TRBJ1-2	TRBC1	CASSLWGVNSDYTF	5957	Clonotype2542
CACATAGTCGTATCAG-2	5834	1382	2.45115	4w	1	CD8	3.42987	2	TRBV19	TRBD2	TRBJ2-1	TRBC1	CASSRDWVNYAEQFF	4698	Clonotype3410
CACATTTTCCAGAGGA-2	4864	1377	2.34375	4w	1	CD4	6.67092	2	NA	NA	NA	NA	NA	NA	NA
CACCACTGTAAGCACG-2	4341	1153	3.47846	4w	1	CD8	3.40653	2	TRAV13D-1	None	TRAJ4	TRAC	CALRSGSFNKLTF	7741	Clonotype493
CACCACTGTGAAAGAG-2	2965	945	2.66442	4w	1	CD4	3.17496	2	TRAV7D-5	None	TRAJ13	TRAC	CASNSGTYQRF	5177	Clonotype1171
CACCACTTCAGTTGAC-2	2968	940	2.3248	4w	1	CD4	3.12044	2	TRBV19	TRBD1	TRBJ2-5	TRBC1	CASSGQGVNQDTQYF	3091	Clonotype1803
CACCAGGCATGGTCAT-2	5614	1389	2.33345	4w	1	CD8	4.43184	2	TRBV13-2	None	TRBJ1-5	TRBC1	CASGERVYNQAPLF	4758	Clonotype1012
CACCTTGCAAGCTGTT-2	2441	946	1.80254	4w	1	CD4	3.41499	2	TRBV12-2+TRBV13-2	TRBD2	TRBJ2-7	TRBC1	CASGDTGYEQYF	1204	Clonotype948
CACCTTGCATCCTTGC-2	4456	1294	3.2316	4w	1	CD4	5.60073	2	NA	NA	NA	NA	NA	NA	NA
CACCTTGGTAGGACAC-2	4101	1091	2.65789	4w	1	CD4	3.29366	2	TRBV12-1	TRBD1	TRBJ1-2	TRBC1	CASSLRQGENSDYTF	297	Clonotype2414
CACTCCAAGGACTGGT-2	2062	912	4.55868	4w	1	CD4	3.32089	2	NA	NA	NA	NA	NA	NA	NA
CACTCCACATGAGCGA-2	2996	963	1.96929	4w	1	CD4	3.18011	2	TRBV31	None	TRBJ2-1	TRBC1	CAWSPPGNYAEQFF	5927	Clonotype4321
CAGAATCTCAAGATCC-2	3766	1095	2.735	4w	1	CD4	3.32848	2	NA	NA	NA	NA	NA	NA	NA
CAGAATCTCGGAATCT-2	4741	1296	2.95296	4w	1	CD4	4.45655	2	TRBV3	TRBD1	TRBJ1-5	TRBC1	CASSLGGRDNQAPLF	6823	Clonotype2249
CAGAATCTCTTGTACT-2	3911	1292	2.17336	4w	1	CD8	7.76801	2	TRBV5	TRBD1	TRBJ1-2	TRBC1	CASSPGTGGNSDYTF	6234	Clonotype2734
CAGATCAAGCTAACAA-2	1676	793	3.10263	4w	1	CD4	3.13346	2	TRAV7D-2	None	TRAJ39	TRAC	CAASTHNNAGAKLTF	2113	Clonotype265
CAGATCACATCCGCGA-2	4794	1356	2.39883	4w	1	CD8	6.47295	2	TRBV16	TRBD2	TRBJ2-5	TRBC1	CASSFTGGQDTQYF	8933	Clonotype1734
CAGATCACATTTCAGG-2	3783	1117	1.90325	4w	1	CD4	3.33617	2	NA	NA	NA	NA	NA	NA	NA
CAGATCATCAGCTCGG-2	4510	1419	3.21508	4w	1	CD8	5.98208	2	TRBV1	TRBD1	TRBJ1-1	TRBC1	CSETGGGTEVFF	5676	Clonotype5300
CAGCAGCTCTCCAACC-2	2744	983	1.8586	4w	1	CD4	4.14474	2	TRBV1	None	TRBJ2-4	TRBC1	CSALGQNTLYF	18429	Clonotype5106
CAGCATAAGACCTTTG-2	4330	1202	2.26328	4w	1	CD4	3.34238	2	NA	NA	NA	NA	NA	NA	NA
CAGCCGATCCCAAGTA-2	2905	969	3.2358	4w	1	CD4	3.30206	2	TRBV3	None	TRBJ2-4	TRBC1	CASSFNSQNTLYF	2036	Clonotype1687
CAGCGACAGACGACGT-2	2889	816	3.08065	4w	1	CD8	2.89249	2	TRBV19	TRBD2	TRBJ2-3	TRBC1	CASSPGTGRSAETLYF	2826	Clonotype2745
CAGCTAAAGCAGGCTA-2	3718	1126	2.851	4w	1	CD4	4.04713	2	TRBV16	None	TRBJ1-1	TRBC1	CASSVPIPNTEVFF	5507	Clonotype3734
CAGCTGGCAGGGTATG-2	2260	839	2.78761	4w	1	CD4	2.95503	2	TRBV12-1	TRBD2	TRBJ2-7	TRBC1	CASSPLGWGFEQYF	5826	Clonotype2773
CAGCTGGGTCGCTTCT-2	3891	1002	2.69854	4w	1	CD4	3.16458	2	TRAV13D-2	None	TRAJ13	TRAC	CAIENSGTYQRF	4484	Clonotype339
CAGCTGGTCACCACCT-2	4375	1070	2.49143	4w	1	CD4	3.06542	2	TRBV19	TRBD2	TRBJ1-2	TRBC1	CASSMGGNSDYTF	4726	Clonotype2569
CAGGTGCCACGAAATA-2	3153	1017	3.55217	4w	1	CD4	3.18091	2	TRBV13-3	None	TRBJ1-6	TRBC1	CASSDRNSPLYF	3306	Clonotype1527
CAGGTGCTCTGGGCCA-2	4395	1155	3.11718	4w	1	CD4	3.42511	2	TRBV3	TRBD1	TRBJ2-7	TRBC1	CASSLEDSYEQYF	3210	Clonotype2186
CAGTCCTAGACCTTTG-2	2129	972	1.22123	4w	1	CD4	5.06698	2	TRBV13-2	TRBD1	TRBJ1-5	TRBC1	CASGETGANQAPLF	7437	Clonotype1015
CAGTCCTCAAGCCGTC-2	4839	1057	2.29386	4w	1	CD8	3.2373	2	TRBV29	TRBD1	TRBJ1-4	TRBC1	CASSLRTGSNERLFF	1196	Clonotype2419
CAGTCCTCACGTCAGC-2	3272	1084	3.57579	4w	1	CD4	3.35617	2	NA	NA	NA	NA	NA	NA	NA
CAGTCCTCAGATTGCT-2	4633	1302	2.3311	4w	1	CD4	4.73893	2	TRBV12-1	TRBD1	TRBJ1-1	TRBC1	CANWTGYEVFF	9408	Clonotype693
CATATGGCATATGGTC-2	4090	1216	2.73839	4w	1	CD8	5.36332	2	NA	NA	NA	NA	NA	NA	NA
CATATGGGTTCACCTC-2	3677	1034	4.21539	4w	1	CD8	3.3426	2	TRAV6-1	None	TRAJ38	TRAC	CVLGNVGDNSKLIW	1689	Clonotype5516
CATATGGGTTTAAGCC-2	1456	612	4.18956	4w	1	CD4	2.81045	2	NA	NA	NA	NA	NA	NA	NA
CATATTCCATTGAGCT-2	3667	1167	3.76329	4w	1	CD4	3.74334	2	TRBV29	None	TRBJ1-2	TRBC1	CASSLYANSDYTF	2694	Clonotype2549
CATATTCGTCTTCTCG-2	3824	1041	2.48431	4w	1	CD4	3.1594	2	TRAV9-2	None	TRAJ53	TRAC	CVLSAWSSGGSNYKLTF	1378	Clonotype5522
CATCAAGAGATATACG-2	2487	943	1.93004	4w	1	CD4	3.34506	2	NA	NA	NA	NA	NA	NA	NA
CATCAAGTCAGCACAT-2	3552	980	3.04054	4w	1	CD8	3.21878	2	TRBV3	TRBD2	TRBJ2-5	TRBC1	CASSWDWGEDTQYF	3724	Clonotype3756
CATCAGAAGTCCGGTC-2	2658	1047	2.59594	4w	1	CD4	4.60888	2	TRBV5	TRBD2	TRBJ2-4	TRBC1	CASSQDDWGDTLYF	7781	Clonotype2931
CATCAGACAACTGCGC-2	4389	1236	3.53156	4w	1	CD4	3.88146	2	TRBV12-2+TRBV13-2	TRBD2	TRBJ2-7	TRBC1	CASGSGGGEQYF	3990	Clonotype1111
CATCAGACAAGTTGTC-2	3717	1118	3.901	4w	1	CD8	3.61232	2	TRAV6D-5	None	TRAJ31	TRAC	CVLGDRNNNRIFF	2495	Clonotype5512
CATCAGAGTCGTTGTA-2	2234	607	2.14861	4w	1	CD8	2.62654	2	NA	NA	NA	NA	NA	NA	NA
CATCCACGTGCGGTAA-2	3549	1163	3.5503	4w	1	CD4	3.46107	2	TRBV13-3	TRBD1	TRBJ2-1	TRBC1	CASSDGDRGNYAEQFF	6985	Clonotype1441
CATCGAACACATCCGG-2	5859	1352	3.85731	4w	1	CD4	3.36467	2	TRBV13-3	TRBD2	TRBJ2-1	TRBC1	CASSRTGSNYAEQFF	3366	Clonotype3518
CATCGAACAGCTCGAC-2	3106	1150	2.18931	4w	1	CD4	4.60902	2	TRBV2	TRBD2	TRBJ2-4	TRBC1	CASSPSGRDTLYF	5251	Clonotype2856
CATCGGGAGCAATATG-2	3356	1051	3.60548	4w	1	CD8	3.42928	2	NA	NA	NA	NA	NA	NA	NA
CATCGGGAGTAGTGCG-2	1845	673	4.28184	4w	1	CD4	2.87041	2	NA	NA	NA	NA	NA	NA	NA
CATCGGGTCTCGCTTG-2	3262	986	3.77069	4w	1	CD4	3.00657	2	NA	NA	NA	NA	NA	NA	NA
CATGACAGTTCCCTTG-2	4482	1226	2.63275	4w	1	CD4	3.87835	2	TRBV1	None	TRBJ2-5	TRBC1	CSADLGNTQYF	8348	Clonotype4776
CATGCCTCATCCTAGA-2	3077	982	3.31492	4w	1	CD4	3.22547	2	TRBV13-3	None	TRBJ1-3	TRBC1	CASSDPNYSGNTLYF	1143	Clonotype1502
CATGCCTGTAGCGTAG-2	5015	1360	2.2333	4w	1	CD4	4.89718	2	TRBV20	TRBD1	TRBJ1-2	TRBC1	CGASGTTNSDYTF	2214	Clonotype4562
CATGCCTTCGTTGCCT-2	4051	1153	2.44384	4w	1	CD4	3.73113	2	TRBV31	None	TRBJ2-1	TRBC1	CAWSRDYAEQFF	7819	Clonotype4360
CATGCCTTCTAGAGTC-2	4182	1129	3.37159	4w	1	CD8	4.01889	2	TRBV12-2+TRBV13-2	TRBD2	TRBJ2-5	TRBC1	CASGDTGGQDTQYF	4694	Clonotype944
CATGGCGAGTGTTGAA-2	1716	677	2.50583	4w	1	CD4	3.07981	2	TRBV16	TRBD2	TRBJ2-4	TRBC1	CASRRTGVNTLYF	7405	Clonotype1292
CATGGCGTCTCTAAGG-2	4539	1261	2.5336	4w	1	CD8	4.03831	2	TRAV10	None	TRAJ26	TRAC	CAASRNYAQGLTF	1141	Clonotype252
CATTATCAGATATACG-2	5572	1339	2.51256	4w	1	CD4	5.03886	2	TRBV20	None	TRBJ1-1	TRBC1	CGASDTEVFF	6805	Clonotype4560
CATTATCGTAAGTGGC-2	4527	1400	4.08659	4w	1	CD8	8.4005	2	NA	NA	NA	NA	NA	NA	NA
CATTATCGTAGCGATG-2	5343	1324	2.86356	4w	1	CD8	5.17615	2	NA	NA	NA	NA	NA	NA	NA
CATTATCGTCCATGAT-2	5434	1450	3.29407	4w	1	CD4	5.4908	2	TRBV3	TRBD1	TRBJ2-2	TRBC1	CASSSPGQTNTGQLYF	7459	Clonotype3626
CATTATCTCCAGAAGG-2	4586	1107	3.09638	4w	1	CD8	3.104	2	TRBV19	None	TRBJ1-1	TRBC1	CASSQDNTEVFF	1671	Clonotype2987
CATTATCTCTCAAACG-2	3201	1102	2.84286	4w	1	CD4	5.26433	2	TRBV1	TRBD2	TRBJ2-5	TRBC1	CSGTGGALDTQYF	4963	Clonotype5370
CCAATCCAGAGGACGG-2	2244	758	1.6934	4w	1	CD4	2.93763	2	TRBV31	TRBD2	TRBJ2-1	TRBC1	CAWSPPLGGYAEQFF	6408	Clonotype4322
CCAATCCGTTCTCATT-2	3398	1132	2.23661	4w	1	CD4	4.05191	2	TRBV13-1	TRBD2	TRBJ2-5	TRBC1	CASSWGGDQDTQYF	4848	Clonotype3765
CCACGGACAGACGCAA-2	3022	881	2.44871	4w	1	CD4	3.17728	2	TRAV7-5	None	TRAJ57	TRAC	CAVNQGGSAKLIF	3905	Clonotype3963
CCACGGACATGTCGAT-2	3181	963	2.45206	4w	1	CD4	3.11232	2	TRAV12-2	None	TRAJ33	TRAC	CALSGMDSNYQLIW	1930	Clonotype573
CCACGGAGTCGCGGTT-2	4855	1349	3.46035	4w	1	CD4	5.19879	2	TRBV13-1	TRBD1	TRBJ2-4	TRBC1	CASRQSQNTLYF	5385	Clonotype1272
CCACTACGTAGTACCT-2	3287	1084	2.55552	4w	1	CD4	3.46084	2	TRBV13-3	TRBD1	TRBJ2-4	TRBC1	CASSEQGGSQNTLYF	2641	Clonotype1617
CCACTACTCTAACTGG-2	4372	1177	2.3559	4w	1	γδ T	3.7434	2	NA	NA	NA	NA	NA	NA	NA
CCAGCGAAGCAGCCTC-2	6138	1447	4.10557	4w	1	CD8	5.97731	2	TRBV13-1	None	TRBJ2-2	TRBC1	CASSDVGTGQLYF	10616	Clonotype1561
CCAGCGATCAACGGCC-2	1617	743	2.72109	4w	1	CD4	3.18446	2	TRBV16	TRBD1	TRBJ2-4	TRBC1	CASSLTGSQNTLYF	687	Clonotype2499
CCATGTCAGCAATCTC-2	2341	719	2.60572	4w	1	CD4	2.81144	2	TRBV3	None	TRBJ2-7	TRBC1	CASSLATGVYEQYF	6469	Clonotype2100
CCATGTCCAGTGACAG-2	4297	1207	3.18827	4w	1	CD4	3.75069	2	TRBV5	TRBD2	TRBJ2-5	TRBC1	CASSRDWGGDQDTQYF	2846	Clonotype3401
CCATGTCGTTGGTGGA-2	3659	1097	2.84231	4w	1	CD4	3.40949	2	NA	NA	NA	NA	NA	NA	NA
CCATTCGCATCACGAT-2	3905	1083	3.07298	4w	1	CD4	3.34207	2	NA	NA	NA	NA	NA	NA	NA
CCATTCGCATGACATC-2	2655	859	2.0339	4w	1	CD4	3.05155	2	TRBV13-2	TRBD2	TRBJ2-2	TRBC1	CASGETGSNTGQLYF	5663	Clonotype1018
CCATTCGGTAGAGGAA-2	2181	801	3.62219	4w	1	CD4	3.02566	2	TRBV1	TRBD1	TRBJ2-4	TRBC1	CSLTLPGQGNTLYF	6698	Clonotype5401
CCATTCGTCAATAAGG-2	5363	1211	2.10703	4w	1	CD8	3.27756	2	NA	NA	NA	NA	NA	NA	NA
CCATTCGTCACGACTA-2	4665	1247	2.85102	4w	1	CD4	3.33032	2	TRBV19	TRBD2	TRBJ1-2	TRBC1	CASSMGGANSDYTF	1698	Clonotype2563
CCATTCGTCGCAGGCT-2	2592	916	2.85494	4w	1	CD4	3.19972	2	TRBV16	TRBD1	TRBJ2-2	TRBC1	CASSSTGGAGQLYF	8737	Clonotype3667
CCCAATCCACACCGAC-2	4648	1287	2.4957	4w	1	CD4	3.42034	2	TRBV15	None	TRBJ1-3	TRBC1	CASSPAGNTLYF	5971	Clonotype2613
CCCAATCGTGCAGGTA-2	5320	1322	3.30827	4w	1	CD4	3.43558	2	TRBV12-1	TRBD1	TRBJ2-1	TRBC1	CASSLGTGVAEQFF	3725	Clonotype2314
CCCAATCTCCAATGGT-2	2951	929	2.5754	4w	1	CD4	3.17822	2	TRBV3	TRBD1	TRBJ2-5	TRBC1	CASSFTGFQDTQYF	2949	Clonotype1732
CCCAGTTAGCAGGCTA-2	1485	584	2.0202	4w	1	CD4	2.81477	2	TRBV31	TRBD1	TRBJ2-5	TRBC1	CAWSQGGQDTQYF	1757	Clonotype4347
CCCATACGTCCCTTGT-2	2318	767	3.32183	4w	1	CD4	3.04929	2	NA	NA	NA	NA	NA	NA	NA
CCCATACGTTCACCTC-2	1725	758	3.13043	4w	1	CD4	3.42669	2	NA	NA	NA	NA	NA	NA	NA
CCGGTAGCAACGCACC-2	3185	774	2.76295	4w	1	CD8	2.78613	2	NA	NA	NA	NA	NA	NA	NA
CCGGTAGCACAAGACG-2	3110	939	2.63666	4w	1	CD8	3.16503	2	TRBV10	TRBD2	TRBJ2-5	TRBC1	CASIGLGGRDTQYF	3794	Clonotype1143
CCGGTAGTCTCGTTTA-2	3228	1097	3.00496	4w	1	CD4	4.62408	2	TRBV15	TRBD2	TRBJ1-1	TRBC1	CASSRVVLF	10059	Clonotype3531
CCGTACTGTACCGGCT-2	5965	1449	2.53143	4w	1	CD8	5.19818	2	TRAV14-1	None	TRAJ40	TRAC	CAARGTGNYKYVF	7243	Clonotype121
CCGTGGACATGCTGGC-2	4566	1549	2.84713	4w	1	γδ T	5.37323	1	TRBV12-2	TRBD2	TRBJ2-1	TRBC1	CASSDWFNYAEQFF	6528	Clonotype1569
CCGTGGATCCTGCTTG-2	6281	1427	3.12052	4w	1	CD8	4.58603	2	TRBV16	None	TRBJ1-1	TRBC1	CASSLEGVTEVFF	8116	Clonotype2204
CCGTGGATCGAATGCT-2	2689	838	1.67348	4w	1	CD4	2.92762	2	NA	NA	NA	NA	NA	NA	NA
CCGTGGATCTTGTATC-2	3615	1268	3.34716	4w	1	CD8	8.45949	2	TRAV16	None	TRAJ50	TRBC1	CAMREGREHPPPSASWCL	1976	Clonotype673
CCGTTCAAGACATAAC-2	1714	706	2.50875	4w	1	CD4	3.01332	2	TRAV14-3	None	TRAJ43	TRAC	CAAVNNNAPRF	2419	Clonotype283
CCTAAAGCAGATGGGT-2	3634	1117	3.21959	4w	1	CD4	3.71785	2	TRAV6-6	None	TRAJ32	TRAC	CALGDHGSSGNKLIF	3230	Clonotype394
CCTAAAGCAGGCGATA-2	3156	1075	3.23194	4w	1	CD4	3.45364	2	TRBV5	TRBD2	TRBJ2-3	TRBC1	CASSPAGGARAETLYF	8651	Clonotype2610
CCTACACGTAGCGCAA-2	4845	1402	1.52735	4w	1	CD4	5.34424	2	TRAV13-1	None	TRAJ21	TRAC	CALGVNYNVLYF	4480	Clonotype446
CCTACACTCAGGATCT-2	3798	1288	2.47499	4w	1	CD4	6.4817	2	TRBV12-1	TRBD2	TRBJ2-1	TRBC1	CASSLGTGDNYAEQFF	5756	Clonotype2305
CCTACACTCAGGCCCA-2	3371	1031	3.02581	4w	1	CD4	3.40615	2	TRBV19	None	TRBJ1-5	TRBC1	CASSTSNNQAPLF	3908	Clonotype3721
CCTACACTCTACCAGA-2	4796	1114	3.31526	4w	1	CD8	3.23675	2	TRBV13-1	TRBD1	TRBJ1-3	TRBC1	CASSGDRAGNTLYF	4627	Clonotype1753
CCTACACTCTCTTGAT-2	2284	1011	1.70753	4w	1	CD4	3.38271	2	NA	NA	NA	NA	NA	NA	NA
CCTACACTCTTAGAGC-2	3944	1191	2.86511	4w	1	CD4	5.06442	2	TRBV1	TRBD1	TRBJ2-7	TRBC1	CSASGQSSYEQYF	6698	Clonotype5212
CCTACCAAGCATCATC-2	2673	1006	2.76842	4w	1	CD4	3.70025	2	TRBV30	TRBD1	TRBJ2-3	TRBC1	CSSRLGASAETLYF	2663	Clonotype5437
CCTACCACATGCTGGC-2	4848	1225	2.18647	4w	1	CD4	3.42365	2	TRAV6-6	None	TRAJ15	TRAC	CALGEGGGRALIF	8808	Clonotype423
CCTACCATCAATACCG-2	4625	1241	1.77297	4w	1	CD4	3.59097	2	TRBV31	None	TRBJ2-4	TRBC1	CAWSLSQNTLYF	8611	Clonotype4277
CCTAGCTCACAGGCCT-2	4021	1195	1.34295	4w	1	CD4	4.05075	2	TRAV3D-3	None	TRAJ27	TRAC	CAVSHTNTGKLTF	7135	Clonotype4057
CCTATTACATGAGCGA-2	5992	1332	2.82043	4w	1	CD8	4.01516	2	TRBV19	TRBD1	TRBJ2-7	TRBC1	CASSMGPGEQYF	4408	Clonotype2573
CCTATTAGTCATACTG-2	3423	995	3.0967	4w	1	CD8	3.12458	2	TRBV29	TRBD2	TRBJ2-7	TRBC1	CASSLWGLGYEQYF	5723	Clonotype2536
CCTATTATCAAACCGT-2	1221	652	3.1941	4w	1	CD4	3.39713	2	NA	NA	NA	NA	NA	NA	NA
CCTCAGTAGGATGCGT-2	4098	1019	2.51342	4w	1	CD4	3.07147	2	NA	NA	NA	NA	NA	NA	NA
CCTCAGTAGTGTGAAT-2	5692	1481	2.565	4w	1	CD4	5.65184	2	TRBV29	TRBD1	TRBJ2-7	TRBC1	CASTPGTGDEQYF	16497	Clonotype3864
CCTCAGTTCCTATGTT-2	4997	1326	2.5015	4w	1	CD4	5.03768	2	TRBV12-2+TRBV13-2	TRBD1	TRBJ2-2	TRBC1	CASGGDRANTGQLYF	4262	Clonotype1028
CCTTACGCACAGGTTT-2	3583	1129	3.46079	4w	1	CD8	7.94582	2	TRAV3-3	None	TRAJ27	TRAC	CAVSAGTNTGKLTF	6037	Clonotype4013
CCTTCCCAGCCACGTC-2	4733	1261	2.70442	4w	1	CD4	4.74697	2	TRBV13-1	TRBD1	TRBJ2-1	TRBC1	CASSVPTGNAEQFF	1082	Clonotype3735
CCTTCCCCAATGGTCT-2	3853	1082	2.28393	4w	1	CD4	3.43693	2	TRBV13-3	None	TRBJ2-2	TRBC1	CASSDITGQLYF	6156	Clonotype1477
CCTTCCCGTTATCGGT-2	3061	967	3.23424	4w	1	CD4	3.16675	2	TRBV13-3	TRBD1	TRBJ2-1	TRBC1	CASSAGQGNYAEQFF	5160	Clonotype1341
CCTTCCCTCCACGCAG-2	4774	1291	3.03729	4w	1	CD8	3.44655	2	TRBV12-1	TRBD2	TRBJ2-3	TRBC1	CASSPSQTGPETLYF	6827	Clonotype2862
CCTTCGAAGATCCCGC-2	3290	871	2.46201	4w	1	CD4	2.87934	2	TRBV14	TRBD1	TRBJ2-4	TRBC1	CASSRDRGHQNTLYF	8164	Clonotype3375
CCTTCGACATGTAAGA-2	3398	1032	1.94232	4w	1	CD4	3.27375	2	TRBV31	TRBD1	TRBJ1-1	TRBC1	CAWSRQGEVFF	6439	Clonotype4368
CCTTTCTCAACGATGG-2	4650	1168	3.41935	4w	1	CD4	3.27861	2	TRBV12-2	TRBD1	TRBJ2-3	TRBC1	CASSRDSSAETLYF	1089	Clonotype3393
CCTTTCTGTCCCTACT-2	5297	1364	3.03946	4w	1	CD4	4.73959	2	TRBV1	TRBD1	TRBJ2-5	TRBC1	CSASGTGKGDTQYF	11515	Clonotype5216
CCTTTCTTCCGAGCCA-2	4101	1097	2.58474	4w	1	CD4	3.3359	2	TRBV13-3	None	TRBJ2-4	TRBC1	CASSDSPSQNTLYF	7781	Clonotype1543
CGAACATAGGCTATCT-2	4330	1179	2.51732	4w	1	CD4	3.42861	2	TRBV12-2	TRBD1	TRBJ1-4	TRBC1	CASSPGTTSNERLFF	12559	Clonotype2754
CGAACATAGGCTCATT-2	3344	971	2.15311	4w	1	CD4	3.12623	2	NA	NA	NA	NA	NA	NA	NA
CGAACATCACGAGAGT-2	2339	823	1.23985	4w	1	CD4	3.14805	2	TRAV8-1	None	TRAJ27	TRAC	CATGPIQAN*PL	2084	Clonotype3917
CGAACATCAGGAACGT-2	5077	1357	3.44692	4w	1	CD8	4.4456	2	TRBV29	TRBD1	TRBJ2-7	TRBC1	CASSFPGQGYEQYF	8651	Clonotype1692
CGAATGTGTACCGAGA-2	3590	1041	3.20334	4w	1	CD4	3.14762	2	TRAV9D-3	None	TRAJ33	TRAC	CAVRGSNYQLIW	1504	Clonotype3988
CGAATGTGTTGTCGCG-2	3761	1026	2.55251	4w	1	CD8	3.34173	2	TRBV3	TRBD2	TRBJ2-5	TRBC1	CASSSGWGGDQDTQYF	4867	Clonotype3603
CGACCTTGTCGAGATG-2	3330	1089	3.27327	4w	1	CD4	3.44668	2	TRBV15	TRBD2	TRBJ2-7	TRBC1	CASSAGLGAYEQYF	10411	Clonotype1337
CGACTTCAGCTGTTCA-2	4534	1216	2.11734	4w	1	CD4	3.34339	2	TRBV19	None	TRBJ2-3	TRBC1	CASSMAGSAETLYF	7827	Clonotype2557
CGAGAAGCACCATGTA-2	3178	1049	3.11517	4w	1	CD4	3.43331	2	TRBV13-3	TRBD1	TRBJ1-1	TRBC1	CASSDGGQSNTEVFF	6485	Clonotype1450
CGAGAAGGTGACGGTA-2	2514	1044	4.41527	4w	1	CD4	3.45034	2	NA	NA	NA	NA	NA	NA	NA
CGAGAAGTCGAGAGCA-2	3263	1040	3.30984	4w	1	CD4	3.35256	2	TRBV12-2+TRBV13-2	TRBD1	TRBJ1-4	TRBC1	CASGDTGHFSNERLFF	2364	Clonotype946
CGAGCACGTCTCTCGT-2	4911	1205	2.46386	4w	1	CD4	3.34767	2	TRBV5	None	TRBJ2-7	TRBC1	CASSQDAEYEQYF	3655	Clonotype2922
CGAGCACGTTAAGGGC-2	2589	874	2.81962	4w	1	CD8	3.11336	2	TRBV14	TRBD2	TRBJ2-4	TRBC1	CASRPYWGEGQNTLYF	1249	Clonotype1257
CGAGCCACAACCGCCA-2	2722	985	2.31447	4w	1	CD4	3.24328	2	TRBV12-2	TRBD1	TRBJ1-6	TRBC1	CASSPHRGPNSPLYF	6800	Clonotype2760
CGAGCCACAGCTCGAC-2	3967	1078	2.14268	4w	1	CD8	3.21329	2	NA	NA	NA	NA	NA	NA	NA
CGATCGGGTCGAAAGC-2	3878	1047	3.32646	4w	1	CD4	3.1633	2	TRBV20	None	TRBJ2-4	TRBC1	CGARGSSQNTLYF	4156	Clonotype4503
CGATCGGTCCCTCAGT-2	2550	981	2.58824	4w	1	CD4	3.32249	2	TRBV3	TRBD1	TRBJ1-5	TRBC1	CASSPGGSNQAPLF	4270	Clonotype2668
CGATCGGTCTGTCTCG-2	2733	919	2.74424	4w	1	CD4	3.18738	2	TRBV29	None	TRBJ2-2	TRBC1	CASSSRDTGQLYF	9006	Clonotype3641
CGATGGCTCGTAGGTT-2	2965	1126	2.83305	4w	1	CD8	4.0286	2	NA	NA	NA	NA	NA	NA	NA
CGATGTAGTACCGTTA-2	3734	1302	2.51741	4w	1	CD4	6.47893	2	TRBV2	TRBD2	TRBJ2-1	TRBC1	CASSQDGGGRAEQFF	2684	Clonotype2942
CGATGTATCACCCTCA-2	3802	1006	2.63019	4w	1	CD4	3.21509	2	TRBV29	None	TRBJ1-4	TRBC1	CASSLSMGRNERLFF	4491	Clonotype2452
CGATTGAAGACTACAA-2	3875	1136	2.29677	4w	1	CD4	3.36789	2	TRBV19	TRBD1	TRBJ2-5	TRBC1	CASRRQGGDTQYF	2462	Clonotype1288
CGATTGAAGCTTATCG-2	4134	1119	3.79777	4w	1	CD4	3.37732	2	TRBV12-1	None	TRBJ2-1	TRBC1	CASSSTPLAEQFF	3931	Clonotype3679
CGATTGAGTGCAGTAG-2	2864	893	2.30447	4w	1	CD8	2.93998	2	TRBV13-1	TRBD1	TRBJ1-1	TRBC1	CASRTGTGVTEVFF	4853	Clonotype1310
CGATTGAGTGCCTGCA-2	5401	1348	2.25884	4w	1	CD8	4.581	2	TRBV12-1	TRBD2	TRBJ2-7	TRBC1	CASSWGYEQYF	8954	Clonotype3774
CGATTGATCAGCATGT-2	4415	1050	3.17101	4w	1	CD4	2.81123	2	TRAV6-6	None	TRAJ34	TRAC	CALSSSNTNKVVF	1229	Clonotype598
CGCGGTAAGAGAACAG-2	2135	806	1.77986	4w	1	CD4	3.08298	2	TRBV26	TRBD1	TRBJ2-4	TRBC1	CASSSRGPANTLYF	2869	Clonotype3649
CGCGGTACAGATTGCT-2	3231	1054	3.31167	4w	1	CD4	3.90162	2	TRBV13-1	None	TRBJ1-3	TRBC1	CASSDTNSGNTLYF	6995	Clonotype1553
CGCGGTACATTACCTT-2	2836	1013	2.22144	4w	1	CD4	3.24692	2	TRBV3	TRBD2	TRBJ2-3	TRBC1	CASSFTGGASAETLYF	4044	Clonotype1733
CGCGTTTAGCTAGTGG-2	3493	987	2.31892	4w	1	CD8	3.09683	2	TRBV13-1	None	TRBJ1-4	TRBC1	CASSAQRSNERLFF	4045	Clonotype1360
CGCTATCAGACGCACA-2	4859	1182	2.92241	4w	1	CD4	3.23608	2	TRBV19	TRBD2	TRBJ2-7	TRBC1	CASSIRLGGYEQYF	2465	Clonotype1999
CGCTATCAGTACGATA-2	4001	1212	3.14921	4w	1	CD4	4.00003	2	TRBV5	TRBD1	TRBJ1-1	TRBC1	CASSQTGASNTEVFF	1313	Clonotype3319
CGCTATCTCGATGAGG-2	5068	1266	2.62431	4w	1	CD8	3.37827	2	TRBV29	None	TRBJ2-5	TRBC1	CASSLSQDTQYF	4795	Clonotype2454
CGCTGGACACCGATAT-2	2933	863	2.38663	4w	1	CD4	3.07825	2	TRBV1	TRBD1	TRBJ1-1	TRBC1	CSADRRANTEVFF	3980	Clonotype4874
CGCTTCAAGTCCAGGA-2	5015	1287	3.09073	4w	1	CD4	3.59835	2	TRAV4D-4	None	TRAJ9	TRAC	CAAASNMGYKLTF	1884	Clonotype10
CGCTTCAGTAAAGTCA-2	2635	942	2.96015	4w	1	CD4	3.40033	2	TRBV13-1	TRBD2	TRBJ2-4	TRBC1	CASSDGLGNTLYF	13242	Clonotype1455
CGGACACGTTCCGTCT-2	3596	1105	2.69744	4w	1	CD4	3.27879	2	TRBV31	TRBD2	TRBJ2-4	TRBC1	CAWSLPGGGSQNTLYF	3205	Clonotype4248
CGGACACTCTGCCCTA-2	2880	1125	1.97917	4w	1	CD4	3.60547	2	TRBV31	TRBD2	TRBJ2-1	TRBC1	CAWSRDWGNYAEQFF	14743	Clonotype4359
CGGACGTAGAGGACGG-2	2537	789	3.23216	4w	1	CD8	2.89905	2	TRBV12-1	TRBD1	TRBJ1-4	TRBC1	CASTRDNSNERLFF	3328	Clonotype3871
CGGACGTGTAGCAAAT-2	1942	824	2.36869	4w	1	CD4	3.40266	2	TRBV31	TRBD1	TRBJ1-1	TRBC1	CAWSLQGANTEVFF	2562	Clonotype4254
CGGACGTGTTCAACCA-2	1618	546	3.21384	4w	1	CD4	2.72202	2	NA	NA	NA	NA	NA	NA	NA
CGGACTGCACGACTCG-2	2489	871	2.53114	4w	1	CD4	3.06147	2	TRBV19	TRBD2	TRBJ2-7	TRBC1	CASSRTGGPSSYEQYF	5536	Clonotype3509
CGGACTGTCACCACCT-2	4616	1262	3.68284	4w	1	CD4	3.43158	2	TRAV6D-7	None	TRAJ31	TRAC	CTTVL*VIGNNRIFF	2643	Clonotype5506
CGGACTGTCATCATTC-2	5014	1296	3.51017	4w	1	CD4	4.00679	2	TRBV14	None	TRBJ1-4	TRBC1	CASSFSISNERLFF	6855	Clonotype1721
CGGACTGTCTGTCCGT-2	3371	1020	1.89855	4w	1	CD4	3.3476	2	TRBV20	TRBD1	TRBJ2-5	TRBC1	CGAREGQQDTQYF	4199	Clonotype4478
CGGAGCTCAAAGCAAT-2	4685	1313	2.51868	4w	1	CD4	4.59374	2	TRAV3-3	None	TRAJ43	TRAC	CAVSENNNAPRF	5420	Clonotype4039
CGGAGCTTCACATACG-2	4024	1154	1.96322	4w	1	CD8	3.71226	2	TRAV6-7-DV9	None	TRAJ52	TRAC	CALSDNTGANTGKLTF	1733	Clonotype530
CGGAGCTTCAGTGTTG-2	3580	1074	2.12291	4w	1	CD8	3.36579	2	TRBV12-2+TRBV13-2	TRBD1	TRBJ2-3	TRBC1	CASGEGTGETLYF	1935	Clonotype992
CGGAGTCAGCTCCTTC-2	3289	1036	3.10125	4w	1	CD4	3.32874	2	TRBV19	TRBD1	TRBJ2-3	TRBC1	CASSGTGGAETLYF	3828	Clonotype1822
CGGAGTCAGTCTCCTC-2	3360	890	2.2619	4w	1	CD4	3.19528	2	TRBV23	TRBD1	TRBJ1-5	TRBC1	CSSEGYSNNQAPLF	4318	Clonotype5421
CGGCTAGAGACCGGAT-2	3356	927	2.3242	4w	1	CD4	3.04818	2	TRBV5	None	TRBJ2-1	TRBC1	CASSQDGNYAEQFF	9407	Clonotype2950
CGGCTAGTCAACACTG-2	4631	1281	2.78558	4w	1	CD8	3.87121	2	TRBV13-3	TRBD2	TRBJ1-2	TRBC1	CASSDDGDSDYTF	4529	Clonotype1426
CGGCTAGTCGAACTGT-2	4602	1282	2.84659	4w	1	CD8	4.16611	2	TRBV15	TRBD1	TRBJ1-1	TRBC1	CASSRDRANTEVFF	8553	Clonotype3371
CGGCTAGTCGCCCTTA-2	3802	1173	3.68227	4w	1	CD4	4.76338	2	TRBV19	None	TRBJ2-1	TRBC1	CASSTGVYAEQFF	4473	Clonotype3709
CGGCTAGTCTCAACTT-2	6691	1635	3.03393	4w	1	CD8	5.50909	2	NA	NA	NA	NA	NA	NA	NA
CGGTTAAGTCGACTAT-2	4177	1119	2.05889	4w	1	CD4	3.30419	2	TRBV14	TRBD1	TRBJ2-7	TRBC1	CASSGDRGHEQYF	9096	Clonotype1754
CGGTTAAGTCTACCTC-2	3288	960	2.98054	4w	1	CD4	3.25183	2	TRBV30	None	TRBJ2-4	TRBC1	CSSRDPLSQNTLYF	2947	Clonotype5428
CGGTTAAGTCTAGTCA-2	3151	993	2.72929	4w	1	CD4	3.16288	2	TRBV13-3	None	TRBJ1-3	TRBC1	CASSSGNTLYF	7249	Clonotype3575
CGTAGCGCAGCTATTG-2	2473	836	2.50708	4w	1	CD4	3.08312	2	TRBV3	TRBD1	TRBJ2-2	TRBC1	CASSPGVNTGQLYF	14186	Clonotype2756
CGTAGCGGTATATGAG-2	5106	1357	3.30983	4w	1	CD8	6.98282	2	TRBV13-1	TRBD2	TRBJ2-3	TRBC1	CASSDAGGSAETLYF	7193	Clonotype1385
CGTAGGCTCCAAACAC-2	4926	1427	3.51198	4w	1	CD8	5.98378	2	TRAV4-3	None	TRAJ33	TRAC	CAAEKDSNYQLIW	3931	Clonotype50
CGTCACTAGTAGTGCG-2	1629	659	4.78821	4w	1	CD4	2.79974	2	NA	NA	NA	NA	NA	NA	NA
CGTCAGGAGCTACCTA-2	2685	885	1.93669	4w	1	CD4	3.17067	2	TRBV15	None	TRBJ2-1	TRBC1	CASSFSAEQFF	13364	Clonotype1717
CGTCAGGCATTCGACA-2	3928	1155	2.90224	4w	1	CD4	3.34824	2	TRBV3	None	TRBJ2-7	TRBC1	CASSPSSYEQYF	6390	Clonotype2864
CGTCAGGGTTGGTTTG-2	3346	958	2.95876	4w	1	CD4	3.11987	2	NA	NA	NA	NA	NA	NA	NA
CGTCCATCACCTATCC-2	3459	1163	2.2839	4w	1	CD4	5.16643	2	TRBV16	TRBD2	TRBJ2-7	TRBC1	CASSSGGSSYEQYF	5726	Clonotype3565
CGTCTACAGCGTTGCC-2	4215	1244	4.17556	4w	1	CD8	4.75424	2	TRBV14	TRBD2	TRBJ2-5	TRBC1	CASGEGTQYF	8151	Clonotype995
CGTCTACCACCACGTG-2	4452	1159	2.40341	4w	1	CD4	3.33873	2	TRBV23	TRBD1	TRBJ2-7	TRBC1	CSSSQSPTGGSYEQYF	8175	Clonotype5458
CGTGAGCCACGACTCG-2	3247	959	2.27903	4w	1	CD8	3.33544	2	NA	NA	NA	NA	NA	NA	NA
CGTGAGCCATCGGTTA-2	4918	1232	2.80602	4w	1	CD4	3.61328	2	TRBV12-1	TRBD1	TRBJ2-5	TRBC1	CASSLDGRGQDTQYF	860	Clonotype2109
CGTGAGCGTGAGGGAG-2	3070	942	2.24756	4w	1	CD8	3.17842	2	TRBV12-2+TRBV13-2	None	TRBJ2-1	TRBC1	CASGDAHIYAEQFF	1086	Clonotype801
CGTGTAACACGGATAG-2	2364	841	2.36887	4w	1	CD4	3.04117	2	NA	NA	NA	NA	NA	NA	NA
CGTGTAAGTACCAGTT-2	3873	1120	2.866	4w	1	CD8	4.73515	2	TRBV29	TRBD2	TRBJ2-4	TRBC1	CASSRRDWGGSQNTLYF	2917	Clonotype3483
CGTGTAAGTAGCTAAA-2	989	566	2.83114	4w	1	CD4	3.10998	2	NA	NA	NA	NA	NA	NA	NA
CGTGTAAGTAGGACAC-2	3468	1115	2.10496	4w	1	CD4	3.28034	2	NA	NA	NA	NA	NA	NA	NA
CGTGTAAGTATTACCG-2	4473	1166	2.66041	4w	1	CD8	3.43198	2	TRBV10	TRBD1	TRBJ2-4	TRBC1	CASGDREGQNTLYF	5757	Clonotype920
CGTGTAATCAGTCCCT-2	3081	1021	4.12204	4w	1	CD4	3.39186	2	TRBV31	None	TRBJ1-3	TRBC1	CAWRPNSGNTLYF	1813	Clonotype4158
CGTGTCTAGAGGTAGA-2	3426	990	3.59019	4w	1	CD8	3.37873	2	NA	NA	NA	NA	NA	NA	NA
CGTGTCTAGCACACAG-2	1527	626	3.92927	4w	1	CD8	2.91093	2	NA	NA	NA	NA	NA	NA	NA
CGTGTCTAGCAGCCTC-2	3475	982	3.16547	4w	1	CD4	3.23637	2	TRBV1	TRBD2	TRBJ2-7	TRBC1	CSAGLASYEQYF	7362	Clonotype5016
CGTTGGGCACGTGAGA-2	6760	1697	1.92308	4w	1	CD8	7.33986	2	TRBV20	TRBD1	TRBJ2-7	TRBC1	CGARTDRGSYEQYF	6889	Clonotype4541
CGTTGGGGTCCAGTAT-2	2856	878	1.40056	4w	1	CD4	3.09684	2	TRBV12-2+TRBV13-2	TRBD2	TRBJ1-3	TRBC1	CASGDAGAGNTLYF	2482	Clonotype761
CTAACTTAGATCCCGC-2	5848	1459	1.62449	4w	1	CD8	4.89675	2	TRAV14-1	None	TRAJ37	TRAC	CAASRAGNTGKLIF	1275	Clonotype249
CTAAGACAGAGCTGGT-2	2867	945	3.73212	4w	1	CD4	3.27118	2	TRBV19	None	TRBJ2-7	TRBC1	CASSMDEQYF	4501	Clonotype2559
CTAAGACAGATCACGG-2	3797	1019	3.02871	4w	1	CD4	3.15186	2	TRBV10	TRBD1	TRBJ1-4	TRBC1	CASSRDRISNERLFF	8147	Clonotype3381
CTAATGGAGACCTTTG-2	4410	1213	3.10658	4w	1	CD8	4.59047	2	NA	NA	NA	NA	NA	NA	NA
CTAATGGAGTGGGTTG-2	2705	870	3.47505	4w	1	CD4	3.01831	2	TRBV3	TRBD2	TRBJ2-1	TRBC1	CASSADWVYAEQFF	1839	Clonotype1330
CTAATGGCAACTGCGC-2	3934	1134	3.45704	4w	1	CD8	3.5024	2	NA	NA	NA	NA	NA	NA	NA
CTAATGGGTAATAGCA-2	4830	1240	4.43064	4w	1	CD4	3.29247	2	TRBV14	TRBD1	TRBJ1-1	TRBC1	CASATANTEVFF	2043	Clonotype730
CTAATGGGTACCGGCT-2	4933	1341	1.94608	4w	1	CD4	5.03167	2	TRBV3	TRBD2	TRBJ2-7	TRBC1	CASSLEGLGSEQYF	4172	Clonotype2198
CTAATGGGTCGCATCG-2	4094	1071	3.05325	4w	1	CD4	3.23411	2	TRBV13-3	None	TRBJ2-7	TRBC1	CASSDYEQYF	3492	Clonotype1579
CTAATGGTCAGCGATT-2	3413	993	2.57838	4w	1	CD4	3.1773	2	TRBV12-2+TRBV13-2	None	TRBJ2-7	TRBC1	CASGDAEEQYF	1282	Clonotype759
CTACACCAGTGGGATC-2	3057	886	2.71508	4w	1	CD4	2.93418	2	NA	NA	NA	NA	NA	NA	NA
CTACACCAGTGGTAGC-2	4300	1154	3.30233	4w	1	CD8	3.3378	2	TRBV13-3	TRBD2	TRBJ2-1	TRBC1	CASSVTGGALAEQFF	2854	Clonotype3742
CTACACCCATTACGAC-2	2216	884	1.98556	4w	1	CD4	3.20842	2	TRBV13-2	None	TRBJ2-7	TRBC1	CASGDAGNSYEQYF	4226	Clonotype787
CTACACCGTAGCGTGA-2	3605	1254	2.3301	4w	1	CD4	5.35328	2	TRBV3	None	TRBJ2-4	TRBC1	CASSLADSQNTLYF	4734	Clonotype2063
CTACACCTCATGGTCA-2	4571	1233	2.3846	4w	1	CD4	3.7272	2	TRBV13-1	TRBD1	TRBJ1-4	TRBC1	CASSGGRGGGNERLFF	9764	Clonotype1778
CTACACCTCTTTCCTC-2	817	402	4.89596	4w	1	CD4	2.83885	2	NA	NA	NA	NA	NA	NA	NA
CTACATTTCAAGCCTA-2	3382	1057	2.09935	4w	1	CD4	3.45989	2	TRBV19	TRBD1	TRBJ2-7	TRBC1	CASSIRDEQYF	6912	Clonotype1986
CTACGTCCACAGGCCT-2	4260	1027	2.51174	4w	1	CD8	3.22089	2	NA	NA	NA	NA	NA	NA	NA
CTACGTCCATAGTAAG-2	3529	978	2.29527	4w	1	CD4	3.09837	2	NA	NA	NA	NA	NA	NA	NA
CTACGTCCATCCGCGA-2	2675	936	3.70093	4w	1	CD4	3.28457	2	TRBV31	TRBD1	TRBJ1-1	TRBC1	CAWSLGTSNTEVFF	4470	Clonotype4230
CTACGTCCATGGTCAT-2	5264	1225	2.07067	4w	1	CD4	3.40704	2	TRBV3	TRBD1	TRBJ2-1	TRBC1	CASRRDGNYAEQFF	8632	Clonotype1275
CTACGTCTCCGAGCCA-2	2574	851	3.0303	4w	1	CD4	3.036	2	TRAV4-3	None	TRAJ33	TRAC	CAAEDHYQLIW	3556	Clonotype42
CTAGAGTAGCGATTCT-2	1715	774	2.5656	4w	1	CD4	3.22477	2	NA	NA	NA	NA	NA	NA	NA
CTAGAGTCACGACTCG-2	5397	1354	2.76079	4w	1	CD8	5.99602	2	NA	NA	NA	NA	NA	NA	NA
CTAGAGTCATGGAATA-2	4217	1362	2.37135	4w	1	CD4	5.65728	2	TRBV5	TRBD2	TRBJ2-7	TRBC1	CASSQDWGGAGQYF	6055	Clonotype3081
CTAGTGAGTGGCGAAT-2	2978	892	2.51847	4w	1	CD4	3.12757	2	TRBV26	None	TRBJ1-3	TRBC1	CASSLATSGNTLYF	2649	Clonotype2101
CTAGTGATCTGTCTCG-2	5101	1229	2.64654	4w	1	CD4	3.42487	2	TRBV12-2	TRBD1	TRBJ1-6	TRBC1	CASSRQDSYNSPLYF	3905	Clonotype3466
CTCACACAGAAACGAG-2	4129	1076	2.85783	4w	1	CD8	3.35008	2	NA	NA	NA	NA	NA	NA	NA
CTCACACCATCCGCGA-2	4272	1245	2.5515	4w	1	CD8	5.03938	2	NA	NA	NA	NA	NA	NA	NA
CTCACACGTTCAGACT-2	4564	1265	2.54163	4w	1	CD4	4.6104	2	TRAV6-7-DV9	None	TRAJ50	TRAC	CALSVSSSSFSKLVF	380	Clonotype603
CTCACACTCAGGTTCA-2	3562	1078	2.13363	4w	1	CD4	3.41544	2	TRBV19	TRBD2	TRBJ2-7	TRBC1	CASSISRTGGYEQYF	900	Clonotype2012
CTCACACTCGGGAGTA-2	2934	788	3.37423	4w	1	CD4	2.78348	2	TRBV29	TRBD1	TRBJ2-1	TRBC1	CASSLSSGGAEQFF	6465	Clonotype2463
CTCAGAATCTGCTGTC-2	3814	1137	2.80545	4w	1	CD4	3.46075	2	TRBV5	TRBD1	TRBJ2-7	TRBC1	CASSQDRGEQYF	1966	Clonotype3028
CTCATTACACCGAAAG-2	2321	836	3.48988	4w	1	CD4	2.94873	2	TRBV3	TRBD2	TRBJ2-7	TRBC1	CASSPRDWGYEQYF	4100	Clonotype2817
CTCATTACACGCCAGT-2	3293	987	1.85241	4w	1	CD4	3.32383	2	TRAV12D-3	None	TRAJ52	TRAC	CALSDEDTGANTGKLTF	1764	Clonotype511
CTCATTATCAGTTCGA-2	3448	969	3.7123	4w	1	CD4	3.23231	2	TRBV12-1	None	TRBJ1-4	TRBC1	CASSLRSERLFF	2858	Clonotype2416
CTCCTAGAGTAGCGGT-2	2637	832	4.20933	4w	1	CD4	2.92744	2	TRBV1	TRBD1	TRBJ1-1	TRBC1	CSADRANTEVFF	8948	Clonotype4836
CTCCTAGGTACGCTGC-2	4027	1150	2.43357	4w	1	CD8	5.0372	2	TRBV13-3	TRBD2	TRBJ2-3	TRBC1	CASSDVGGSAETLYF	6323	Clonotype1557
CTCCTAGGTTGGTGGA-2	5680	1686	4.20775	4w	1	CD8	9.22543	2	TRBV14	TRBD1	TRBJ2-4	TRBC1	CASSYRDGSQNTLYF	8168	Clonotype3816
CTCGAAAAGCCGCCTA-2	5454	1529	2.43858	4w	1	CD8	6.81761	2	TRBV13-1	None	TRBJ1-6	TRBC1	CASSGQYNSPLYF	3686	Clonotype1807
CTCGAAAAGGTGATTA-2	4324	1108	2.75208	4w	1	CD4	3.2466	2	TRBV19	TRBD2	TRBJ1-4	TRBC1	CASTGTYERLFF	2790	Clonotype3854
CTCGAAACAAGCTGAG-2	3095	1021	4.20032	4w	1	CD4	3.21485	2	NA	NA	NA	NA	NA	NA	NA
CTCGAAAGTGTCGCTG-2	2383	787	2.39194	4w	1	CD4	3.06363	2	TRBV13-1	TRBD2	TRBJ2-7	TRBC1	CASSGGTGGYEQYF	3950	Clonotype1780
CTCGAAATCAACACAC-2	4383	1235	2.78348	4w	1	CD4	3.73871	2	NA	NA	NA	NA	NA	NA	NA
CTCGAAATCATCGGAT-2	3699	1184	2.18978	4w	1	CD8	6.16496	2	TRBV13-1	TRBD1	TRBJ2-1	TRBC1	CASSDAGGAEQFF	10755	Clonotype1381
CTCGAAATCTGATACG-2	4002	1109	2.27386	4w	1	CD4	3.37646	2	TRBV31	TRBD2	TRBJ2-5	TRBC1	CAWSRRLGVNQDTQYF	10289	Clonotype4372
CTCGAGGAGCTAGTTC-2	2469	734	2.71365	4w	1	CD4	2.70477	2	NA	NA	NA	NA	NA	NA	NA
CTCGAGGAGTGGCACA-2	2641	872	1.96895	4w	1	CD4	2.98228	2	TRBV23	None	TRBJ2-5	TRBC1	CSSSQRQIQDTQYF	5358	Clonotype5455
CTCGAGGGTCGCTTTC-2	2441	599	3.68701	4w	1	CD8	2.61105	2	TRBV13-1	TRBD1	TRBJ1-1	TRBC1	CAAWDRANTEVFF	5694	Clonotype291
CTCGGAGAGGTGTGGT-2	1826	671	3.12158	4w	1	CD4	2.71992	2	NA	NA	NA	NA	NA	NA	NA
CTCGGAGCAAGCTGAG-2	4183	1088	2.55797	4w	1	CD8	3.42364	2	TRBV29	None	TRBJ1-1	TRBC1	CASSHRGQVFF	4554	Clonotype1870
CTCGGAGCAGCGAACA-2	4355	1208	2.34214	4w	1	CD8	4.0258	2	NA	NA	NA	NA	NA	NA	NA
CTCGGGAAGGAGTACC-2	2299	751	4.95868	4w	1	CD4	2.96188	2	NA	NA	NA	NA	NA	NA	NA
CTCGTCATCTTTAGTC-2	4892	1219	2.96402	4w	1	CD4	3.59122	2	TRAV6D-5	None	TRAJ17	TRAC	CVLGVHSAGNKLTF	2913	Clonotype5517
CTCTAATAGCGTGTCC-2	5775	1445	2.54545	4w	1	CD8	6.30933	2	TRAV4D-4	None	TRAJ15	TRAC	CAPSFYQGGRALIF	4859	Clonotype699
CTCTAATCAAACCCAT-2	3930	1215	2.29008	4w	1	CD8	5.21511	2	NA	NA	NA	NA	NA	NA	NA
CTCTGGTCACCGAATT-2	4167	1326	3.09575	4w	1	CD4	6.82864	2	TRAV8-1	None	TRAJ23	TRAC	CATDPDYNQGKLIF	1436	Clonotype3910
CTCTGGTGTGATGCCC-2	1993	711	2.80983	4w	1	CD4	2.95444	2	TRBV5	TRBD2	TRBJ1-6	TRBC1	CASSQQGTWNSPLYF	4231	Clonotype3298
CTGAAACGTAGCGTCC-2	4160	1006	1.77885	4w	1	CD4	3.1075	2	TRAV12D-2	None	TRAJ6	TRAC	CALTLTSGGNYKPTF	2058	Clonotype609
CTGAAACGTCTTGCGG-2	2802	861	3.06924	4w	1	CD4	2.99243	2	NA	NA	NA	NA	NA	NA	NA
CTGAAGTAGAAGGACA-2	4765	1178	3.02204	4w	1	CD4	3.28589	2	TRBV20	None	TRBJ1-1	TRBC1	CGAREGTEVFF	7279	Clonotype4479
CTGAAGTAGTGGTAAT-2	4345	1318	2.25547	4w	1	CD8	5.99316	2	TRAV14D-3-DV8	None	TRAJ5	TRAC	CAASGTQVVGQLTF	4749	Clonotype197
CTGATAGAGGACAGCT-2	3210	936	2.86604	4w	1	CD4	3.09655	2	TRBV31	TRBD2	TRBJ2-3	TRBC1	CAWDWGSETLYF	3321	Clonotype4130
CTGATAGCAGATAATG-2	3951	1217	2.70818	4w	1	CD4	3.42279	2	TRBV3	TRBD1	TRBJ2-7	TRBC1	CASSSPTDNSYEQYF	2302	Clonotype3630
CTGATAGTCACCTCGT-2	5379	1487	3.27198	4w	1	CD8	5.02567	2	TRBV2	None	TRBJ2-5	TRBC1	CASSQGVNQDTQYF	2188	Clonotype3271
CTGATAGTCCCGACTT-2	5593	1661	2.75344	4w	1	CD8	7.6751	1	TRBV13-2	TRBD2	TRBJ1-4	TRBC1	CASGDAGGVNERLFF	3734	Clonotype782
CTGATAGTCTCCGGTT-2	4562	1161	3.46339	4w	1	CD4	3.41448	2	TRBV12-2	TRBD1	TRBJ1-4	TRBC1	CASSRDSTNERLFF	2205	Clonotype3394
CTGATCCCACCGAATT-2	3261	1004	2.02392	4w	1	CD4	3.23595	2	TRBV29	None	TRBJ2-4	TRBC1	CASSLGSQNTLYF	4628	Clonotype2302
CTGATCCGTTCGCTAA-2	1995	954	2.00501	4w	1	CD4	3.48761	2	TRBV12-1	TRBD2	TRBJ2-7	TRBC1	CASSLTGYEQYF	3581	Clonotype2502
CTGATCCTCTTTAGTC-2	4122	1083	3.08103	4w	1	CD4	3.18737	2	TRAV4D-4	None	TRAJ5	TRAC	CAVGTQVVGQLTF	1650	Clonotype3945
CTGCCTACACATGGGA-2	2921	922	1.43786	4w	1	CD4	3.18178	2	TRBV31	TRBD1	TRBJ2-2	TRBC1	CAWSLTGGGTGQLYF	6119	Clonotype4280
CTGCCTACAGACAGGT-2	3314	1071	2.68558	4w	1	CD4	3.47077	2	TRBV17	None	TRBJ1-1	TRBC1	CASSRDYGSTEVFF	4999	Clonotype3411
CTGCCTAGTACCATCA-2	5370	1372	2.60708	4w	1	CD4	4.75408	2	TRBV13-3	None	TRBJ1-3	TRBC1	CASSDQNSGNTLYF	5379	Clonotype1509
CTGCCTATCGGCATCG-2	3533	1024	3.00028	4w	1	CD4	3.29549	2	NA	NA	NA	NA	NA	NA	NA
CTGCGGACACAAGTAA-2	4322	1201	3.30865	4w	1	CD4	3.44992	2	NA	NA	NA	NA	NA	NA	NA
CTGCGGACACAGTCGC-2	3021	1046	2.61503	4w	1	CD4	4.38303	2	TRBV14	TRBD1	TRBJ1-4	TRBC1	CASSFFGTPHERLFF	8750	Clonotype1647
CTGCTGTCAAATACAG-2	4434	1332	3.0221	4w	1	CD8	6.14252	2	TRBV3	TRBD2	TRBJ2-1	TRBC1	CASSLVEDWDYAEQFF	2353	Clonotype2522
CTGCTGTCAATTCCTT-2	4638	1256	2.82449	4w	1	CD4	3.30901	2	NA	NA	NA	NA	NA	NA	NA
CTGCTGTTCAAACAAG-2	3872	1155	3.35744	4w	1	CD4	3.91346	2	TRBV13-3	TRBD2	TRBJ2-7	TRBC1	CASSDDWGAGEQYF	6414	Clonotype1430
CTGTGCTAGGGCTTCC-2	4247	1193	2.51943	4w	1	CD4	3.60745	2	TRBV3	TRBD2	TRBJ2-2	TRBC1	CASSLRWGVNTGQLYF	4293	Clonotype2422
CTGTGCTCAATCGAAA-2	4230	1117	1.98582	4w	1	CD4	3.26059	2	TRBV19	None	TRBJ1-2	TRBC1	CASSIRVNSDYTF	3675	Clonotype2005
CTGTGCTCATAAGACA-2	3039	1073	2.50082	4w	1	CD4	4.16929	2	NA	NA	NA	NA	NA	NA	NA
CTGTGCTCATTGCGGC-2	2965	992	2.12479	4w	1	CD4	3.41796	2	TRBV13-3	None	TRBJ1-4	TRBC1	CASSDAGYFSNERLFF	13055	Clonotype1399
CTGTGCTGTTCCCTTG-2	2514	939	4.41527	4w	1	CD4	3.34316	2	TRBV26	TRBD1	TRBJ1-2	TRBC1	CASSLPGANSDYTF	4824	Clonotype2356
CTGTTTAAGGGAAACA-2	5302	1307	2.01811	4w	1	CD8	4.44212	2	TRAV12-1	None	TRAJ12	TRAC	CALRTGGYKVVF	5892	Clonotype496
CTGTTTAGTTGCCTCT-2	3549	1079	2.50775	4w	1	CD4	3.37526	2	TRBV10	TRBD1	TRBJ2-1	TRBC1	CASLGQYAEQFF	6022	Clonotype1162
CTTAACTCATTCGACA-2	2953	1141	3.42025	4w	1	CD4	4.7877	2	TRBV1	TRBD2	TRBJ2-2	TRBC1	CSGRAGTGQLYF	12278	Clonotype5356
CTTAACTGTCTCCACT-2	3750	1120	2.74667	4w	1	CD4	3.34244	2	TRBV15	TRBD2	TRBJ2-7	TRBC1	CASSPTGSSYEQYF	13719	Clonotype2883
CTTAACTTCAGGCCCA-2	3792	1083	3.74473	4w	1	CD4	3.32345	2	TRBV16	TRBD1	TRBJ2-7	TRBC1	CASSLDRGPEQYF	7039	Clonotype2140
CTTAACTTCCCATTTA-2	3537	1080	2.74244	4w	1	CD8	3.86744	2	TRAV9-4	None	TRAJ31	TRAC	CAVSAINRIFF	2356	Clonotype4014
CTTACCGTCAATACCG-2	3228	959	1.48699	4w	1	CD4	3.32505	2	TRBV5	None	TRBJ2-4	TRBC1	CASSQDQDQNTLYF	4823	Clonotype3005
CTTAGGAGTTAGGGTG-2	4218	1078	2.86866	4w	1	CD8	3.34586	2	TRBV13-3	None	TRBJ1-4	TRBC1	CASSDAQFSERLFF	1681	Clonotype1407
CTTAGGATCAAGCCTA-2	3500	1122	2.97143	4w	1	CD4	3.7536	2	TRBV15	TRBD1	TRBJ2-5	TRBC1	CASRTGNNQDTQYF	7307	Clonotype1305
CTTAGGATCATAACCG-2	5074	1272	2.64091	4w	1	CD8	3.23404	2	TRBV26	TRBD2	TRBJ2-1	TRBC1	CASSLDWGSNYAEQFF	5183	Clonotype2176
CTTCTCTCAGCTTAAC-2	3108	1133	3.28185	4w	1	CD4	3.39135	2	TRBV10	None	TRBJ1-4	TRBC1	CASSLRETNERLFF	1995	Clonotype2400
CTTCTCTCAGTAACGG-2	4477	1280	2.32298	4w	1	CD4	5.81374	2	TRBV13-3	None	TRBJ2-7	TRBC1	CASSAGNYEQYF	4194	Clonotype1340
CTTCTCTGTTTAAGCC-2	4655	1312	2.4275	4w	1	CD8	4.78449	2	TRBV12-1	None	TRBJ1-4	TRBC1	CASSLGHNERLFF	4106	Clonotype2263
CTTCTCTTCTACGAGT-2	4401	1144	2.59032	4w	1	CD4	3.44647	2	TRBV2	TRBD2	TRBJ2-5	TRBC1	CASSQDGWGGDQDTQYF	888	Clonotype2960
CTTGGCTGTATTACCG-2	4070	1267	1.99017	4w	1	CD4	4.86682	2	TRBV1	TRBD2	TRBJ2-5	TRBC1	CSAESLGGHTQYF	5911	Clonotype4955
CTTGGCTGTCCAGTGC-2	4512	1211	3.98936	4w	1	CD4	4.14165	2	TRBV10	TRBD2	TRBJ2-7	TRBC1	CASSDWGSSYEQYF	5866	Clonotype1577
CTTGGCTTCCGAATGT-2	6634	1554	2.80374	4w	1	CD8	5.03169	2	TRAV3-1	None	TRAJ17	TRAC	CAVRQCREQANFWNRNQ	3052	Clonotype3995
CTTTGCGCACACCGAC-2	3083	970	2.4327	4w	1	CD4	3.16769	2	TRAV10N	None	TRAJ6	TRAC	CAAAGPSGGNYKPTF	2123	Clonotype6
CTTTGCGGTACACCGC-2	3109	909	2.41235	4w	1	CD4	2.89269	2	TRBV14	None	TRBJ1-6	TRBC1	CASSFDNSYNSPLYF	12563	Clonotype1638
GAAATGACAGACGCTC-2	4679	1322	2.60739	4w	1	CD8	4.73246	2	NA	NA	NA	NA	NA	NA	NA
GAAATGATCACTTACT-2	4579	1195	3.12295	4w	1	CD4	3.60136	2	TRBV12-1	TRBD1	TRBJ2-4	TRBC1	CASSLEGLQNTLYF	3825	Clonotype2199
GAACATCAGCTGTCTA-2	3512	1058	2.33485	4w	1	CD4	3.64362	2	TRBV16	TRBD1	TRBJ2-2	TRBC1	CASSLDPRGDTGQLYF	1663	Clonotype2126
GAACATCCATTGGGCC-2	2465	903	3.286	4w	1	CD8	3.03844	2	TRBV16	TRBD1	TRBJ2-1	TRBC1	CASSHRDRDAEQFF	4815	Clonotype1864
GAACATCTCCCAAGAT-2	1727	659	2.66358	4w	1	CD4	2.92117	2	NA	NA	NA	NA	NA	NA	NA
GAACATCTCTTAGCCC-2	2474	1068	2.10186	4w	1	CD4	3.97058	2	TRBV13-1	TRBD1	TRBJ2-3	TRBC1	CASSDPGSGAETLYF	10473	Clonotype1500
GAACCTAAGTAGCGGT-2	3251	928	3.10674	4w	1	CD4	3.07276	2	TRBV26	TRBD1	TRBJ2-7	TRBC1	CASSPTDYEQYF	3161	Clonotype2866
GAAGCAGAGCATCATC-2	4944	1229	2.44741	4w	1	CD4	3.45458	2	TRBV5	None	TRBJ1-2	TRBC1	CASSQDGNSDYTF	1083	Clonotype2948
GAAGCAGAGTCTTGCA-2	4958	1224	3.28762	4w	1	CD8	3.40876	2	TRBV31	TRBD1	TRBJ1-2	TRBC1	CAWSLLPHPSKRDSDYTF	9028	Clonotype4243
GAAGCAGCACTTCGAA-2	3004	1103	3.86152	4w	1	CD4	3.82329	2	TRBV5	TRBD2	TRBJ2-7	TRBC1	CASSQELGGRSSYEQYF	5807	Clonotype3150
GAAGCAGGTCTAGCCG-2	3050	956	2.78689	4w	1	CD4	3.08571	2	NA	NA	NA	NA	NA	NA	NA
GAAGCAGTCCTCAATT-2	4447	1276	3.41803	4w	1	CD8	4.87957	2	TRAV9-2	None	TRAJ22	TRAC	CVLSSSSGSWQLIF	8271	Clonotype5528
GAATAAGGTCCAGTTA-2	4251	1117	2.49353	4w	1	CD8	3.39628	2	TRBV19	TRBD2	TRBJ2-7	TRBC1	CASSISGTGAYEQYF	3353	Clonotype2009
GACAGAGAGACACTAA-2	2892	953	2.38589	4w	1	CD8	3.3534	2	TRBV12-1	TRBD1	TRBJ2-3	TRBC1	CASSSGTGFAETLYF	3412	Clonotype3590
GACAGAGCACATGGGA-2	1827	767	3.33881	4w	1	CD4	3.23377	2	TRBV31	None	TRBJ1-4	TRBC1	CAWDGNERLFF	741	Clonotype4128
GACAGAGCACCACCAG-2	4035	1063	2.6518	4w	1	CD4	3.45674	2	TRBV13-1	None	TRBJ1-4	TRBC1	CASSDDFSNERLFF	3186	Clonotype1425
GACAGAGCACCTGGTG-2	2574	963	2.29215	4w	1	CD4	3.3452	2	NA	NA	NA	NA	NA	NA	NA
GACCAATCAAGGCTCC-2	2744	974	2.22303	4w	1	CD4	3.17085	2	TRBV16	TRBD2	TRBJ2-3	TRBC1	CASSLEGGRAETLYF	5909	Clonotype2196
GACCAATTCAGAGACG-2	2890	922	2.69896	4w	1	CD4	3.04259	2	TRBV10	TRBD2	TRBJ2-2	TRBC1	CASSPDWGPGQLYF	9488	Clonotype2644
GACCTGGCACAGTCGC-2	3539	1004	2.62786	4w	1	CD4	3.24181	2	TRAV7-2	None	TRAJ17	TRAC	CAAPSAGNKLTF	4962	Clonotype106
GACCTGGCAGGTGCCT-2	3478	1242	1.89764	4w	1	CD4	6.32193	2	TRBV3	None	TRBJ1-1	TRBC1	CASSLEAANTEVFF	4988	Clonotype2182
GACCTGGGTGACAAAT-2	2034	947	2.90069	4w	1	CD4	3.48314	2	TRBV15	None	TRBJ1-2	TRBC1	CASSSGFNSDYTF	10202	Clonotype3555
GACCTGGGTTCCACAA-2	4289	1176	2.82117	4w	1	CD4	3.40295	2	TRBV13-1	TRBD2	TRBJ2-1	TRBC1	CASSDAWGGDYAEQFF	5109	Clonotype1422
GACCTGGGTTCGTCTC-2	3831	1144	3.23675	4w	1	CD4	4.37991	2	TRBV5	TRBD2	TRBJ2-7	TRBC1	CASSQDRGGQYF	5107	Clonotype3029
GACCTGGTCACAGTAC-2	3949	1130	3.01342	4w	1	CD4	3.27239	2	TRAV6-7-DV9	None	TRAJ49	TRAC	CALSDHPGYQNFYF	5218	Clonotype517
GACCTGGTCCGAACGC-2	3446	1051	2.64074	4w	1	CD4	3.36118	2	TRBV20	TRBD2	TRBJ2-5	TRBC1	CGARGWGGDTQYF	3416	Clonotype4509
GACCTGGTCTTCCTTC-2	2767	894	3.25262	4w	1	CD4	2.99173	2	TRAV3D-3	None	TRAJ23	TRAC	CAVGNYNQGKLIF	3097	Clonotype3944
GACGCGTAGACCCACC-2	3809	959	4.04306	4w	1	CD4	3.18034	2	TRBV20	TRBD2	TRBJ2-5	TRBC1	CGARAGGQDTQYF	2831	Clonotype4427
GACGCGTAGCGTCTAT-2	3161	981	3.03701	4w	1	CD4	3.15013	2	TRBV31	TRBD1	TRBJ1-2	TRBC1	CAWSLRDDSDYTF	3847	Clonotype4259
GACGTGCAGGCCCTCA-2	4133	1066	2.56472	4w	1	CD8	3.30719	2	NA	NA	NA	NA	NA	NA	NA
GACGTGCAGTACGCCC-2	3320	1025	3.07229	4w	1	CD8	6.57891	2	TRBV10	TRBD1	TRBJ2-3	TRBC1	CATDRVSAETLYF	8349	Clonotype3912
GACGTGCCAATGTAAG-2	5634	1533	4.06461	4w	1	CD8	8.03928	2	TRAV16	None	TRAJ53	TRAC	CAMREGGSNYKLTF	2282	Clonotype668
GACGTTACAGTGAGTG-2	2976	879	3.0578	4w	1	CD8	2.98734	2	TRBV29	TRBD1	TRBJ2-7	TRBC1	CASSTGRGGEQYF	5045	Clonotype3705
GACGTTACATACAGCT-2	5104	1411	2.54702	4w	1	CD4	5.67064	2	TRBV5	TRBD1	TRBJ1-5	TRBC1	CASSGGGNQAPLF	8028	Clonotype1769
GACGTTACATAGGATA-2	2841	1045	2.9919	4w	1	CD4	3.27554	2	TRAV6N-5	None	TRAJ28	TRAC	CALRPGTGSNRLTF	2278	Clonotype487
GACGTTAGTAGCTCCG-2	3148	1015	2.57306	4w	1	CD4	3.22527	2	TRBV31	TRBD1	TRBJ2-4	TRBC1	CAWSLGGQNTLYF	1164	Clonotype4212
GACTAACCAGTACACT-2	4204	1409	3.23501	4w	1	CD8	6.64809	2	TRBV14	TRBD1	TRBJ1-4	TRBC1	CASSFRHISNERLFF	5414	Clonotype1712
GACTACAAGTCATGCT-2	4758	1412	2.41698	4w	1	CD8	6.65739	2	TRBV13-3	TRBD1	TRBJ1-1	TRBC1	CASSDNRGNTEVFF	2754	Clonotype1490
GACTACACACCCATGG-2	3673	1087	2.66812	4w	1	CD4	4.50325	2	TRAV7-2	None	TRAJ6	TRAC	CAATTSGGNYKPTF	7457	Clonotype281
GACTACACAGACAAAT-2	5433	1409	2.68728	4w	1	CD8	5.02054	2	TRBV13-3	TRBD1	TRBJ1-1	TRBC1	CASSVRGRNTEVFF	7137	Clonotype3740
GACTGCGAGAATCTCC-2	1455	754	3.71134	4w	1	CD4	8.11872	2	TRBV31	TRBD2	TRBJ1-3	TRBC1	CAWSLGGAGNTLYF	4607	Clonotype4206
GACTGCGCACACCGCA-2	4111	1117	2.60277	4w	1	CD4	3.27878	2	TRAV7-5	None	TRAJ17	TRAC	CAVSTNSAGNKLTF	920	Clonotype4104
GAGGTGAGTGATAAAC-2	3411	1066	2.84374	4w	1	CD8	4.05261	2	TRBV14	TRBD1	TRBJ1-6	TRBC1	CASSRDRANSPLYF	1718	Clonotype3370
GATCAGTGTAGCGTGA-2	3105	1027	2.6409	4w	1	CD4	3.15316	2	TRBV31	TRBD2	TRBJ2-7	TRBC1	CAWTGTGGSYEQYF	1981	Clonotype4390
GATCAGTTCCAACCAA-2	3006	942	2.06254	4w	1	CD4	3.27711	2	TRBV19	TRBD2	TRBJ2-2	TRBC1	CASSMGGGGDTGQLYF	3090	Clonotype2565
GATCAGTTCCATTCTA-2	2931	1078	1.67178	4w	1	CD4	4.31014	2	TRBV3	TRBD2	TRBJ2-3	TRBC1	CASSPGLGLSAETLYF	10480	Clonotype2688
GATCGATTCCTAAGTG-2	3159	1007	3.00728	4w	1	CD4	3.19291	2	TRBV13-1	None	TRBJ1-3	TRBC1	CASSEGYSGNTLYF	7017	Clonotype1604
GATCGCGAGATGAGAG-2	3578	946	3.07434	4w	1	CD4	3.0953	2	TRAV10	None	TRAJ16	TRAC	CAAATSSGQKLVF	2025	Clonotype12
GATCGCGAGCGATAGC-2	3926	1100	2.54712	4w	1	CD8	3.31222	2	TRAV7-3	None	TRAJ27	TRAC	CAVSMGTNTGKLTF	1215	Clonotype4068
GATCGCGAGCGTTTAC-2	3309	989	2.38743	4w	1	CD4	3.22484	2	NA	NA	NA	NA	NA	NA	NA
GATCGCGAGTTGCAGG-2	2329	803	2.23272	4w	1	CD4	3.15006	2	TRAV14D-2	None	TRAJ22	TRAC	CAAISGSWQLIF	1129	Clonotype87
GATCGCGCAATGGATA-2	3313	936	2.74676	4w	1	CD4	3.16597	2	TRBV31	TRBD2	TRBJ2-4	TRBC1	CAWSLGRGENTLYF	5265	Clonotype4221
GATCGCGTCTTAGAGC-2	4058	1305	2.29177	4w	1	CD4	5.65754	2	TRBV20	TRBD1	TRBJ2-1	TRBC1	CGARTQGARAEQFF	4522	Clonotype4549
GATCGTACAGCGTCCA-2	2501	768	1.71931	4w	1	CD4	2.87472	2	TRBV19	None	TRBJ2-5	TRBC1	CASSMGNQDTQYF	2783	Clonotype2572
GATCGTACATTACGAC-2	3058	933	2.28908	4w	1	CD4	3.05199	2	TRAV6-5	None	TRAJ34	TRAC	CALSRSSNTNKVVF	6516	Clonotype594
GATCGTAGTCAACATC-2	4393	1133	3.34623	4w	1	CD8	4.19663	2	TRBV1	TRBD1	TRBJ1-1	TRBC1	CSADRANTEVFF	5716	Clonotype4836
GATCGTATCGCTGATA-2	4356	1510	3.07622	4w	1	CD8	7.76761	2	TRBV1	TRBD2	TRBJ2-5	TRBC1	CSAGLGVQDTQYF	3914	Clonotype5020
GATCGTATCTGAGTGT-2	3969	1086	2.51953	4w	1	CD4	3.38741	2	TRBV13-2	TRBD2	TRBJ2-2	TRBC1	CASGDAGVNTGQLYF	2180	Clonotype799
GATCTAGGTAAGAGGA-2	3926	1147	3.48956	4w	1	CD8	3.44102	2	TRBV29	None	TRBJ2-4	TRBC1	CASSFGQNTLYF	7190	Clonotype1661
GATGAAATCCTAGAAC-2	4361	1123	1.53634	4w	1	CD8	3.32843	2	TRBV12-1	TRBD2	TRBJ1-3	TRBC1	CASSLVGGRTGNTLYF	2466	Clonotype2525
GATGAGGCAACACGCC-2	3786	1055	2.16587	4w	1	CD4	3.22207	2	NA	NA	NA	NA	NA	NA	NA
GATGAGGTCAGAGACG-2	2517	903	2.50298	4w	1	CD4	3.14281	2	TRBV12-2+TRBV13-2	TRBD1	TRBJ1-1	TRBC1	CASGGHANTEVFF	4628	Clonotype1044
GATGCTAAGAAACCGC-2	4597	1232	3.76332	4w	1	CD4	4.2622	2	NA	NA	NA	NA	NA	NA	NA
GATGCTAAGAGAGCTC-2	3910	973	4.04092	4w	1	CD4	2.89389	2	NA	NA	NA	NA	NA	NA	NA
GATGCTAAGGGCATGT-2	3476	1067	3.10702	4w	1	CD4	3.41888	2	TRBV3	None	TRBJ1-3	TRBC1	CASSSGGGNTLYF	3667	Clonotype3561
GATGCTAGTGCTCTTC-2	4084	1094	3.25661	4w	1	CD8	3.36909	2	TRAV12D-2	None	TRAJ23	TRAC	CALKQNYNQGKLIF	7213	Clonotype454
GATTCAGCAAGGACAC-2	3479	1032	3.62173	4w	1	CD4	3.13346	2	TRBV3	TRBD2	TRBJ2-2	TRBC1	CASSSGANTGQLYF	5381	Clonotype3553
GATTCAGGTGTTTGTG-2	3608	1170	3.27051	4w	1	CD4	3.35844	2	TRBV19	TRBD1	TRBJ2-5	TRBC1	CASAGTGEDTQYF	9845	Clonotype721
GATTCAGTCCGAATGT-2	3869	1172	2.84311	4w	1	CD4	3.40323	2	TRBV10	TRBD2	TRBJ2-1	TRBC1	CASSGGGNYAEQFF	4493	Clonotype1770
GCAATCATCGTCTGAA-2	3696	1079	2.05628	4w	1	CD4	3.37419	2	TRBV26	None	TRBJ2-3	TRBC1	CASSLTTSAETLYF	7296	Clonotype2513
GCAATCATCTTTACAC-2	2075	816	1.49398	4w	1	CD4	3.27118	2	TRBV13-1	TRBD1	TRBJ2-5	TRBC1	CASSDARGRQDTQYF	3934	Clonotype1411
GCACATAAGCCCAGCT-2	3248	969	3.69458	4w	1	CD4	3.25844	2	TRAV4D-3	None	TRAJ13	TRAC	CAASNSGTYQRF	8108	Clonotype234
GCACATAGTCATGCCG-2	5115	1304	1.97458	4w	1	CD4	4.02608	2	TRBV12-2+TRBV13-2	TRBD1	TRBJ2-4	TRBC1	CASGARQGSSQNTLYF	7755	Clonotype752
GCACATATCATCACCC-2	3955	1056	2.35145	4w	1	CD4	3.18564	2	TRBV26	None	TRBJ2-7	TRBC1	CASSRGRGEQYF	3944	Clonotype3439
GCACATATCCGAACGC-2	4633	1234	3.3024	4w	1	CD8	4.88015	2	TRBV16	None	TRBJ1-5	TRBC1	CASSLLGQQAPLF	1657	Clonotype2343
GCACTCTAGACATAAC-2	3982	1174	3.36514	4w	1	CD4	3.34344	2	TRBV10	None	TRBJ1-2	TRBC1	CASSWNSDYTF	2682	Clonotype3775
GCACTCTGTCGACTGC-2	3079	921	2.43586	4w	1	CD4	3.02337	2	NA	NA	NA	NA	NA	NA	NA
GCACTCTTCAGCGATT-2	3126	947	3.135	4w	1	CD4	3.28433	2	TRBV16	None	TRBJ2-7	TRBC1	CASSLDYEQYF	6230	Clonotype2181
GCACTCTTCTGGGCCA-2	3143	1095	3.69074	4w	1	CD4	3.61642	2	TRBV23	TRBD2	TRBJ2-4	TRBC1	CSSSLGGNTLYF	1236	Clonotype5447
GCAGCCAAGCTGTCTA-2	4923	1213	2.27504	4w	1	CD4	4.89278	2	TRBV19	TRBD2	TRBJ2-4	TRBC1	CASSPGGARNTLYF	10222	Clonotype2661
GCAGCCACAAGCCGCT-2	2330	755	2.66094	4w	1	CD4	2.92354	2	TRBV19	TRBD1	TRBJ2-3	TRBC1	CASSGDRPSAETLYF	1651	Clonotype1755
GCAGCCAGTGGTAACG-2	3717	1001	2.42131	4w	1	CD4	3.01415	2	NA	NA	NA	NA	NA	NA	NA
GCAGTTAAGTCGTTTG-2	3115	926	1.95827	4w	1	CD4	3.04417	2	TRAV7-2	None	TRAJ15	TRAC	CAAHQGGRALIF	2030	Clonotype86
GCAGTTACACGAAAGC-2	5084	1318	3.12746	4w	1	CD4	3.40853	2	TRBV19	TRBD2	TRBJ2-7	TRBC1	CASSILGEGYEQYF	2334	Clonotype1965
GCAGTTATCATCATTC-2	4607	1251	3.36445	4w	1	CD4	3.35688	2	TRBV1	None	TRBJ1-1	TRBC1	CSAGANTEVFF	6649	Clonotype4971
GCAGTTATCTAGAGTC-2	3230	975	2.97214	4w	1	CD4	3.17762	2	TRBV31	None	TRBJ2-5	TRBC1	CAWSPGSQDTQYF	6647	Clonotype4308
GCATACACACCGCTAG-2	3577	1061	3.5225	4w	1	CD4	3.42117	2	TRBV3	TRBD1	TRBJ2-7	TRBC1	CASSPRGGEQYF	6028	Clonotype2821
GCATACACACGTTGGC-2	5107	1441	3.09379	4w	1	CD8	6.81761	2	TRBV1	TRBD2	TRBJ2-7	TRBC1	CSALGGAEQYF	12418	Clonotype5098
GCATGATAGACATAAC-2	5694	1450	3.21391	4w	1	CD8	5.03798	2	TRBV12-2+TRBV13-2	TRBD1	TRBJ1-2	TRBC1	CASGDAGTTNSDYTF	6367	Clonotype798
GCATGATCATGCGCAC-2	1247	636	2.80674	4w	1	CD4	3.16092	2	NA	NA	NA	NA	NA	NA	NA
GCATGCGAGCCTCGTG-2	1901	746	2.63019	4w	1	CD4	2.95593	2	NA	NA	NA	NA	NA	NA	NA
GCATGCGGTGAAGGCT-2	2613	825	3.78875	4w	1	CD4	2.86787	2	NA	NA	NA	NA	NA	NA	NA
GCATGCGTCATCTGTT-2	2649	946	2.64251	4w	1	CD4	3.25153	2	TRAV10	None	TRAJ37	TRAC	CAASMAGNTGKLIF	6540	Clonotype218
GCATGTATCTCTGTCG-2	2404	885	2.41265	4w	1	CD4	3.19141	2	TRBV5	TRBD1	TRBJ2-7	TRBC1	CASSQGGGYEQYF	2898	Clonotype3200
GCCAAATTCTCGGACG-2	3324	1052	3.36943	4w	1	CD4	3.32338	2	TRAV6-7-DV9	None	TRAJ4	TRAC	CALGDPGSFNKLTF	4855	Clonotype403
GCGACCATCCACGAAT-2	2924	946	1.64159	4w	1	CD4	3.2228	2	TRAV6-6	None	TRAJ27	TRAC	CALGDHTNTGKLTF	6359	Clonotype395
GCGACCATCGGTTAAC-2	2770	876	1.91336	4w	1	CD4	3.14578	2	TRBV1	None	TRBJ1-1	TRBC1	CSADLAVNTEVFF	7952	Clonotype4764
GCGAGAAAGAGTACCG-2	2833	965	2.1179	4w	1	CD8	3.2741	2	TRBV17	TRBD1	TRBJ2-5	TRBC1	CASSRQGNQDTQYF	4905	Clonotype3473
GCGAGAAAGTGTCCAT-2	3285	995	2.80061	4w	1	CD4	3.27971	2	TRBV31	TRBD2	TRBJ2-7	TRBC1	CAWSLVGYEQYF	3949	Clonotype4286
GCGAGAACACGAAACG-2	3047	902	2.49426	4w	1	CD4	3.13591	2	TRBV20	TRBD1	TRBJ2-7	TRBC1	CGARDLGASYEQYF	5865	Clonotype4447
GCGAGAACATGCATGT-2	3445	981	3.19303	4w	1	CD4	3.01315	2	TRBV31	TRBD2	TRBJ2-4	TRBC1	CAWSPLTGSQNTLYF	1999	Clonotype4319
GCGCAACTCGCCATAA-2	4752	1210	2.92508	4w	1	CD8	4.59898	2	TRAV12D-3	None	TRAJ32	TRAC	CALSDLWNYGSSGNKLIF	2983	Clonotype524
GCGCAGTAGCCAGAAC-2	3877	1147	3.50787	4w	1	CD4	3.60238	2	TRBV2	None	TRBJ1-2	TRBC1	CASSQDQASNSDYTF	2787	Clonotype3004
GCGCAGTAGCGATCCC-2	3086	798	2.85159	4w	1	CD4	2.89793	2	TRBV1	TRBD2	TRBJ1-3	TRBC1	CSAGGQRGNTLYF	4477	Clonotype5004
GCGCAGTCAAGCCGTC-2	2992	875	3.14171	4w	1	CD8	3.11635	2	TRBV1	None	TRBJ1-1	TRBC1	CSAVNEVFF	5605	Clonotype5259
GCGCAGTGTTGACGTT-2	3665	918	3.05593	4w	1	CD8	3.07608	2	TRBV3	TRBD1	TRBJ2-7	TRBC1	CASRDNYEQYF	2723	Clonotype1189
GCGCAGTTCTACCAGA-2	3981	1126	2.51193	4w	1	CD4	3.28633	2	TRBV5	TRBD2	TRBJ2-7	TRBC1	CASSQELGGRSSYEQYF	5406	Clonotype3150
GCGCCAACACCCATTC-2	4124	1080	2.83705	4w	1	CD4	3.3087	2	TRBV19	TRBD1	TRBJ1-1	TRBC1	CASSQRTSEVFF	1597	Clonotype3306
GCGCGATTCACTGGGC-2	2455	923	3.17719	4w	1	CD4	3.13043	2	TRAV7-1	None	TRAJ52	TRAC	CAVSSTGANTGKLTF	1283	Clonotype4100
GCGGGTTAGTCCAGGA-2	2826	928	3.25548	4w	1	CD4	3.10708	2	TRAV12-2	None	TRAJ45	TRAC	CALSVTEGADRLTF	3869	Clonotype604
[truncated: 6,317 more rows]
